# Supplementary material for: Petal abscission is promoted by jasmonic acid-induced autophagy at Arabidopsis petal bases
Source: Nat Commun. 2024 Feb 6;15:1098. doi: 10.1038/s41467-024-45371-3 (PMC10847506; doi:10.1038/s41467-024-45371-3)
Supplement: Supplementary file 4 — Supplementary Data 1 [file 41467_2024_45371_MOESM4_ESM.xlsx]

## Sheet: Sheet1
Supplementary Data 1. Summary of RNA-seq data in wild-type and dad1 petals from position 3 flowers.
reference_id	wt_stf_rep1	wt_stf_rep2	wt_stf_rep3	dad1_st3_rep1	dad1_st3_rep2	dad1_st3_rep3	logconc	logfc	adj_pvalue for multiple testing	annotation
AT1G01010.1	30	26	19	19	10	18	0.900949	-0.754073	0.791338	NAC domain containing protein 1
AT1G01020.1	400	570	799	903	1073	766	5.73406	0.603209	0.374137	Arv1-like protein
AT1G01020.2	390	565	781	896	1047	755	5.70244	0.606741	0.378417	Arv1-like protein
AT1G01030.1	50	124	132	150	137	95	3.27684	0.287372	0.874863	AP2/B3-like transcriptional factor family protein
AT1G01040.1	478	613	654	600	570	386	5.31232	-0.223687	0.817142	dicer-like 1
AT1G01040.2	459	587	612	562	538	353	5.23101	-0.250428	0.780999	dicer-like 1
AT1G01046.1	0	0	0	0	0	0	-2.50089	0	1	MIR838a; miRNA
AT1G01050.1	319	307	478	567	574	485	5.12905	0.512596	0.447495	pyrophosphorylase 1
AT1G01060.1	3441	5736	3768	4330	4290	4124	8.35127	-0.0705578	1	Homeodomain-like superfamily protein
AT1G01060.2	3441	5736	3768	4330	4290	4124	8.35127	-0.0705578	1	Homeodomain-like superfamily protein
AT1G01060.3	148	423	385	362	314	277	4.25708	-0.0304371	1	Homeodomain-like superfamily protein
AT1G01060.4	3441	5736	3768	4330	4288	4125	8.35122	-0.0706666	1	Homeodomain-like superfamily protein
AT1G01060.5	2076	2248	1449	1790	1567	1542	7.10675	-0.313495	0.731157	Homeodomain-like superfamily protein
AT1G01070.1	170	152	29	20	28	3	2.84662	-2.91459	0.0995632	nodulin MtN21 /EamA-like transporter family protein
AT1G01070.2	169	152	29	20	28	3	2.84021	-2.91018	0.101261	nodulin MtN21 /EamA-like transporter family protein
AT1G01080.1	49	47	91	107	122	111	2.62246	0.833421	0.55773	RNA-binding (RRM/RBD/RNP motifs) family protein
AT1G01080.2	49	47	91	107	122	111	2.62246	0.833421	0.55773	RNA-binding (RRM/RBD/RNP motifs) family protein
AT1G01090.1	639	953	3473	4032	3155	2859	7.57413	0.987813	0.276961	pyruvate dehydrogenase E1 alpha
AT1G01100.1	1284	1775	6551	6791	4705	5311	8.46836	0.806779	0.406187	60S acidic ribosomal protein family
AT1G01100.2	1293	1784	6581	6818	4726	5354	8.47596	0.807484	0.405674	60S acidic ribosomal protein family
AT1G01100.3	1163	1594	5797	5999	4267	4858	8.33279	0.823475	0.395859	60S acidic ribosomal protein family
AT1G01100.4	1284	1770	6552	6795	4703	5311	8.46841	0.807533	0.40569	60S acidic ribosomal protein family
AT1G01110.1	19	15	142	118	93	101	2.63166	0.844838	0.748095	IQ-domain 18
AT1G01110.2	23	15	148	122	94	109	2.69342	0.821373	0.758019	IQ-domain 18
AT1G01120.1	202	208	755	842	541	474	5.15754	0.646127	0.767139	3-ketoacyl-CoA synthase 1
AT1G01130.1	11	9	65	68	25	38	1.37035	0.602701	0.820121	unknown protein
AT1G01140.1	597	455	210	208	139	62	4.70768	-1.77149	0.0239764	CBL-interacting protein kinase 9
AT1G01140.2	597	455	210	208	139	62	4.70768	-1.77149	0.0239764	CBL-interacting protein kinase 9
AT1G01140.3	582	440	210	199	133	59	4.66951	-1.80121	0.0198371	CBL-interacting protein kinase 9
AT1G01150.1	19	0	0	0	0	0	0.949685	-5.86503	0.118873	Homeodomain-like protein with RING/FYVE/PHD-type zinc finger domain
AT1G01160.1	602	666	824	867	912	774	5.87631	0.240848	0.782822	GRF1-interacting factor 2
AT1G01160.2	596	666	824	870	911	775	5.87626	0.247069	0.775046	GRF1-interacting factor 2
AT1G01170.1	277	294	423	482	527	298	4.78004	0.340685	0.679428	Protein of unknown function (DUF1138)
AT1G01170.2	277	288	420	478	527	298	4.77036	0.349333	0.670399	Protein of unknown function (DUF1138)
AT1G01180.1	101	121	27	24	9	0	1.72188	-3.08705	0.179783	S-adenosyl-L-methionine-dependent methyltransferases superfamily protein
AT1G01183.1	0	0	0	0	0	0	-2.53249	0	1	MIR165/MIR165A; miRNA
AT1G01190.1	10	4	9	0	5	0	-1.36454	-2.16907	0.619506	cytochrome P450, family 78, subfamily A, polypeptide 8
AT1G01200.1	0	0	2	20	0	7	-0.923545	3.45436	0.328832	RAB GTPase homolog A3
AT1G01210.1	8	29	23	51	34	34	1.08057	0.948826	0.658571	DNA-directed RNA polymerase, subunit M, archaeal
AT1G01220.1	24	27	120	120	66	75	2.54764	0.593042	0.706477	L-fucokinase/GDP-L-fucose pyrophosphorylase
AT1G01225.1	5	12	20	7	8	2	0.0818399	-1.13581	0.672933	NC domain-containing protein-related
AT1G01230.1	139	94	257	259	232	194	3.98871	0.438438	0.612599	ORMDL family protein
AT1G01240.1	3915	3450	1830	1948	1981	1127	7.6828	-0.969587	0.225744	unknown protein
AT1G01240.2	3920	3439	1829	1939	1981	1138	7.68499	-0.967544	0.226484	unknown protein
AT1G01240.3	3978	3517	1850	1961	2019	1143	7.70994	-0.973518	0.222535	unknown protein
AT1G01250.1	1	168	981	993	794	1002	5.41392	1.33556	0.516092	Integrase-type DNA-binding superfamily protein
AT1G01260.1	120	169	77	134	94	81	3.25752	-0.332404	0.769514	basic helix-loop-helix (bHLH) DNA-binding superfamily protein
AT1G01260.2	105	156	75	132	90	68	3.18359	-0.302617	0.803016	basic helix-loop-helix (bHLH) DNA-binding superfamily protein
AT1G01260.3	118	168	77	133	92	79	3.23248	-0.344249	0.765352	basic helix-loop-helix (bHLH) DNA-binding superfamily protein
AT1G01280.1	0	0	0	0	0	0	-2.46765	0	1	cytochrome P450, family 703, subfamily A, polypeptide 2
AT1G01290.1	51	42	126	110	101	104	2.85415	0.502073	0.684029	cofactor of nitrate reductase and xanthine dehydrogenase 3
AT1G01290.2	36	38	69	79	47	62	2.21044	0.348239	0.810184	cofactor of nitrate reductase and xanthine dehydrogenase 3
AT1G01300.1	29	135	617	731	253	561	5.04281	1.00553	0.480926	Eukaryotic aspartyl protease family protein
AT1G01305.1	0	1	0	0	0	0	-2.53612	-1.88345	1	unknown protein
AT1G01310.1	1340	2088	273	195	20	22	4.36286	-4.16208	0.0881217	CAP (Cysteine-rich secretory proteins, Antigen 5, and Pathogenesis-related 1 protein) superfamily protein
AT1G01320.1	4231	3652	1996	2273	2748	2172	7.84614	-0.544748	0.483455	Tetratricopeptide repeat (TPR)-like superfamily protein
AT1G01320.2	4216	3662	1991	2256	2731	2161	7.84023	-0.552032	0.476249	Tetratricopeptide repeat (TPR)-like superfamily protein
AT1G01340.1	14	15	5	18	19	15	-0.318813	0.519265	0.880568	cyclic nucleotide gated channel 10
AT1G01340.2	14	15	5	18	19	15	-0.318813	0.519265	0.880568	cyclic nucleotide gated channel 10
AT1G01350.1	136	146	354	300	363	288	4.22631	0.566126	0.535622	Zinc finger (CCCH-type/C3HC4-type RING finger) family protein
AT1G01355.1	0	0	0	0	0	0	-2.46981	0	1	Putative endonuclease or glycosyl hydrolase
AT1G01360.1	325	439	291	274	254	170	4.85312	-0.670397	0.395249	regulatory component of ABA receptor 1
AT1G01370.1	6	0	13	0	5	4	-0.397163	-1.02166	0.818418	Histone superfamily protein
AT1G01370.2	6	0	15	2	5	4	-0.316739	-0.906667	0.838669	Histone superfamily protein
AT1G01380.1	0	0	23	7	7	0	-1.07779	-0.69358	0.91972	Homeodomain-like superfamily protein
AT1G01390.1	0	0	0	0	0	0	-2.53614	0	1	UDP-Glycosyltransferase superfamily protein
AT1G01420.1	11	58	35	32	29	12	0.480064	-0.551062	0.81965	UDP-glucosyl transferase 72B3
AT1G01430.1	133	194	683	765	1011	816	5.21717	1.37902	0.172146	TRICHOME BIREFRINGENCE-LIKE 25
AT1G01440.1	89	72	75	35	37	29	2.56564	-1.29382	0.083611	Protein of unknown function (DUF3133)
AT1G01450.1	4	0	2	9	0	2	-1.73439	0.636142	0.979437	Protein kinase superfamily protein
AT1G01453.1	38	8	3	6	0	1	0.13919	-2.98964	0.320084	unknown protein
AT1G01453.2	38	8	3	6	0	1	0.0809325	-2.9896	0.319704	unknown protein
AT1G01460.1	127	195	29	25	0	0	1.09231	-4.02676	0.410574	Phosphatidylinositol-4-phosphate 5-kinase, core
AT1G01470.1	599	536	348	328	266	209	5.26715	-0.984121	0.138976	Late embryogenesis abundant protein
AT1G01480.1	2833	1853	222	225	0	0	6.6571	-4.73639	0.227517	1-amino-cyclopropane-1-carboxylate synthase 2
AT1G01480.2	2803	1836	214	224	0	0	6.64941	-4.7267	0.227981	1-amino-cyclopropane-1-carboxylate synthase 2
AT1G01490.1	15231	14869	7921	8245	6502	5318	9.71786	-1.02394	0.0883663	Heavy metal transport/detoxification superfamily protein
AT1G01490.2	15242	14876	7932	8257	6502	5327	9.72369	-1.02354	0.0884289	Heavy metal transport/detoxification superfamily protein
AT1G01500.1	312	458	212	280	230	254	4.19517	-0.430896	0.623251	Erythronate-4-phosphate dehydrogenase family protein
AT1G01510.1	94	58	248	190	137	139	3.52465	0.189511	0.938658	NAD(P)-binding Rossmann-fold superfamily protein
AT1G01520.1	4	0	0	0	0	1	-1.94969	-1.79033	0.872546	Homeodomain-like superfamily protein
AT1G01540.1	91	153	587	679	451	551	4.90462	1.02377	0.329947	Protein kinase superfamily protein
AT1G01540.2	91	165	612	719	475	589	4.98824	1.04727	0.318302	Protein kinase superfamily protein
AT1G01550.1	3453	3910	3202	3273	2730	2533	8.04299	-0.378292	0.627393	Protein of unknown function (DUF793)
AT1G01550.2	3452	3920	3200	3271	2728	2532	8.04467	-0.38005	0.624952	Protein of unknown function (DUF793)
AT1G01560.1	551	448	54	40	1	1	4.00435	-4.89232	0.0230593	MAP kinase 11
AT1G01560.2	89	55	3	0	0	0	1.56301	-8.73542	0.00198816	MAP kinase 11
AT1G01570.1	0	0	2	0	6	0	-1.55849	1.45117	0.829895	Protein of unknown function (DUF604)
AT1G01580.1	88	93	20	21	8	5	2.8004	-2.70443	0.0364505	ferric reduction oxidase 2
AT1G01590.1	0	9	60	49	35	41	1.59705	0.897939	0.773562	ferric reduction oxidase 1
AT1G01600.1	9	10	2465	2580	52	430	6.41228	0.25676	1	cytochrome P450, family 86, subfamily A, polypeptide 4
AT1G01610.1	26	8	2329	2553	68	593	6.6104	0.410299	0.961014	glycerol-3-phosphate acyltransferase 4
AT1G01620.1	4551	6388	14235	15732	17876	14226	9.78856	0.918679	0.279677	plasma membrane intrinsic protein 1C
AT1G01620.2	4551	6388	14235	15732	17876	14226	9.78854	0.918679	0.279677	plasma membrane intrinsic protein 1C
AT1G01630.1	397	541	1563	1808	1279	1786	6.42082	0.96255	0.242019	Sec14p-like phosphatidylinositol transfer family protein
AT1G01640.1	43	45	93	98	104	61	2.6776	0.498115	0.688872	BTB/POZ domain-containing protein
AT1G01640.2	43	45	93	98	104	61	2.6776	0.498115	0.688866	BTB/POZ domain-containing protein
AT1G01650.1	301	347	164	341	194	136	4.30836	-0.392744	0.668342	SIGNAL PEPTIDE PEPTIDASE-LIKE 4
AT1G01650.2	301	347	164	341	194	136	4.30836	-0.392743	0.668342	SIGNAL PEPTIDE PEPTIDASE-LIKE 4
AT1G01660.1	16	8	31	35	17	23	1.03042	0.388077	0.921686	RING/U-box superfamily protein
AT1G01670.1	4	6	16	16	12	2	-0.0217487	0.146051	1	RING/U-box superfamily protein
AT1G01680.1	0	1	0	0	0	0	-2.50352	-1.88251	1	plant U-box 54
AT1G01690.1	24	3	45	31	28	23	1.08287	0.139858	1	putative recombination initiation defects 3
AT1G01695.1	0	0	0	0	0	0	-1.75382	0	1	Phosphatidylinositol N-acetyglucosaminlytransferase subunit P-related
AT1G01700.1	0	3	8	22	9	13	0.0596365	1.95564	0.475021	RHO guanyl-nucleotide exchange factor 2
AT1G01710.1	254	233	198	213	216	220	4.00502	-0.144304	0.918874	Acyl-CoA thioesterase family protein
AT1G01720.1	213	349	533	454	571	593	5.42943	0.560086	0.49034	NAC (No Apical Meristem) domain transcriptional regulator superfamily protein
AT1G01725.1	474	421	168	205	205	80	4.37953	-1.24069	0.099957	unknown protein
AT1G01730.1	121	159	190	158	123	131	3.50109	-0.236259	0.829762	unknown protein
AT1G01740.1	30	11	0	5	6	2	0.141649	-1.80786	0.595441	Protein kinase protein with tetratricopeptide repeat domain
AT1G01740.2	30	11	0	5	6	2	0.141649	-1.80786	0.595441	Protein kinase protein with tetratricopeptide repeat domain
AT1G01750.1	36	97	420	511	604	783	5.16012	1.83319	0.173549	actin depolymerizing factor 11
AT1G01760.1	4	8	1	7	3	2	-0.958083	-0.230575	1	adenosine deaminases;RNA binding;RNA binding;adenosine deaminases
AT1G01770.1	1303	1424	498	632	430	209	5.75218	-1.47481	0.0615812	unknown protein
AT1G01780.1	8014	9921	2002	2275	1217	626	8.04438	-2.42325	0.00967894	GATA type zinc finger transcription factor family protein
AT1G01790.1	124	254	197	222	197	154	3.88845	-0.0522727	1	K+ efflux antiporter 1
AT1G01800.1	232	164	421	458	466	440	4.75017	0.705558	0.476443	NAD(P)-binding Rossmann-fold superfamily protein
AT1G01800.2	232	164	421	458	466	440	4.74977	0.705558	0.476249	NAD(P)-binding Rossmann-fold superfamily protein
AT1G01810.1	3	0	5	10	11	0	-0.935114	1.25857	0.774066	unknown protein
AT1G01820.1	992	1112	886	926	1067	614	6.05197	-0.270111	0.78526	peroxin 11c
AT1G01830.1	498	795	1203	1249	856	854	5.92559	0.208552	0.863197	ARM repeat superfamily protein
AT1G01830.2	499	809	1214	1259	881	860	5.94842	0.214045	0.855829	ARM repeat superfamily protein
AT1G01830.3	498	802	1213	1259	874	856	5.94045	0.21363	0.857172	ARM repeat superfamily protein
AT1G01840.1	24	28	62	67	62	49	1.82854	0.611006	0.65309	unknown protein
AT1G01860.1	30	30	46	56	66	44	1.78748	0.598899	0.607086	Ribosomal RNA adenine dimethylase family protein
AT1G01880.1	32	39	52	29	17	15	1.12219	-1.07396	0.588622	5'-3' exonuclease family protein
AT1G01880.2	32	39	52	29	17	15	1.12219	-1.07396	0.588622	5'-3' exonuclease family protein
AT1G01900.1	8	16	21	18	7	7	0.0354447	-0.549182	0.808207	subtilase family protein
AT1G01910.1	209	299	383	336	325	399	4.65712	0.228109	0.812923	P-loop containing nucleoside triphosphate hydrolases superfamily protein
AT1G01910.2	526	713	955	1017	691	813	5.99501	0.157478	0.893354	P-loop containing nucleoside triphosphate hydrolases superfamily protein
AT1G01910.3	526	713	955	1016	690	812	5.99246	0.155743	0.894725	P-loop containing nucleoside triphosphate hydrolases superfamily protein
AT1G01910.4	241	305	417	363	351	415	4.79398	0.202559	0.852759	P-loop containing nucleoside triphosphate hydrolases superfamily protein
AT1G01910.5	526	713	954	1017	691	812	5.99485	0.157465	0.893354	P-loop containing nucleoside triphosphate hydrolases superfamily protein
AT1G01920.1	6	47	160	190	145	128	3.1644	1.13953	0.392443	SET domain-containing protein
AT1G01920.2	6	47	160	190	145	128	3.16438	1.13953	0.392464	SET domain-containing protein
AT1G01930.1	13	25	14	34	38	42	1.2883	1.09078	0.540473	zinc finger protein-related
AT1G01940.1	34	19	38	50	51	35	1.7054	0.508025	0.733346	Cyclophilin-like peptidyl-prolyl cis-trans isomerase family protein
AT1G01950.1	46	54	159	136	176	157	3.48435	0.860317	0.450072	armadillo repeat kinesin 2
AT1G01950.2	46	54	159	136	176	157	3.48109	0.860335	0.451487	armadillo repeat kinesin 2
AT1G01950.3	46	54	159	136	176	157	3.48435	0.860316	0.450065	armadillo repeat kinesin 2
AT1G01960.1	245	349	829	945	568	739	5.57632	0.643033	0.420261	SEC7-like guanine nucleotide exchange family protein
AT1G01970.1	58	51	101	111	101	69	2.55039	0.366943	0.835723	Tetratricopeptide repeat (TPR)-like superfamily protein
AT1G01980.1	704	1014	133	113	11	5	3.36471	-4.0573	0.200717	FAD-binding Berberine family protein
AT1G01990.1	72	76	89	96	88	68	2.69424	0.0272103	1	unknown protein
AT1G02000.1	1084	1425	384	426	215	222	5.19345	-1.86256	0.00925992	UDP-D-glucuronate 4-epimerase 2
AT1G02010.1	80	123	40	39	44	50	2.31434	-0.926605	0.449763	secretory 1A
AT1G02010.2	26	36	12	7	12	14	0.580112	-1.20259	0.650203	secretory 1A
AT1G02020.1	1832	1905	1265	1623	1375	1502	7.01655	-0.227887	0.820165	nitroreductase family protein
AT1G02020.2	1832	1907	1265	1623	1375	1502	7.01676	-0.22844	0.81965	nitroreductase family protein
AT1G02030.1	17	12	4	4	6	6	-0.321847	-1.11621	0.621791	C2H2-like zinc finger protein
AT1G02040.1	4	0	0	0	0	3	-2.18647	-0.465988	1	C2H2-type zinc finger family protein
AT1G02050.1	9	13	23	31	31	30	1.0203	1.00585	0.632058	Chalcone and stilbene synthase family protein
AT1G02060.1	0	0	1	0	1	1	-1.52396	0.827679	1	Tetratricopeptide repeat (TPR)-like superfamily protein
AT1G02065.1	5	0	0	0	0	0	-2.31845	-4.00928	0.711547	squamosa promoter binding protein-like 8
AT1G02065.2	5	0	0	0	0	0	-2.31845	-4.00928	0.711455	squamosa promoter binding protein-like 8
AT1G02070.1	55	359	446	330	699	528	4.68354	0.895113	0.514122	unknown protein
AT1G02074.1	0	0	0	0	0	0	-2.56723	0	1	unknown protein
AT1G02080.1	961	1137	1863	1931	1246	998	6.6474	0.0166778	1	transcription regulators
AT1G02080.2	961	1137	1863	1931	1249	1004	6.64915	0.0200551	1	transcription regulators
AT1G02090.1	105	230	463	374	338	387	4.52901	0.467037	0.618969	Proteasome component (PCI) domain protein
AT1G02090.2	85	215	450	351	326	361	4.44144	0.479872	0.641269	Proteasome component (PCI) domain protein
AT1G02090.3	141	222	509	400	387	431	4.73056	0.483702	0.596974	Proteasome component (PCI) domain protein
AT1G02100.1	1055	1016	627	730	656	493	6.06556	-0.615299	0.386111	Leucine carboxyl methyltransferase
AT1G02100.2	931	871	531	638	576	411	5.83592	-0.618663	0.385786	Leucine carboxyl methyltransferase
AT1G02100.3	935	876	533	638	576	412	5.84008	-0.624459	0.379785	Leucine carboxyl methyltransferase
AT1G02110.1	7	20	25	30	21	25	1.10257	0.522116	0.770325	Protein of unknown function (DUF630 and DUF632)
AT1G02120.1	556	526	777	759	599	455	5.42811	-0.10225	0.962445	GRAM domain family protein
AT1G02130.1	2259	2100	1752	1808	2234	1818	7.46349	-0.126378	0.925501	RAS 5
AT1G02140.1	1243	1627	1666	1826	1689	1548	7.09754	0.109369	0.940257	mago nashi family protein
AT1G02145.1	60	94	186	227	177	182	3.57802	0.76471	0.44411	homolog of asparagine-linked glycosylation 12
AT1G02145.2	52	94	186	227	177	180	3.56747	0.798816	0.427908	homolog of asparagine-linked glycosylation 12
AT1G02145.3	60	94	186	227	177	182	3.57928	0.764708	0.443994	homolog of asparagine-linked glycosylation 12
AT1G02145.4	60	94	186	227	177	182	3.57996	0.764709	0.44411	homolog of asparagine-linked glycosylation 12
AT1G02150.1	23	45	117	109	138	99	2.99891	0.911276	0.59032	Tetratricopeptide repeat (TPR)-like superfamily protein
AT1G02160.1	199	298	694	908	670	511	5.21205	0.781892	0.280298	Cox19 family protein (CHCH motif)
AT1G02160.2	188	269	696	908	659	513	5.19496	0.825044	0.336699	Cox19 family protein (CHCH motif)
AT1G02170.1	725	749	502	529	450	402	5.49351	-0.599714	0.362567	metacaspase 1
AT1G02180.1	18	9	71	88	62	74	1.81369	1.18154	0.467514	ferredoxin-related
AT1G02190.1	5	17	1807	2247	541	2061	6.4724	1.46163	0.56026	Fatty acid hydroxylase superfamily
AT1G02190.2	5	17	1807	2247	541	2061	6.47216	1.46163	0.56026	Fatty acid hydroxylase superfamily
AT1G02205.1	1100	1823	4989	5582	5588	7024	8.07026	1.22054	0.112665	Fatty acid hydroxylase superfamily
AT1G02205.2	1039	1743	4925	5491	5460	6832	8.03869	1.22656	0.113839	Fatty acid hydroxylase superfamily
AT1G02205.3	649	1000	2345	2608	2803	3142	7.06434	1.10738	0.117327	Fatty acid hydroxylase superfamily
AT1G02220.1	14	36	0	6	5	16	0.694289	-0.912538	0.788034	NAC domain containing protein 3
AT1G02230.1	0	0	1	0	2	0	-2.41423	0.817669	1	NAC domain containing protein 4
AT1G02250.1	4	26	0	0	3	4	-0.872574	-2.019	0.667595	NAC domain containing protein 5
AT1G02260.1	138	107	131	142	98	57	2.90232	-0.440582	0.740975	Divalent ion symporter
AT1G02270.1	92	105	128	127	165	114	3.24859	0.277591	0.816661	Calcium-binding endonuclease/exonuclease/phosphatase family
AT1G02280.1	100	132	304	346	369	267	4.52115	0.855807	0.277248	translocon at the outer envelope membrane of chloroplasts 33
AT1G02280.2	100	132	304	346	369	267	4.51921	0.855808	0.277248	translocon at the outer envelope membrane of chloroplasts 33
AT1G02290.1	2	0	19	30	9	10	0.252815	1.17308	0.639045	unknown protein
AT1G02300.1	818	743	557	568	419	229	5.46169	-0.911628	0.219218	Cysteine proteinases superfamily protein
AT1G02305.1	10753	8517	5049	4910	4037	2439	8.8352	-1.2139	0.108618	Cysteine proteinases superfamily protein
AT1G02310.1	7	8	0	4	0	0	0.815324	-1.98731	0.538734	Glycosyl hydrolase superfamily protein
AT1G02320.1	0	0	0	0	0	0	-2.56667	0	1	unknown protein
AT1G02330.1	28	63	88	116	95	99	2.77097	0.771522	0.415517	unknown protein
AT1G02335.1	131	69	102	153	76	54	3.51909	-0.221914	0.972977	germin-like protein subfamily 2 member 2 precursor
AT1G02340.1	406	510	661	589	507	462	5.56192	-0.0631796	1	basic helix-loop-helix (bHLH) DNA-binding superfamily protein
AT1G02350.1	0	0	10	0	4	11	-1.23874	0.700857	0.918656	protoporphyrinogen oxidase-related
AT1G02360.1	4	0	0	0	0	0	-2.37307	-3.70667	0.750363	Chitinase family protein
AT1G02370.1	0	0	14	10	26	9	-0.749117	1.72086	0.656256	Tetratricopeptide repeat (TPR)-like superfamily protein
AT1G02380.1	60	90	60	59	41	14	2.39235	-0.978825	0.44021	unknown protein
AT1G02390.1	2364	1775	241	319	31	1	7.34152	-3.90447	0.240138	glycerol-3-phosphate acyltransferase 2
AT1G02400.1	24	22	14	15	20	11	1.64003	-0.46373	0.900513	gibberellin 2-oxidase 6
AT1G02405.1	0	0	0	0	0	3	-2.04565	3.24346	0.877199	proline-rich family protein
AT1G02410.1	136	66	78	81	67	61	2.90701	-0.525539	0.680859	cytochrome c oxidase assembly protein CtaG / Cox11 family
AT1G02420.1	0	0	4	0	2	5	-1.30629	0.846209	0.960781	Pentatricopeptide repeat (PPR) superfamily protein
AT1G02430.1	5	3	23	10	10	4	-0.119854	-0.386058	0.947822	ADP-ribosylation factor D1B
AT1G02440.1	0	0	1	4	1	0	-2.25099	1.8805	0.826025	ADP-ribosylation factor D1A
AT1G02450.1	14	2	0	6	2	8	-0.492811	-0.168937	1	NIM1-interacting 1
AT1G02460.1	0	0	8	33	36	50	0.527254	3.87163	0.0237971	Pectin lyase-like superfamily protein
AT1G02470.1	6910	7196	4879	5479	5699	5251	8.90223	-0.279457	0.768654	Polyketide cyclase/dehydrase and lipid transport superfamily protein
AT1G02470.2	6910	7195	4874	5479	5697	5251	8.90206	-0.279219	0.768953	Polyketide cyclase/dehydrase and lipid transport superfamily protein
AT1G02475.1	258	340	268	214	313	202	4.38273	-0.297625	0.755832	Polyketide cyclase/dehydrase and lipid transport superfamily protein
AT1G02500.1	1834	2975	4603	5259	4335	4887	8.31735	0.601917	0.431194	S-adenosylmethionine synthetase 1
AT1G02500.2	1834	2975	4603	5259	4335	4887	8.31734	0.601917	0.431194	S-adenosylmethionine synthetase 1
AT1G02510.1	0	0	0	0	0	0	-2.43703	0	1	Outward rectifying potassium channel protein
AT1G02520.1	0	4	0	18	3	0	-1.68235	2.14443	0.709813	P-glycoprotein 11
AT1G02530.1	0	0	0	1	0	0	-2.38734	1.79238	1	P-glycoprotein 12
AT1G02540.1	0	1	6	0	1	0	-2.19809	-2.3778	0.670993	unknown protein
AT1G02550.1	0	0	0	0	0	0	-2.50257	0	1	Plant invertase/pectin methylesterase inhibitor superfamily protein
AT1G02560.1	799	771	476	472	401	338	5.45647	-0.848226	0.14616	nuclear encoded CLP protease 5
AT1G02570.1	13	25	8	0	0	0	-0.578887	-6.98944	0.00659662	unknown protein
AT1G02575.1	0	0	0	0	0	0	-2.47166	0	1	unknown protein
AT1G02580.1	21	4	5	4	1	4	-0.205123	-1.84095	0.558527	SET domain-containing protein
AT1G02590.1	1	0	1	0	0	0	-2.37854	-2.69738	0.853655	Aldehyde oxidase/xanthine dehydrogenase, molybdopterin binding protein
AT1G02610.1	443	384	122	143	130	34	3.94856	-1.77163	0.119273	RING/FYVE/PHD zinc finger superfamily protein
AT1G02630.1	0	2	0	4	3	3	-1.65802	2.08757	0.725743	Nucleoside transporter family protein
AT1G02630.2	0	2	0	4	3	0	-1.71351	1.5482	0.864216	Nucleoside transporter family protein
AT1G02640.1	61	57	19	67	18	31	1.92356	-0.379913	0.850737	beta-xylosidase 2
AT1G02650.1	6	26	3	10	0	1	-0.919596	-1.79388	0.730478	Tetratricopeptide repeat (TPR)-like superfamily protein
AT1G02660.1	3521	3226	1023	1031	520	679	7.49965	-1.92538	0.00983248	alpha/beta-Hydrolases superfamily protein
AT1G02670.1	68	63	21	18	8	7	2.09787	-2.32138	0.0166769	P-loop containing nucleoside triphosphate hydrolases superfamily protein
AT1G02680.1	160	248	261	375	268	214	4.26474	0.297764	0.748339	TBP-associated factor 13
AT1G02681.1	8	0	0	0	0	0	-1.88082	-4.65662	0.589018	pseudogene
AT1G02690.1	13	17	55	50	45	36	1.70375	0.609561	0.719128	importin alpha isoform 6
AT1G02690.2	13	17	55	50	45	36	1.70375	0.609561	0.719128	importin alpha isoform 6
AT1G02700.1	0	0	11	11	4	7	-0.833407	0.987408	0.774825	unknown protein
AT1G02710.1	9	0	4	11	4	2	-0.584263	0.197482	1	glycine-rich protein
AT1G02720.1	17	58	217	166	60	90	3.09664	0.108227	1	galacturonosyltransferase 5
AT1G02720.2	2	15	41	27	12	12	0.999989	-0.196279	1	galacturonosyltransferase 5
AT1G02730.1	6	6	6	27	27	8	0.263377	1.67336	0.479645	cellulose synthase-like D5
AT1G02740.1	39	11	84	22	53	48	1.71042	-0.116692	1	MRG family protein
AT1G02750.1	104	82	69	89	61	47	2.70785	-0.475904	0.690192	Drought-responsive family protein
AT1G02750.2	104	82	68	89	58	44	2.68893	-0.518395	0.654509	Drought-responsive family protein
AT1G02770.1	21	39	9	12	20	10	1.01239	-0.776645	0.636211	Protein of unknown function (DUF626)
AT1G02780.1	1363	1738	4283	4454	3031	2891	7.86303	0.463089	0.59468	Ribosomal protein L19e family protein
AT1G02790.1	10552	17885	1844	1844	122	49	7.43927	-4.13359	0.0775998	polygalacturonase 4
AT1G02800.1	0	0	27	13	1	7	0.0849333	-0.345144	1	cellulase 2
AT1G02810.1	17	0	15	8	1	3	-0.346741	-1.53004	0.670993	Plant invertase/pectin methylesterase inhibitor superfamily
AT1G02816.1	689	871	827	963	911	581	5.82242	-0.0255228	1	Protein of unknown function, DUF538
AT1G02820.1	0	15	1	1	1	1	-0.495331	-2.28782	0.745341	Late embryogenesis abundant 3 (LEA3) family protein
AT1G02840.1	805	677	832	898	1257	872	6.25278	0.332184	0.699768	RNA-binding (RRM/RBD/RNP motifs) family protein
AT1G02840.2	811	713	850	895	1287	884	6.28723	0.315818	0.718451	RNA-binding (RRM/RBD/RNP motifs) family protein
AT1G02840.3	805	677	831	898	1257	872	6.25271	0.332754	0.699191	RNA-binding (RRM/RBD/RNP motifs) family protein
AT1G02850.1	86	95	24	22	6	2	1.72057	-2.93011	0.0293805	beta glucosidase 11
AT1G02850.2	86	95	24	22	6	2	1.72057	-2.93011	0.0293805	beta glucosidase 11
AT1G02850.3	86	95	24	22	6	2	1.72057	-2.9301	0.0293805	beta glucosidase 11
AT1G02850.4	86	95	24	22	6	2	1.72057	-2.9301	0.0293805	beta glucosidase 11
AT1G02850.5	86	95	24	22	6	2	1.72057	-2.9301	0.0293805	beta glucosidase 11
AT1G02860.1	806	730	225	257	231	59	5.01639	-1.83048	0.0438966	SPX (SYG1/Pho81/XPR1) domain-containing protein
AT1G02860.2	794	694	225	256	231	59	4.99058	-1.79394	0.0462589	SPX (SYG1/Pho81/XPR1) domain-containing protein
AT1G02870.1	16	27	37	58	73	38	2.00001	1.04159	0.377134	unknown protein
AT1G02880.1	463	375	131	140	108	113	4.13776	-1.53699	0.0208476	thiamin pyrophosphokinase1
AT1G02880.2	463	375	131	140	108	112	4.13369	-1.54134	0.0205695	thiamin pyrophosphokinase1
AT1G02880.3	463	375	131	140	108	113	4.13841	-1.53699	0.0208235	thiamin pyrophosphokinase1
AT1G02880.4	463	375	131	140	108	113	4.13841	-1.53699	0.0208235	thiamin pyrophosphokinase1
AT1G02890.1	255	283	308	362	362	253	4.58574	0.146486	0.907444	AAA-type ATPase family protein
AT1G02890.2	200	240	271	310	317	211	4.40872	0.180771	0.870753	AAA-type ATPase family protein
AT1G02900.1	3	8	0	0	0	0	-2.02261	-4.97163	0.509387	rapid alkalinization factor 1
AT1G02910.1	140	198	161	140	166	155	3.59119	-0.15566	0.943151	tetratricopeptide repeat (TPR)-containing protein
AT1G02920.1	0	5	1	0	0	0	-1.57669	-4.07828	0.583768	glutathione S-transferase 7
AT1G02930.1	8	10	5	0	2	1	0.0117794	-2.82608	0.441402	glutathione S-transferase 6
AT1G02930.2	0	0	3	0	0	0	-1.81041	-3.11339	0.823112	glutathione S-transferase 6
AT1G02950.1	118	123	171	99	53	79	3.51069	-0.890889	0.519078	glutathione S-transferase F4
AT1G02950.2	118	123	171	99	53	79	3.51069	-0.890889	0.51904	glutathione S-transferase F4
AT1G02950.3	29	57	49	23	27	15	1.64279	-1.09266	0.527283	glutathione S-transferase F4
AT1G02950.4	118	123	171	99	53	79	3.51069	-0.890889	0.51904	glutathione S-transferase F4
AT1G02960.1	66	66	81	123	105	87	2.7382	0.500154	0.697051	unknown protein
AT1G02960.2	68	66	81	123	108	89	2.7943	0.509104	0.687688	unknown protein
AT1G02960.3	66	64	95	134	107	84	2.79117	0.467232	0.721732	unknown protein
AT1G02970.1	12	0	0	4	1	0	-1.69194	-1.49628	0.869539	WEE1 kinase homolog
AT1G02980.1	0	0	0	0	0	0	-2.56802	0	1	cullin 2
AT1G02990.1	114	206	181	183	173	155	3.74204	-0.0119052	1	unknown protein
AT1G02990.2	114	206	181	183	173	155	3.74328	-0.0119058	1	unknown protein
AT1G02990.3	114	206	181	183	173	155	3.74328	-0.011906	1	unknown protein
AT1G03000.1	31	53	77	46	50	47	1.8754	-0.187228	0.965174	peroxin 6
AT1G03010.1	0	0	9	8	13	4	-1.29554	1.45569	0.589778	Phototropic-responsive NPH3 family protein
AT1G03030.1	53	66	74	80	111	69	2.57374	0.387006	0.867361	P-loop containing nucleoside triphosphate hydrolases superfamily protein
AT1G03040.1	916	1072	1180	1094	1101	992	6.41786	-0.0397051	1	basic helix-loop-helix (bHLH) DNA-binding superfamily protein
AT1G03040.2	916	1072	1180	1094	1101	992	6.41772	-0.0397052	1	basic helix-loop-helix (bHLH) DNA-binding superfamily protein
AT1G03050.1	2313	3447	366	412	14	4	5.12475	-4.07136	0.129304	ENTH/ANTH/VHS superfamily protein
AT1G03055.1	274	468	46	68	7	3	2.26113	-3.53914	0.155064	unknown protein
AT1G03055.2	0	0	0	0	1	4	-2.32417	3.89947	0.653745	unknown protein
AT1G03060.1	275	366	479	477	375	357	5.14637	0.0645237	1	Beige/BEACH domain ;WD domain, G-beta repeat protein
AT1G03070.1	37	76	23	9	26	7	1.98382	-1.73739	0.315041	Bax inhibitor-1 family protein
AT1G03070.2	37	76	23	9	25	7	1.9753	-1.77241	0.301265	Bax inhibitor-1 family protein
AT1G03080.1	2416	2599	2224	2218	1985	1719	7.34297	-0.360366	0.62074	kinase interacting (KIP1-like) family protein
AT1G03090.1	322	327	159	257	255	73	4.00017	-0.584525	0.597332	methylcrotonyl-CoA carboxylase alpha chain, mitochondrial / 3-methylcrotonyl-CoA carboxylase 1 (MCCA)
AT1G03090.2	322	327	159	257	255	73	4.00017	-0.584524	0.597332	methylcrotonyl-CoA carboxylase alpha chain, mitochondrial / 3-methylcrotonyl-CoA carboxylase 1 (MCCA)
AT1G03100.1	183	170	79	132	158	46	3.14564	-0.476741	0.721546	Pentatricopeptide repeat (PPR) superfamily protein
AT1G03103.1	0	0	0	0	0	0	-2.53517	0	1	Bifunctional inhibitor/lipid-transfer protein/seed storage 2S albumin superfamily protein
AT1G03106.1	85	37	5	10	0	0	0.984775	-3.88709	0.138382	unknown protein
AT1G03110.1	11	30	39	86	60	60	2.05852	1.33637	0.521616	Transducin/WD40 repeat-like superfamily protein
AT1G03120.1	2	0	23	7	4	1	-0.561903	-1.05608	0.833543	responsive to abscisic acid 28
AT1G03130.1	634	599	1372	1256	801	795	5.79014	0.0835965	1	photosystem I subunit D-2
AT1G03140.1	369	401	656	509	596	483	5.25397	0.123595	0.935124	splicing factor Prp18 family protein
AT1G03150.1	90	83	156	173	118	116	3.2909	0.251985	0.829762	Acyl-CoA N-acyltransferases (NAT) superfamily protein
AT1G03160.1	21	35	37	56	57	55	1.99199	0.817341	0.445807	FZO-like
AT1G03160.2	21	35	37	56	57	55	2.01039	0.81746	0.45323	FZO-like
AT1G03170.1	125	65	344	289	80	145	3.90323	-0.113132	1	Protein of unknown function (DUF3049)
AT1G03180.1	0	0	5	0	3	2	-1.46134	0.0602663	1	unknown protein
AT1G03180.2	0	0	5	0	3	2	-1.46134	0.0602613	1	unknown protein
AT1G03190.1	1089	1026	546	718	669	641	6.01497	-0.480154	0.586546	RAD3-like DNA-binding helicase protein
AT1G03190.2	119	76	98	120	110	77	3.01776	-0.0204535	1	RAD3-like DNA-binding helicase protein
AT1G03200.1	250	205	37	62	63	45	3.15343	-1.65566	0.252903	unknown protein
AT1G03210.1	23	72	45	47	49	27	1.82806	-0.227839	0.965268	Phenazine biosynthesis PhzC/PhzF protein
AT1G03220.1	7549	5400	1084	1145	202	142	7.60771	-3.46175	0.0478734	Eukaryotic aspartyl protease family protein
AT1G03230.1	1371	1000	317	334	281	167	5.30757	-1.91958	0.0296766	Eukaryotic aspartyl protease family protein
AT1G03240.1	141	133	22	21	33	17	2.28492	-2.16187	0.170535	unknown protein
AT1G03250.1	151	266	195	206	241	189	4.05157	0.0136408	1	unknown protein
AT1G03250.2	151	259	195	206	241	189	4.05028	0.0299162	1	unknown protein
AT1G03260.1	10	27	29	26	31	29	1.58462	0.369593	0.862447	SNARE associated Golgi protein family
AT1G03270.1	1	13	44	45	5	9	0.808832	-0.0268952	1	CBS domain-containing protein with a domain of unknown function (DUF21)
AT1G03280.1	1236	1274	1067	1294	1274	982	6.51919	-0.0840993	0.985001	Transcription factor TFIIE, alpha subunit
AT1G03290.1	457	439	254	329	349	226	4.70424	-0.438843	0.610484	unknown protein
AT1G03290.2	911	864	471	710	717	511	5.86212	-0.306753	0.738459	unknown protein
AT1G03300.1	0	9	48	33	23	30	0.58245	0.635144	0.886975	DOMAIN OF UNKNOWN FUNCTION 724 1
AT1G03310.1	21	55	113	119	95	78	2.4468	0.617764	0.766525	debranching enzyme 1
AT1G03310.2	21	55	113	119	95	78	2.44003	0.617762	0.766525	debranching enzyme 1
AT1G03320.1	0	0	2	0	0	2	-2.27102	0.0953228	1	unknown protein
AT1G03330.1	363	383	466	438	353	306	4.98147	-0.206375	0.804038	Small nuclear ribonucleoprotein family protein
AT1G03340.1	0	1	5	0	3	3	-1.05558	0.0835585	1	unknown protein
AT1G03350.1	1025	1131	845	900	786	621	6.12445	-0.458329	0.506559	BSD domain-containing protein
AT1G03360.1	0	3	17	21	16	8	0.239147	1.15571	0.650556	ribosomal RNA processing 4
AT1G03365.1	220	281	339	404	362	297	4.63196	0.289667	0.760128	RING/U-box superfamily protein
AT1G03370.1	42	77	43	36	26	22	1.45906	-1.01421	0.640605	C2 calcium/lipid-binding and GRAM domain containing protein
AT1G03380.1	1108	1094	589	645	609	341	5.72526	-0.910876	0.222055	homolog of yeast autophagy 18 (ATG18) G
AT1G03390.1	0	0	0	0	0	0	-2.50257	0	1	HXXXD-type acyl-transferase family protein
AT1G03400.1	100	95	30	34	59	21	2.02791	-1.07951	0.462414	2-oxoglutarate (2OG) and Fe(II)-dependent oxygenase superfamily protein
AT1G03410.1	46	99	443	436	360	409	4.6055	1.06176	0.366025	2-oxoglutarate (2OG) and Fe(II)-dependent oxygenase superfamily protein
AT1G03430.1	185	272	639	741	642	618	5.10706	0.856954	0.21839	histidine-containing phosphotransfer factor 5
AT1G03440.1	97	200	309	344	303	300	4.17102	0.63019	0.534348	Leucine-rich repeat (LRR) family protein
AT1G03445.1	65	34	9	1	3	0	0.422033	-4.76913	0.0524076	Serine/threonine protein phosphatase family protein
AT1G03457.1	79	87	44	29	43	67	1.92285	-0.635504	0.687428	RNA-binding (RRM/RBD/RNP motifs) family protein
AT1G03457.2	78	86	43	29	42	65	1.7907	-0.646971	0.766003	RNA-binding (RRM/RBD/RNP motifs) family protein
AT1G03470.1	1873	1763	1166	1352	1427	1038	6.73065	-0.416685	0.664026	Kinase interacting (KIP1-like) family protein
AT1G03470.2	1154	1049	780	876	1008	612	5.97037	-0.342298	0.808092	Kinase interacting (KIP1-like) family protein
AT1G03475.1	129	225	435	523	426	428	4.73478	0.788307	0.266516	Coproporphyrinogen III oxidase
AT1G03490.1	664	823	682	715	521	503	5.68942	-0.389605	0.580593	NAC domain containing protein 6
AT1G03495.1	123	177	242	275	227	153	3.80195	0.222446	0.871433	HXXXD-type acyl-transferase family protein
AT1G03510.1	0	0	7	11	11	23	-0.0894087	2.68273	0.353612	Tetratricopeptide repeat (TPR)-like superfamily protein
AT1G03520.1	126	222	307	327	419	280	4.24957	0.627126	0.40041	Core-2/I-branching beta-1,6-N-acetylglucosaminyltransferase family protein
AT1G03520.2	119	222	307	326	415	273	4.23642	0.627053	0.405203	Core-2/I-branching beta-1,6-N-acetylglucosaminyltransferase family protein
AT1G03530.1	83	94	190	252	404	220	4.00972	1.23455	0.101455	nuclear assembly factor 1
AT1G03540.1	4	3	0	13	11	6	-0.440636	1.93339	0.331558	Pentatricopeptide repeat (PPR-like) superfamily protein
AT1G03550.1	362	372	179	169	246	110	4.32676	-0.887472	0.381607	Secretory carrier membrane protein (SCAMP) family protein
AT1G03560.1	48	116	101	136	105	95	2.84357	0.302642	0.854287	Pentatricopeptide repeat (PPR-like) superfamily protein
AT1G03580.1	0	0	0	0	3	0	-1.67313	3.17431	0.803775	pseudogene
AT1G03590.1	112	187	473	394	248	431	4.45255	0.480366	0.728839	Protein phosphatase 2C family protein
AT1G03600.1	29	78	293	307	145	174	3.73944	0.642936	0.72647	photosystem II family protein
AT1G03610.1	1178	1086	791	887	574	490	6.013	-0.750467	0.268851	Protein of unknown function (DUF789)
AT1G03620.1	22	27	15	25	10	16	0.612254	-0.418927	0.896432	ELMO/CED-12 family protein
AT1G03630.1	79	92	690	607	380	455	4.82762	0.759168	0.527777	protochlorophyllide oxidoreductase C
AT1G03630.2	79	92	690	607	378	455	4.82685	0.757097	0.529061	protochlorophyllide oxidoreductase C
AT1G03650.1	0	3	12	17	4	7	-0.878515	0.862567	0.776144	Acyl-CoA N-acyltransferases (NAT) superfamily protein
AT1G03660.1	20	9	47	50	86	47	1.44331	1.24612	0.452392	Ankyrin-repeat containing protein
AT1G03670.1	0	0	0	0	0	0	-2.43597	0	1	ankyrin repeat family protein
AT1G03680.1	392	353	381	365	444	274	4.65941	-0.123507	0.949001	thioredoxin M-type 1
AT1G03687.1	0	0	3	5	7	6	-0.968246	2.46258	0.46734	DTW domain-containing protein
AT1G03687.2	0	0	3	5	7	4	-1.04832	2.28616	0.523129	DTW domain-containing protein
AT1G03710.1	47	75	66	56	36	54	2.44419	-0.40886	0.768654	Cystatin/monellin superfamily protein
AT1G03710.2	4	8	6	9	1	3	-0.488458	-0.555004	0.929593	Cystatin/monellin superfamily protein
AT1G03730.1	1011	1116	735	762	804	760	6.17772	-0.365875	0.649454	unknown protein
AT1G03740.1	87	110	53	58	77	33	2.59245	-0.655939	0.784816	Protein kinase superfamily protein
AT1G03740.2	87	118	53	58	77	33	2.60318	-0.699608	0.767447	Protein kinase superfamily protein
AT1G03750.1	152	243	177	120	167	166	3.81751	-0.366726	0.697507	switch 2
AT1G03760.1	7	19	21	25	45	18	0.906964	0.881454	0.598678	Prefoldin chaperone subunit family protein
AT1G03770.1	42	18	91	90	87	57	2.33899	0.588887	0.782029	RING 1B
AT1G03770.2	42	18	93	90	87	57	2.33536	0.571125	0.794688	RING 1B
AT1G03770.3	42	18	91	90	86	57	2.33793	0.582511	0.786181	RING 1B
AT1G03780.1	3	0	0	0	0	0	-2.08088	-3.29636	0.753755	targeting protein for XKLP2
AT1G03780.2	3	0	0	0	2	3	-1.7803	0.589449	1	targeting protein for XKLP2
AT1G03780.3	0	0	0	0	16	13	-0.921668	6.33525	0.047751	targeting protein for XKLP2
AT1G03790.1	156	309	78	149	233	103	3.76076	-0.230921	0.941082	Zinc finger C-x8-C-x5-C-x3-H type family protein
AT1G03800.1	0	0	0	0	0	0	-1.93901	0	1	ERF domain protein 10
AT1G03820.1	27	35	2	15	7	1	-0.130256	-1.63547	0.589916	unknown protein
AT1G03830.1	1	14	80	61	46	47	1.71072	0.732826	0.818418	guanylate-binding family protein
AT1G03830.2	1	14	80	61	46	49	1.71916	0.753102	0.811137	guanylate-binding family protein
AT1G03840.1	717	596	94	113	8	17	4.40246	-3.56905	0.00913429	C2H2 and C2HC zinc fingers superfamily protein
AT1G03840.2	713	596	94	113	8	17	4.4008	-3.56464	0.00915289	C2H2 and C2HC zinc fingers superfamily protein
AT1G03850.1	235	99	20	14	0	0	2.19769	-4.89953	0.0320665	Glutaredoxin family protein
AT1G03850.2	375	208	39	47	0	1	3.23088	-3.96498	0.0976593	Glutaredoxin family protein
AT1G03860.1	87	72	257	288	298	238	3.94933	0.969435	0.275141	prohibitin 2
AT1G03860.2	87	72	257	288	298	238	3.94933	0.969435	0.275141	prohibitin 2
AT1G03860.3	87	72	257	287	297	238	3.94868	0.966059	0.277184	prohibitin 2
AT1G03870.1	72	1004	2224	2450	1098	1853	6.63428	0.728935	0.794449	FASCICLIN-like arabinoogalactan 9
AT1G03900.1	850	837	963	899	1006	874	6.21701	0.0167253	1	non-intrinsic ABC protein 4
AT1G03905.1	3	0	5	0	6	7	-1.06101	0.689398	0.895932	P-loop containing nucleoside triphosphate hydrolases superfamily protein
AT1G03910.1	209	201	443	495	379	319	4.66916	0.43915	0.636982	unknown protein
AT1G03910.2	329	379	813	804	648	623	5.51219	0.418851	0.595531	unknown protein
AT1G03920.1	13	38	7	13	0	0	-0.630638	-2.31054	0.488523	Protein kinase family protein
AT1G03930.1	67	96	126	187	194	114	3.14053	0.730105	0.461783	dual specificity kinase 1
AT1G03940.1	143	167	246	277	236	152	3.81187	0.201109	0.873136	HXXXD-type acyl-transferase family protein
AT1G03950.1	356	315	250	263	223	223	4.35	-0.458188	0.55773	vacuolar protein sorting-associated protein 2.3
AT1G03960.1	47	43	56	70	48	38	2.34577	0.0179666	1	Calcium-binding EF hand family protein
AT1G03960.2	47	43	56	70	48	38	2.34935	0.0179608	1	Calcium-binding EF hand family protein
AT1G03970.1	553	692	832	942	609	490	5.6269	-0.0947613	0.981974	G-box binding factor 4
AT1G03980.1	948	1162	1433	1661	1577	1200	6.58827	0.274354	0.753563	phytochelatin synthase 2
AT1G03990.1	0	39	6	4	5	6	-0.314087	-1.55011	0.673159	Long-chain fatty alcohol dehydrogenase family protein
AT1G04000.1	270	179	124	212	194	170	4.03366	-0.0952907	0.988243	unknown protein
AT1G04010.1	18	33	74	24	43	60	1.54725	0.0605498	1	phospholipid sterol acyl transferase 1
AT1G04020.1	7	3	9	5	5	14	-0.153846	0.316097	0.983026	breast cancer associated RING 1
AT1G04020.2	7	3	9	5	5	14	-0.153846	0.316096	0.983026	breast cancer associated RING 1
AT1G04030.1	51	47	141	122	102	127	2.72532	0.541026	0.698711	unknown protein
AT1G04040.1	15	27	117	104	54	140	2.3898	0.939517	0.662183	HAD superfamily, subfamily IIIB acid phosphatase
AT1G04050.1	2	0	30	25	17	18	0.760441	0.924057	0.791387	homolog of SU(var)3-9 1
AT1G04070.1	73	63	77	65	87	66	2.35287	-0.0195632	1	translocase of outer membrane 22-I
AT1G04080.1	248	277	473	449	469	424	5.02164	0.39701	0.600759	Tetratricopeptide repeat (TPR)-like superfamily protein
AT1G04080.2	244	276	473	449	466	419	5.00871	0.395871	0.603464	Tetratricopeptide repeat (TPR)-like superfamily protein
AT1G04080.3	257	279	479	461	471	428	5.04207	0.389835	0.610371	Tetratricopeptide repeat (TPR)-like superfamily protein
AT1G04090.1	18	11	22	39	21	14	0.815348	0.434542	0.915185	Plant protein of unknown function (DUF946)
AT1G04100.1	33	33	6	28	20	24	0.768798	-0.109629	1	indoleacetic acid-induced protein 10
AT1G04120.1	605	694	696	720	553	547	5.54442	-0.196156	0.82822	multidrug resistance-associated protein 5
AT1G04120.2	605	694	696	718	550	547	5.54244	-0.200048	0.822165	multidrug resistance-associated protein 5
AT1G04130.1	27	29	109	98	93	131	2.58839	0.975613	0.369009	Tetratricopeptide repeat (TPR)-like superfamily protein
AT1G04140.1	3120	2931	2653	2751	2520	2307	7.90707	-0.272567	0.744923	Transducin family protein / WD-40 repeat family protein
AT1G04140.2	3135	2931	2661	2752	2521	2307	7.90775	-0.276163	0.740574	Transducin family protein / WD-40 repeat family protein
AT1G04160.1	86	66	125	93	93	61	2.81456	-0.223234	0.874879	myosin XI B
AT1G04170.1	363	451	797	802	671	731	5.78987	0.425004	0.591637	eukaryotic translation initiation factor 2 gamma subunit
AT1G04180.1	0	0	4	0	2	0	-2.2434	-0.808576	1	YUCCA 9
AT1G04190.1	54	52	149	90	93	113	2.84713	0.211249	0.928519	Tetratricopeptide repeat (TPR)-like superfamily protein
AT1G04200.1	18	32	154	193	145	155	3.03193	1.28655	0.336699	unknown protein
AT1G04210.1	355	343	324	403	369	356	4.80305	0.0754491	0.992004	Leucine-rich repeat protein kinase family protein
AT1G04220.1	1171	1498	750	819	624	1048	6.1815	-0.516114	0.646437	3-ketoacyl-CoA synthase 2
AT1G04230.1	102	144	276	230	206	175	3.84527	0.201479	0.871433	Protein of unknown function (DUF2361)
AT1G04240.1	38	97	489	516	384	413	4.14793	1.09915	0.503339	AUX/IAA transcriptional regulator family protein
AT1G04250.1	41	685	1138	1160	2170	1612	6.09206	1.45817	0.322871	AUX/IAA transcriptional regulator family protein
AT1G04260.1	471	449	743	835	782	749	5.72509	0.465996	0.506329	CAMV movement protein interacting protein 7
AT1G04270.1	434	623	1571	1672	1238	1292	6.51061	0.663331	0.414644	cytosolic ribosomal protein S15
AT1G04270.2	431	619	1564	1666	1228	1285	6.50457	0.66308	0.416683	cytosolic ribosomal protein S15
AT1G04280.1	74	116	89	89	84	69	2.61717	-0.259261	0.94267	P-loop containing nucleoside triphosphate hydrolases superfamily protein
AT1G04290.1	349	359	626	623	468	557	5.28669	0.265949	0.784816	Thioesterase superfamily protein
AT1G04300.1	894	1224	864	925	768	633	6.01615	-0.429031	0.547928	TRAF-like superfamily protein
AT1G04300.2	894	1210	861	924	766	632	6.01332	-0.423621	0.554301	TRAF-like superfamily protein
AT1G04300.3	894	1214	861	922	768	632	6.01427	-0.425352	0.551598	TRAF-like superfamily protein
AT1G04300.4	895	1234	867	937	771	634	6.0224	-0.426277	0.55188	TRAF-like superfamily protein
AT1G04310.1	229	341	311	339	519	272	4.72612	0.316918	0.817976	ethylene response sensor 2
AT1G04330.1	76	68	23	30	2	0	1.49918	-2.59879	0.237692	unknown protein
AT1G04340.1	242	268	274	301	279	232	4.651	-0.010782	1	HR-like lesion-inducing protein-related
AT1G04350.1	1719	1914	305	339	229	90	6.50711	-2.73124	0.0200383	2-oxoglutarate (2OG) and Fe(II)-dependent oxygenase superfamily protein
AT1G04360.1	3	7	0	4	2	0	-1.80763	-0.838933	0.951858	RING/U-box superfamily protein
AT1G04380.1	18	19	0	11	1	1	0.478297	-1.68199	0.516092	2-oxoglutarate (2OG) and Fe(II)-dependent oxygenase superfamily protein
AT1G04390.1	86	98	83	116	116	74	2.79564	0.124365	0.986156	BTB/POZ domain-containing protein
AT1G04400.1	1477	1343	792	978	862	561	6.17369	-0.693568	0.341665	cryptochrome 2
AT1G04400.2	1412	1270	779	957	823	543	6.12919	-0.679781	0.349335	cryptochrome 2
AT1G04410.1	3446	3389	4777	5110	4217	4338	8.33108	0.182937	0.85027	Lactate/malate dehydrogenase family protein
AT1G04420.1	33	50	63	108	83	93	2.69598	0.920668	0.389292	NAD(P)-linked oxidoreductase superfamily protein
AT1G04430.1	18	51	805	942	242	615	5.40766	1.06686	0.586193	S-adenosyl-L-methionine-dependent methyltransferases superfamily protein
AT1G04430.2	10	47	730	820	192	495	5.11327	0.959828	0.651358	S-adenosyl-L-methionine-dependent methyltransferases superfamily protein
AT1G04440.1	158	150	116	133	179	119	3.49913	-0.0459674	1	casein kinase like 13
AT1G04445.1	0	0	0	0	0	0	-2.44016	0	1	C2H2-like zinc finger protein
AT1G04450.1	114	148	130	189	212	158	3.80703	0.458011	0.583123	ROP-interactive CRIB motif-containing protein 3
AT1G04457.1	11	0	7	5	3	4	-0.708956	-0.68169	0.899488	pseudogene
AT1G04470.1	781	1369	175	127	15	0	3.77438	-4.24637	0.223465	Protein of unknown function (DUF810)
AT1G04480.1	216	294	575	653	550	492	5.33112	0.616999	0.446559	Ribosomal protein L14p/L23e family protein
AT1G04490.1	0	2	0	4	0	0	-2.27471	0.740942	1	Protein of unknown function (DUF3527)
AT1G04490.2	0	2	0	6	0	0	-2.17607	1.27049	0.96053	Protein of unknown function (DUF3527)
AT1G04500.1	588	500	112	127	17	0	4.20232	-3.29934	0.184333	CCT motif family protein
AT1G04510.1	99	57	141	122	225	174	3.54558	0.781709	0.403507	MOS4-associated complex 3A
AT1G04510.2	91	39	126	102	213	159	3.3539	0.860226	0.546737	MOS4-associated complex 3A
AT1G04520.1	7	18	124	178	29	86	2.69362	0.963386	0.692122	plasmodesmata-located protein 2
AT1G04530.1	220	221	224	225	261	187	4.05795	-0.0437928	1	Tetratricopeptide repeat (TPR)-like superfamily protein
AT1G04540.1	1445	2478	245	166	26	4	4.48523	-4.61629	0.0401974	Calcium-dependent lipid-binding (CaLB domain) family protein
AT1G04550.1	127	275	318	359	311	335	4.43959	0.460451	0.555681	AUX/IAA transcriptional regulator family protein
AT1G04550.2	127	277	317	366	314	336	4.44539	0.47326	0.538017	AUX/IAA transcriptional regulator family protein
AT1G04555.1	154	130	171	139	117	110	3.40382	-0.379247	0.666897	unknown protein
AT1G04560.1	0	0	0	0	0	0	-2.46639	0	1	AWPM-19-like family protein
AT1G04570.1	9	39	30	14	15	17	0.550456	-0.758593	0.764848	Major facilitator superfamily protein
AT1G04580.1	342	230	23	32	2	0	2.7274	-4.38105	0.0652674	aldehyde oxidase 4
AT1G04590.1	13	4	75	78	49	37	1.93995	0.815646	0.703875	unknown protein
AT1G04590.2	13	4	75	78	49	37	1.95631	0.815663	0.704307	unknown protein
AT1G04600.1	25	23	1	8	7	2	-1.15867	-1.65907	0.576192	myosin XI A
AT1G04610.1	3	0	5	3	3	1	-0.678848	-0.247361	1	YUCCA 3
AT1G04620.1	202	119	96	91	130	61	3.13188	-0.667709	0.628828	coenzyme F420 hydrogenase family / dehydrogenase, beta subunit family
AT1G04625.1	3	24	45	52	18	51	1.16086	0.760216	0.734759	Polynucleotidyl transferase, ribonuclease H-like superfamily protein
AT1G04630.1	317	298	978	1070	717	815	5.69436	0.685725	0.407033	GRIM-19 protein
AT1G04635.1	0	0	3	4	7	7	-1.21785	2.46571	0.398043	ribonuclease P family protein / Rpp14 family protein
AT1G04640.1	41	24	39	42	36	12	1.47945	-0.310682	0.886975	lipoyltransferase 2
AT1G04640.2	32	11	30	23	25	13	1.02726	-0.343809	0.885025	lipoyltransferase 2
AT1G04645.1	7	2	2	1	2	1	-1.92826	-1.47967	0.633236	Plant self-incompatibility protein S1 family
AT1G04650.1	0	0	3	0	3	0	-1.82486	0.0519095	1	unknown protein
AT1G04660.1	0	0	5	0	0	0	-2.24748	-3.7826	0.630884	glycine-rich protein
AT1G04670.1	0	0	0	0	1	3	-2.4387	3.59113	0.679106	unknown protein
AT1G04680.1	199	133	3499	3913	425	2811	7.29796	0.918606	0.706328	Pectin lyase-like superfamily protein
AT1G04690.1	855	918	1379	1496	1065	1617	6.6768	0.371247	0.626822	potassium channel beta subunit 1
AT1G04700.1	89	126	44	9	5	1	1.0645	-4.2043	0.00983248	PB1 domain-containing protein tyrosine kinase
AT1G04710.1	283	315	279	289	223	163	4.40203	-0.458366	0.566013	peroxisomal 3-ketoacyl-CoA thiolase 4
AT1G04730.1	6	5	5	5	3	3	-0.721548	-0.603493	0.893622	P-loop containing nucleoside triphosphate hydrolases superfamily protein
AT1G04750.1	422	492	1032	1178	1189	1222	6.24711	0.868131	0.211836	vesicle-associated membrane protein 721
AT1G04750.2	422	489	1025	1178	1185	1216	6.24136	0.870986	0.208334	vesicle-associated membrane protein 721
AT1G04760.1	10	0	0	11	3	12	-0.733813	1.16159	0.775021	vesicle-associated membrane protein 726
AT1G04770.1	433	325	268	257	152	138	4.82797	-1.01978	0.210146	Tetratricopeptide repeat (TPR)-like superfamily protein
AT1G04778.1	0	14	26	39	65	26	1.27379	1.7214	0.58135	unknown protein
AT1G04780.1	2279	2491	2032	2318	2154	1821	7.36311	-0.182762	0.858783	Ankyrin repeat family protein
AT1G04790.1	89	131	79	124	108	64	3.15951	-0.0942252	1	RING/U-box superfamily protein
AT1G04800.1	11	0	15	9	6	1	-0.453887	-0.801905	0.877169	glycine-rich protein
AT1G04810.1	223	211	273	255	289	273	4.51329	0.163143	0.891123	26S proteasome regulatory complex, non-ATPase subcomplex, Rpn2/Psmd1 subunit
AT1G04820.1	741	1198	8669	8885	2988	7630	8.75898	0.902036	0.548685	tubulin alpha-4 chain
AT1G04830.1	173	130	203	244	236	174	4.03503	0.303471	0.81207	Ypt/Rab-GAP domain of gyp1p superfamily protein
AT1G04830.2	79	39	96	109	91	80	2.80943	0.318003	0.858729	Ypt/Rab-GAP domain of gyp1p superfamily protein
AT1G04840.1	2	0	0	0	12	3	-1.11559	2.61706	0.521181	Tetratricopeptide repeat (TPR)-like superfamily protein
AT1G04850.1	2158	2065	2946	3447	3094	2586	7.64514	0.291689	0.710515	ubiquitin-associated (UBA)/TS-N domain-containing protein
AT1G04860.1	142	269	187	260	310	192	4.2824	0.302147	0.769261	ubiquitin-specific protease 2
AT1G04870.1	24	32	42	30	36	26	1.47576	-0.125528	1	protein arginine methyltransferase 10
AT1G04870.2	24	32	42	30	36	26	1.47576	-0.125528	1	protein arginine methyltransferase 10
AT1G04880.1	75	61	2	18	0	0	0.015957	-3.17593	0.275727	HMG (high mobility group) box protein with ARID/BRIGHT DNA-binding domain
AT1G04890.1	9	20	11	0	0	0	-1.50357	-6.77107	0.0318564	Protein of unknown function, DUF593
AT1G04900.1	7	18	60	87	56	49	1.89665	1.16732	0.61301	Protein of unknown function (DUF185)
AT1G04910.1	85	41	120	147	125	147	3.10133	0.718279	0.451283	O-fucosyltransferase family protein
AT1G04920.1	1	0	4	1	0	4	-1.09856	0.0326191	1	sucrose phosphate synthase 3F
AT1G04930.1	20	17	19	11	16	11	0.388915	-0.61217	0.719728	hydroxyproline-rich glycoprotein family protein
AT1G04930.2	20	17	19	12	16	11	0.404848	-0.578079	0.744456	hydroxyproline-rich glycoprotein family protein
AT1G04940.1	95	99	143	107	157	134	3.25204	0.211577	0.884336	translocon at the inner envelope membrane of chloroplasts 20
AT1G04945.1	19	79	59	96	92	70	2.12303	0.693075	0.714526	HIT-type Zinc finger family protein
AT1G04945.2	19	79	60	107	93	73	2.167	0.761925	0.688194	HIT-type Zinc finger family protein
AT1G04945.3	73	140	136	192	191	147	3.41424	0.564577	0.5256	HIT-type Zinc finger family protein
AT1G04950.1	98	87	178	175	146	100	3.28944	0.158713	0.964009	TATA BOX ASSOCIATED FACTOR II 59
AT1G04950.2	98	87	180	175	147	100	3.29556	0.154868	0.966529	TATA BOX ASSOCIATED FACTOR II 59
AT1G04950.3	98	87	180	175	147	100	3.29556	0.154868	0.966529	TATA BOX ASSOCIATED FACTOR II 59
AT1G04960.1	1286	1271	909	812	620	467	6.23569	-0.963681	0.11868	Protein of unknown function (DUF1664)
AT1G04960.2	1286	1272	909	812	620	467	6.23622	-0.96408	0.118364	Protein of unknown function (DUF1664)
AT1G04970.1	647	582	253	298	322	165	4.94951	-1.02703	0.239162	lipid-binding serum glycoprotein family protein
AT1G04970.2	647	582	253	294	321	165	4.94135	-1.03562	0.227981	lipid-binding serum glycoprotein family protein
AT1G04980.1	15	19	211	226	125	213	3.84059	1.23762	0.529061	PDI-like 2-2
AT1G04985.1	290	360	214	295	248	202	4.34818	-0.294261	0.744923	unknown protein
AT1G04990.1	72	103	143	143	96	111	3.25391	0.0970264	0.99943	Zinc finger C-x8-C-x5-C-x3-H type family protein
AT1G04990.2	45	95	138	134	87	100	3.13022	0.180784	0.938054	Zinc finger C-x8-C-x5-C-x3-H type family protein
AT1G05000.1	325	282	47	78	15	14	3.52899	-2.80994	0.160287	Phosphotyrosine protein phosphatases superfamily protein
AT1G05000.2	325	282	47	78	15	14	3.52846	-2.80992	0.15787	Phosphotyrosine protein phosphatases superfamily protein
AT1G05010.1	3070	3035	569	656	383	213	6.7053	-2.56773	0.0220762	ethylene-forming enzyme
AT1G05020.1	36	65	8	6	0	0	-0.0102892	-4.30321	0.357154	ENTH/ANTH/VHS superfamily protein
AT1G05030.1	117	192	220	308	208	226	4.00634	0.442883	0.590646	Major facilitator superfamily protein
AT1G05055.1	6	21	55	68	33	27	1.65557	0.613179	0.715471	general transcription factor II H2
AT1G05060.1	237	275	278	260	269	224	4.49246	-0.123076	0.950061	unknown protein
AT1G05061.1	0	4	0	0	2	0	-2.27008	-0.877349	1	pseudogene
AT1G05065.1	0	0	10	7	0	0	-1.69434	-0.567359	1	CLAVATA3/ESR-RELATED 20
AT1G05070.1	71	75	98	126	65	84	2.85512	0.10475	0.999829	Protein of unknown function (DUF1068)
AT1G05085.1	0	0	0	4	0	0	-2.47931	3.40299	0.774471	unknown protein
AT1G05090.1	36	58	43	48	62	51	2.40429	0.191785	0.923488	dentin sialophosphoprotein-related
AT1G05100.1	341	506	224	206	143	137	5.20424	-1.22354	0.0602228	mitogen-activated protein kinase kinase kinase 18
AT1G05120.1	597	741	602	602	609	405	5.56687	-0.331451	0.658278	Helicase protein with RING/U-box domain
AT1G05135.1	62	17	155	127	174	201	2.68196	1.10395	0.543951	pseudogene
AT1G05140.1	216	268	266	362	329	190	4.42722	0.161978	0.896626	Peptidase M50 family protein
AT1G05150.1	96	111	205	225	184	152	3.68278	0.403462	0.67851	Calcium-binding tetratricopeptide family protein
AT1G05160.1	39	92	134	156	124	86	2.84766	0.435325	0.832794	cytochrome P450, family 88, subfamily A, polypeptide 3
AT1G05170.1	97	169	167	197	229	177	3.70889	0.444908	0.712363	Galactosyltransferase family protein
AT1G05170.2	75	131	107	127	175	134	3.19702	0.445953	0.744923	Galactosyltransferase family protein
AT1G05180.1	55	88	189	152	165	127	3.42827	0.408389	0.707917	NAD(P)-binding Rossmann-fold superfamily protein
AT1G05180.2	55	88	189	152	165	127	3.42827	0.408389	0.707917	NAD(P)-binding Rossmann-fold superfamily protein
AT1G05180.3	55	88	182	147	167	126	3.34552	0.42608	0.695303	NAD(P)-binding Rossmann-fold superfamily protein
AT1G05190.1	310	408	552	714	515	424	5.2499	0.32494	0.688592	Ribosomal protein L6 family
AT1G05200.1	34	20	38	20	22	23	0.952851	-0.551112	0.774825	glutamate receptor 3.4
AT1G05200.2	34	20	38	20	22	23	0.956243	-0.551115	0.774825	glutamate receptor 3.4
AT1G05205.1	32	83	172	92	131	124	3.16466	0.299736	0.938658	unknown protein
AT1G05210.1	8	8	61	67	16	48	1.75088	0.760118	0.770325	Transmembrane protein 97, predicted
AT1G05220.1	0	0	0	0	0	0	-2.46912	0	1	Transmembrane protein 97, predicted
AT1G05220.2	11	6	6	0	5	0	-0.714209	-2.18786	0.548218	Transmembrane protein 97, predicted
AT1G05230.1	181	187	56	76	55	39	3.13879	-1.43643	0.125318	homeodomain GLABROUS 2
AT1G05230.2	181	187	56	74	55	39	3.14275	-1.45203	0.115609	homeodomain GLABROUS 2
AT1G05230.3	181	187	54	76	55	39	3.13387	-1.43037	0.131655	homeodomain GLABROUS 2
AT1G05230.4	181	187	56	76	55	39	3.14381	-1.43639	0.121946	homeodomain GLABROUS 2
AT1G05240.1	0	0	5	0	2	1	-2.0226	-0.583009	1	Peroxidase superfamily protein
AT1G05250.1	0	0	5	0	2	1	-1.90837	-0.593113	1	Peroxidase superfamily protein
AT1G05260.1	834	1110	114	147	9	1	5.40158	-3.94791	0.0348114	Peroxidase superfamily protein
AT1G05270.1	239	416	464	463	476	386	5.1112	0.211448	0.822165	TraB family protein
AT1G05280.1	0	0	0	4	0	0	-2.47931	3.403	0.774451	Protein of unknown function (DUF604)
AT1G05300.1	67	55	20	11	4	3	1.22472	-3.10641	0.0674563	zinc transporter 5 precursor
AT1G05300.2	67	60	20	12	4	2	1.2904	-3.16721	0.0884289	zinc transporter 5 precursor
AT1G05310.1	3	0	2	25	9	3	-0.05498	2.64064	0.299826	Pectin lyase-like superfamily protein
AT1G05320.1	427	468	804	946	682	831	5.99264	0.49582	0.603464	unknown protein
AT1G05320.2	427	468	804	946	681	831	5.99151	0.495216	0.604109	unknown protein
AT1G05320.3	427	468	806	946	682	832	5.99289	0.494876	0.604323	unknown protein
AT1G05330.1	13	0	7	9	2	4	-0.763215	-0.568755	0.95958	unknown protein
AT1G05340.1	11254	7883	1101	1090	76	17	8.53872	-4.36591	0.0236384	unknown protein
AT1G05350.1	39	50	162	149	101	122	3.06784	0.558034	0.667595	NAD(P)-binding Rossmann-fold superfamily protein
AT1G05360.1	12	44	86	85	80	63	2.55845	0.682861	0.614829	unknown protein
AT1G05370.1	0	0	0	0	3	0	-1.88811	3.17484	0.814376	Sec14p-like phosphatidylinositol transfer family protein
AT1G05380.1	280	416	354	379	404	343	4.69149	0.0549166	1	Acyl-CoA N-acyltransferase with RING/FYVE/PHD-type zinc finger protein
AT1G05380.2	280	416	354	379	404	343	4.69149	0.0549166	1	Acyl-CoA N-acyltransferase with RING/FYVE/PHD-type zinc finger protein
AT1G05385.1	34	86	73	131	100	77	2.42008	0.62734	0.571493	photosystem II 11 kDa protein-related
AT1G05400.1	2	4	31	11	33	23	0.391457	0.916561	0.762722	unknown protein
AT1G05400.2	2	4	31	11	32	23	0.391405	0.894911	0.769171	unknown protein
AT1G05410.1	4	8	73	33	44	41	1.65406	0.522665	0.821493	Protein of unknown function (DUF1423)
AT1G05410.2	4	8	73	33	44	40	1.61326	0.509747	0.831369	Protein of unknown function (DUF1423)
AT1G05420.1	0	0	8	10	5	6	-0.896421	1.35544	0.699191	ovate family protein 12
AT1G05430.1	98	131	177	215	174	111	3.60426	0.242869	0.829887	unknown protein
AT1G05440.1	4	0	0	0	0	0	-1.91615	-3.70643	0.748605	C-8 sterol isomerases
AT1G05450.1	91	269	167	176	382	239	3.61192	0.590328	0.863452	Bifunctional inhibitor/lipid-transfer protein/seed storage 2S albumin superfamily protein
AT1G05450.2	96	286	179	183	402	250	3.67283	0.568153	0.873028	Bifunctional inhibitor/lipid-transfer protein/seed storage 2S albumin superfamily protein
AT1G05460.1	27	124	1003	1170	383	547	5.24641	0.87023	0.607764	P-loop containing nucleoside triphosphate hydrolases superfamily protein
AT1G05470.1	12	38	155	194	226	169	3.5379	1.55021	0.137177	DNAse I-like superfamily protein
AT1G05490.1	395	376	145	161	184	85	4.21241	-1.20137	0.536775	chromatin remodeling 31
AT1G05500.1	81	102	199	151	181	151	3.70862	0.322208	0.781716	Calcium-dependent lipid-binding (CaLB domain) family protein
AT1G05510.1	0	0	0	0	0	0	-2.56556	0	1	Protein of unknown function (DUF1264)
AT1G05520.1	59	57	81	115	89	118	3.02185	0.66227	0.573439	Sec23/Sec24 protein transport family protein
AT1G05530.1	104	124	49	40	2	0	1.80487	-2.93307	0.402577	UDP-glucosyl transferase 75B2
AT1G05540.1	7	5	18	22	22	14	0.788296	0.907489	0.714051	Protein of unknown function (DUF295)
AT1G05550.1	0	0	0	0	0	0	-2.18052	0	1	Protein of unknown function (DUF295)
AT1G05550.2	0	0	0	0	0	0	-2.18052	0	1	Protein of unknown function (DUF295)
AT1G05550.3	0	0	10	9	17	7	-0.58623	1.72834	0.5901	Protein of unknown function (DUF295)
AT1G05560.1	10121	7085	1508	1396	211	0	8.04158	-3.79697	0.154013	UDP-glucosyltransferase 75B1
AT1G05570.1	162	122	116	112	201	87	3.19845	-0.0752197	1	callose synthase 1
AT1G05570.2	162	122	116	112	200	87	3.19787	-0.0789053	1	callose synthase 1
AT1G05575.1	52	22	0	7	5	0	-0.486277	-2.8114	0.508078	unknown protein
AT1G05577.1	0	0	1	0	0	0	-2.56921	-1.84726	1	Domain of unknown function (DUF966)
AT1G05580.1	720	1166	92	137	13	1	3.58782	-3.93494	0.25053	cation/H+ exchanger 23
AT1G05580.2	721	1171	92	140	13	1	3.59866	-3.91124	0.238395	cation/H+ exchanger 23
AT1G05590.1	20	38	194	207	143	173	3.24893	1.07248	0.498832	beta-hexosaminidase 2
AT1G05600.1	25	46	43	52	48	45	1.82485	0.308692	0.903185	Tetratricopeptide repeat (TPR)-like superfamily protein
AT1G05600.2	25	48	43	54	56	47	1.89635	0.399924	0.835459	Tetratricopeptide repeat (TPR)-like superfamily protein
AT1G05610.1	64	29	11	9	5	1	1.68806	-2.94001	0.025102	ADP-glucose pyrophosphorylase small subunit 2
AT1G05620.1	291	209	394	354	139	249	4.44381	-0.341671	0.764919	uridine-ribohydrolase 2
AT1G05620.2	291	209	394	354	139	249	4.44273	-0.341671	0.764919	uridine-ribohydrolase 2
AT1G05630.1	22	5	36	16	11	12	0.290755	-0.743645	0.776499	Endonuclease/exonuclease/phosphatase family protein
AT1G05630.2	22	5	31	16	11	12	0.25206	-0.633653	0.829068	Endonuclease/exonuclease/phosphatase family protein
AT1G05640.1	7	6	21	10	19	5	0.148465	-0.0207259	1	Ankyrin repeat family protein
AT1G05650.1	0	0	0	0	0	0	-2.56699	0	1	Pectin lyase-like superfamily protein
AT1G05660.1	0	0	0	0	0	2	-1.07083	2.67558	0.840957	Pectin lyase-like superfamily protein
AT1G05670.1	18	28	16	26	46	29	1.22841	0.656601	0.804081	Pentatricopeptide repeat (PPR-like) superfamily protein
AT1G05670.2	18	28	16	26	46	29	1.22592	0.656602	0.804239	Pentatricopeptide repeat (PPR-like) superfamily protein
AT1G05675.1	18	4	0	0	0	1	-1.37103	-4.14553	0.50478	UDP-Glycosyltransferase superfamily protein
AT1G05680.1	180	121	19	15	1	0	2.16637	-4.53292	0.0194802	Uridine diphosphate glycosyltransferase 74E2
AT1G05690.1	7	8	9	5	14	4	-0.578375	-0.101483	1	BTB and TAZ domain protein 3
AT1G05710.1	267	154	91	71	46	38	3.3101	-1.85833	0.0600179	basic helix-loop-helix (bHLH) DNA-binding superfamily protein
AT1G05710.2	360	265	124	93	74	63	3.77326	-1.82016	0.0701152	basic helix-loop-helix (bHLH) DNA-binding superfamily protein
AT1G05710.3	352	248	124	93	69	63	3.74689	-1.8046	0.0725134	basic helix-loop-helix (bHLH) DNA-binding superfamily protein
AT1G05710.4	267	154	89	71	46	38	3.31511	-1.85335	0.0617406	basic helix-loop-helix (bHLH) DNA-binding superfamily protein
AT1G05710.5	352	248	124	93	69	63	3.7474	-1.8046	0.0725133	basic helix-loop-helix (bHLH) DNA-binding superfamily protein
AT1G05720.1	126	158	316	371	318	256	4.28749	0.622654	0.5196	selenoprotein family protein
AT1G05730.1	39	18	61	65	70	42	2.06771	0.526917	0.774066	Eukaryotic protein of unknown function (DUF842)
AT1G05740.1	0	0	0	0	0	0	-2.53497	0	1	Eukaryotic protein of unknown function (DUF842)
AT1G05750.1	53	19	60	72	46	29	2.37204	0.0555303	1	Tetratricopeptide repeat (TPR)-like superfamily protein
AT1G05760.1	37	13	30	50	11	13	1.68577	-0.263436	0.96567	Mannose-binding lectin superfamily protein
AT1G05770.1	6	1	7	0	2	4	-0.714096	-1.17775	0.770111	Mannose-binding lectin superfamily protein
AT1G05780.1	43	28	110	170	108	104	2.95259	1.03355	0.339621	Vacuolar ATPase assembly integral membrane protein VMA21-like domain
AT1G05785.1	158	245	128	180	201	149	3.89875	-0.0649225	1	Got1/Sft2-like vescicle transport protein family
AT1G05785.2	145	245	126	180	201	146	3.88201	-0.0289161	1	Got1/Sft2-like vescicle transport protein family
AT1G05790.1	149	147	100	133	144	85	3.38927	-0.215398	0.895126	lipase class 3 family protein
AT1G05790.2	149	147	100	133	144	85	3.39967	-0.215412	0.896046	lipase class 3 family protein
AT1G05800.1	0	0	0	0	1	0	-2.56832	1.87306	1	alpha/beta-Hydrolases superfamily protein
AT1G05805.1	139	152	177	196	151	140	3.76146	-0.00490149	1	basic helix-loop-helix (bHLH) DNA-binding superfamily protein
AT1G05810.1	14	50	189	171	148	153	3.09278	0.928192	0.606814	RAB GTPase homolog A5E
AT1G05820.1	95	200	36	47	22	27	1.92283	-1.87843	0.190992	SIGNAL PEPTIDE PEPTIDASE-LIKE 5
AT1G05820.2	94	199	31	45	23	32	2.04095	-1.78053	0.243572	SIGNAL PEPTIDE PEPTIDASE-LIKE 5
AT1G05830.1	86	97	158	187	157	133	3.50076	0.438041	0.690192	trithorax-like protein 2
AT1G05830.2	85	93	149	180	163	131	3.45837	0.489166	0.649454	trithorax-like protein 2
AT1G05835.1	41	34	226	309	87	135	3.76447	0.783295	0.694439	PHD finger protein
AT1G05840.1	418	448	443	573	591	472	5.33319	0.26103	0.728477	Eukaryotic aspartyl protease family protein
AT1G05850.1	344	439	6297	6810	4544	7310	8.30698	1.4499	0.295039	Chitinase family protein
AT1G05860.1	4	25	40	59	42	53	1.16856	1.1622	0.523476	unknown protein
AT1G05870.1	8	12	98	85	42	57	2.21739	0.651905	0.802173	Protein of unknown function (DUF1685)
AT1G05870.2	17	25	138	137	69	113	2.87492	0.835952	0.637726	Protein of unknown function (DUF1685)
AT1G05870.3	18	27	113	106	57	92	2.64544	0.695464	0.719086	Protein of unknown function (DUF1685)
AT1G05870.4	18	28	123	112	64	100	2.79768	0.717336	0.708921	Protein of unknown function (DUF1685)
AT1G05880.1	0	0	0	0	0	0	-2.56781	0	1	RING/U-box superfamily protein
AT1G05880.2	0	0	0	0	0	0	-2.56781	0	1	RING/U-box superfamily protein
AT1G05890.1	490	579	647	571	624	377	5.42688	-0.183669	0.873302	RING/U-box superfamily protein
AT1G05890.2	478	563	619	528	582	365	5.36615	-0.226864	0.825963	RING/U-box superfamily protein
AT1G05894.1	5	0	1	0	1	4	-1.46552	-0.313493	1	unknown protein
AT1G05900.1	158	134	106	88	104	75	3.12606	-0.653907	0.51401	endonuclease III 2
AT1G05900.2	170	166	116	92	115	82	3.23934	-0.717709	0.458701	endonuclease III 2
AT1G05910.1	73	58	173	166	124	116	3.38793	0.379313	0.756346	cell division cycle protein 48-related / CDC48-related
AT1G05940.1	321	356	527	580	634	438	5.20014	0.41216	0.591637	cationic amino acid transporter 9
AT1G05950.1	0	1	3	0	3	3	-1.44676	0.56623	0.991206	unknown protein
AT1G05960.1	1048	1437	665	705	513	448	5.53386	-1.0076	0.0986678	ARM repeat superfamily protein
AT1G05960.2	1048	1437	665	705	513	446	5.53361	-1.0095	0.0977903	ARM repeat superfamily protein
AT1G05970.1	15	24	52	33	54	32	1.38186	0.38522	0.908788	RNA-binding (RRM/RBD/RNP motifs) family protein
AT1G05970.2	15	24	52	33	55	35	1.40903	0.435605	0.875005	RNA-binding (RRM/RBD/RNP motifs) family protein
AT1G05990.1	19	25	11	0	0	0	-0.842282	-7.25712	0.163043	EF hand calcium-binding protein family
AT1G06000.1	27	92	480	434	150	267	4.40826	0.515842	0.822393	UDP-Glycosyltransferase superfamily protein
AT1G06010.1	10	19	128	164	99	105	2.96171	1.24005	0.476616	unknown protein
AT1G06020.1	0	0	5	0	0	0	-1.89577	-3.77506	0.700124	pfkB-like carbohydrate kinase family protein
AT1G06030.1	0	2	0	0	1	0	-2.29748	-0.798454	1	pfkB-like carbohydrate kinase family protein
AT1G06040.1	1590	2124	1293	1415	923	1340	6.88294	-0.511313	0.535171	B-box zinc finger family protein
AT1G06040.2	1587	2150	1290	1404	925	1348	6.89105	-0.516451	0.530748	B-box zinc finger family protein
AT1G06050.1	163	175	72	58	35	43	3.39806	-1.68954	0.118329	Protein of unknown function (DUF1336)
AT1G06060.1	873	992	1146	1107	1077	865	6.35679	-0.0358753	1	LisH and RanBPM domains containing protein
AT1G06070.1	907	944	712	778	769	719	6.05295	-0.246571	0.77417	Basic-leucine zipper (bZIP) transcription factor family protein
AT1G06080.1	3	0	4	0	0	0	-2.32522	-4.3332	0.527778	delta 9 desaturase 1
AT1G06090.1	1	4	9	4	0	6	-0.526235	-0.454991	0.970552	Fatty acid desaturase family protein
AT1G06100.1	0	0	4	0	0	3	-2.21553	-0.251746	1	Fatty acid desaturase family protein
AT1G06110.1	64	75	214	230	174	127	3.43736	0.557772	0.623731	SKP1/ASK-interacting protein 16
AT1G06120.1	0	2	7	0	0	3	-1.73737	-1.36348	0.837733	Fatty acid desaturase family protein
AT1G06130.1	239	222	205	238	301	244	4.37003	0.172786	0.894666	glyoxalase 2-4
AT1G06130.2	239	222	205	238	301	244	4.37003	0.172786	0.894666	glyoxalase 2-4
AT1G06140.1	0	0	0	0	0	0	-2.47212	0	1	Pentatricopeptide repeat (PPR) superfamily protein
AT1G06148.1	121	73	55	44	55	41	2.32111	-0.924818	0.414434	unknown protein
AT1G06148.2	265	146	13	14	0	0	1.21659	-5.1622	0.0970346	unknown protein
AT1G06149.1	70	70	85	88	80	45	2.52293	-0.151505	0.947579	conserved peptide upstream open reading frame 8
AT1G06150.1	27	11	21	36	20	18	0.782077	0.21292	0.990773	basic helix-loop-helix (bHLH) DNA-binding superfamily protein
AT1G06150.2	70	70	85	88	80	45	2.52293	-0.151505	0.947579	basic helix-loop-helix (bHLH) DNA-binding superfamily protein
AT1G06160.1	17	21	0	5	1	1	-1.35846	-2.54984	0.458634	octadecanoid-responsive Arabidopsis AP2/ERF 59
AT1G06170.1	0	0	0	0	1	0	-2.44371	1.8729	1	basic helix-loop-helix (bHLH) DNA-binding superfamily protein
AT1G06170.2	0	0	0	0	1	0	-2.44371	1.8729	1	basic helix-loop-helix (bHLH) DNA-binding superfamily protein
AT1G06180.1	236	168	95	102	57	41	2.85567	-1.45487	0.066883	myb domain protein 13
AT1G06190.1	195	294	372	344	541	348	4.7463	0.496586	0.619613	Rho termination factor
AT1G06190.2	190	276	352	325	517	344	4.68669	0.514524	0.583905	Rho termination factor
AT1G06200.1	190	255	411	403	369	376	4.67891	0.396956	0.590088	Peptidase S24/S26A/S26B/S26C family protein
AT1G06210.1	515	695	974	985	964	958	6.05105	0.383792	0.610886	ENTH/VHS/GAT family protein
AT1G06210.2	515	695	974	985	963	961	6.05176	0.384899	0.609656	ENTH/VHS/GAT family protein
AT1G06220.1	30	77	136	190	187	126	3.48471	1.0372	0.39588	Ribosomal protein S5/Elongation factor G/III/V family protein
AT1G06220.2	30	77	136	190	187	126	3.48471	1.0372	0.39588	Ribosomal protein S5/Elongation factor G/III/V family protein
AT1G06230.1	2900	3094	3122	3007	2815	2096	7.89809	-0.27112	0.742067	global transcription factor group E4
AT1G06230.2	2900	3094	3122	3007	2815	2096	7.8979	-0.27112	0.74203	global transcription factor group E4
AT1G06230.3	1669	1826	1810	1655	1601	1195	7.07383	-0.318563	0.691529	global transcription factor group E4
AT1G06240.1	15	6	114	93	91	99	2.50445	1.0983	0.593052	Protein of unknown function DUF455
AT1G06250.1	0	7	1	9	1	1	-1.24029	0.332418	1	alpha/beta-Hydrolases superfamily protein
AT1G06260.1	0	0	0	0	0	0	-2.09966	0	1	Cysteine proteinases superfamily protein
AT1G06270.1	48	44	54	47	47	51	2.01162	-0.0599648	1	Pentatricopeptide repeat (PPR) superfamily protein
AT1G06280.1	0	0	0	1	0	0	-2.56999	1.7927	1	LOB domain-containing protein 2
AT1G06290.1	350	389	265	279	217	204	4.61613	-0.600705	0.357052	acyl-CoA oxidase 3
AT1G06310.1	63	59	34	46	33	22	1.80177	-0.733154	0.55411	acyl-CoA oxidase 6
AT1G06320.1	0	0	0	0	0	0	-2.43981	0	1	unknown protein
AT1G06330.1	0	0	7	0	3	0	-2.27773	-1.04659	0.965174	Heavy metal transport/detoxification superfamily protein
AT1G06340.1	1	0	8	8	7	6	-1.22239	1.18239	0.699058	Plant Tudor-like protein
AT1G06350.1	4	15	1	2	8	2	-1.20599	-0.75687	0.921169	Fatty acid desaturase family protein
AT1G06360.1	0	0	0	0	1	0	-2.4702	1.86814	1	Fatty acid desaturase family protein
AT1G06370.1	0	0	9	6	9	3	-1.15572	1.00333	0.827459	pseudogene
AT1G06380.1	16	58	108	94	87	90	2.58354	0.585761	0.774825	Ribosomal protein L1p/L10e family
AT1G06390.1	63	58	187	218	217	184	3.5072	0.990153	0.307412	GSK3/SHAGGY-like protein kinase 1
AT1G06390.2	27	24	143	117	153	137	2.90059	1.09082	0.423754	GSK3/SHAGGY-like protein kinase 1
AT1G06400.1	5576	5967	4927	5160	4298	3100	8.43742	-0.4744	0.561055	Ras-related small GTP-binding family protein
AT1G06410.1	1788	2668	3693	3638	3046	3130	7.82053	0.237133	0.78916	trehalose-phosphatase/synthase 7
AT1G06420.1	5	2	92	81	21	45	1.7894	0.576537	0.873136	unknown protein
AT1G06420.2	15	16	62	87	30	66	1.92235	0.952536	0.530861	unknown protein
AT1G06430.1	443	728	460	527	594	405	5.4731	-0.152224	0.918437	FTSH protease 8
AT1G06440.1	11	5	4	20	13	12	0.365833	1.03052	0.715324	Ubiquitin carboxyl-terminal hydrolase family protein
AT1G06450.1	133	164	212	157	168	208	3.55327	0.0419541	1	Polynucleotidyl transferase, ribonuclease H-like superfamily protein
AT1G06460.1	1425	1170	1332	1354	804	1196	6.34742	-0.301264	0.77254	alpha-crystallin domain 32.1
AT1G06470.1	105	65	113	133	112	111	2.99976	0.262621	0.843368	Nucleotide/sugar transporter family protein
AT1G06470.2	106	65	113	133	112	111	2.99294	0.257013	0.84682	Nucleotide/sugar transporter family protein
AT1G06475.1	6	6	130	188	71	145	3.0636	1.53659	0.532904	unknown protein
AT1G06490.1	0	0	6	3	1	5	-0.895844	0.599198	0.981452	glucan synthase-like 7
AT1G06500.1	21	48	109	91	64	61	2.45503	0.266642	0.909419	unknown protein
AT1G06500.2	21	48	109	91	64	61	2.44781	0.266667	0.909864	unknown protein
AT1G06500.3	24	52	136	119	88	78	2.68782	0.417977	0.792952	unknown protein
AT1G06500.4	15	45	102	80	54	54	2.21987	0.209707	0.970461	unknown protein
AT1G06510.1	9	17	28	63	41	28	1.31612	1.23497	0.377819	unknown protein
AT1G06515.1	56	77	199	256	147	175	3.54431	0.774508	0.496105	Protein of unknown function (DUF3317)
AT1G06515.2	56	77	199	256	145	176	3.55454	0.772086	0.501018	Protein of unknown function (DUF3317)
AT1G06520.1	4315	3815	1593	1709	1670	1218	7.91258	-1.18759	0.139719	glycerol-3-phosphate acyltransferase 1
AT1G06530.1	856	1653	2448	2639	2258	1728	7.13091	0.390413	0.653333	Tropomyosin-related
AT1G06540.1	17	42	2	12	0	0	-0.404965	-2.51807	0.583905	unknown protein
AT1G06550.1	197	138	321	362	238	233	4.34588	0.283354	0.796491	ATP-dependent caseinolytic (Clp) protease/crotonase family protein
AT1G06560.1	46	97	80	96	60	70	2.54554	-0.0283652	1	NOL1/NOP2/sun family protein
AT1G06570.1	2662	2338	572	701	209	202	6.50279	-2.49981	0.00635746	phytoene desaturation 1
AT1G06570.2	2653	2311	569	692	203	202	6.48791	-2.50945	0.00610846	phytoene desaturation 1
AT1G06580.1	11	24	21	66	59	32	1.32685	1.42663	0.320206	Pentatricopeptide repeat (PPR) superfamily protein
AT1G06590.1	0	10	21	16	15	20	0.219103	0.755442	0.872072	unknown protein
AT1G06620.1	44	43	3	7	2	0	-0.0805841	-3.47375	0.330761	2-oxoglutarate (2OG) and Fe(II)-dependent oxygenase superfamily protein
AT1G06630.1	231	227	238	303	256	139	4.18398	-0.0814783	0.992866	F-box/RNI-like superfamily protein
AT1G06630.2	86	59	105	101	85	70	2.78833	-0.0337463	1	F-box/RNI-like superfamily protein
AT1G06630.3	29	10	20	24	21	8	0.861057	-0.274867	0.970471	F-box/RNI-like superfamily protein
AT1G06640.1	76	71	113	63	102	39	2.46122	-0.397921	0.819519	2-oxoglutarate (2OG) and Fe(II)-dependent oxygenase superfamily protein
AT1G06640.2	83	71	113	63	100	39	2.47545	-0.455434	0.778357	2-oxoglutarate (2OG) and Fe(II)-dependent oxygenase superfamily protein
AT1G06640.3	67	65	102	59	97	34	2.2847	-0.348429	0.919062	2-oxoglutarate (2OG) and Fe(II)-dependent oxygenase superfamily protein
AT1G06645.1	0	7	25	11	21	7	0.197166	0.316243	0.965174	2-oxoglutarate (2OG) and Fe(II)-dependent oxygenase superfamily protein
AT1G06650.1	76	77	111	86	113	64	2.6535	-0.0531807	1	2-oxoglutarate (2OG) and Fe(II)-dependent oxygenase superfamily protein
AT1G06650.2	85	94	111	88	122	64	2.75383	-0.133145	0.970786	2-oxoglutarate (2OG) and Fe(II)-dependent oxygenase superfamily protein
AT1G06660.1	7	18	5	1	5	6	-0.549024	-1.29866	0.671475	unknown protein
AT1G06670.1	273	442	638	677	704	435	5.35588	0.390769	0.674966	nuclear DEIH-boxhelicase
AT1G06680.1	503	941	1796	1982	1451	1496	6.59532	0.589177	0.536597	photosystem II subunit P-1
AT1G06680.2	503	941	1796	1982	1448	1492	6.59132	0.586986	0.538507	photosystem II subunit P-1
AT1G06690.1	66	68	135	121	104	113	2.81686	0.298454	0.84575	NAD(P)-linked oxidoreductase superfamily protein
AT1G06700.1	894	1737	1352	1529	1108	1187	6.47981	-0.106393	0.951869	Protein kinase superfamily protein
AT1G06700.2	904	1754	1370	1556	1139	1215	6.50856	-0.0900757	0.972663	Protein kinase superfamily protein
AT1G06710.1	0	0	6	7	6	9	-1.12567	1.84378	0.560372	Tetratricopeptide repeat (TPR)-like superfamily protein
AT1G06720.1	22	113	340	382	368	273	4.19487	1.12801	0.318091	P-loop containing nucleoside triphosphate hydrolases superfamily protein
AT1G06730.1	26	72	167	164	88	65	2.8072	0.228435	0.918499	pfkB-like carbohydrate kinase family protein
AT1G06750.1	28	59	6	10	8	1	-0.0441052	-2.38886	0.225986	P-loop containing nucleoside triphosphate hydrolases superfamily protein
AT1G06750.2	30	68	16	14	3	14	0.382146	-1.93387	0.219093	P-loop containing nucleoside triphosphate hydrolases superfamily protein
AT1G06760.1	7661	6310	3049	3284	3860	2071	8.54344	-0.993041	0.191814	winged-helix DNA-binding transcription factor family protein
AT1G06770.1	79	162	154	129	155	92	3.29778	-0.105988	0.985279	DREB2A-interacting protein 1
AT1G06770.2	83	162	154	135	155	92	3.3031	-0.10176	0.989103	DREB2A-interacting protein 1
AT1G06780.1	332	427	418	531	519	503	5.13374	0.352892	0.66177	galacturonosyltransferase 6
AT1G06780.2	342	458	434	579	551	544	5.20867	0.393051	0.616311	galacturonosyltransferase 6
AT1G06790.1	9	3	65	119	50	35	1.76655	1.3666	0.44686	RNA polymerase Rpb7 N-terminal domain-containing protein
AT1G06790.2	30	3	91	128	60	55	2.17713	0.916526	0.65202	RNA polymerase Rpb7 N-terminal domain-containing protein
AT1G06800.1	38	25	33	44	16	32	1.03086	-0.153359	1	alpha/beta-Hydrolases superfamily protein
AT1G06800.2	17	25	9	20	7	13	-0.421214	-0.441333	0.869489	alpha/beta-Hydrolases superfamily protein
AT1G06810.1	0	0	0	0	0	0	-2.47229	0	1	unknown protein
AT1G06820.1	328	381	493	517	397	383	5.1792	0.05612	1	carotenoid isomerase
AT1G06830.1	25	37	24	18	15	6	0.46751	-1.22313	0.712197	Glutaredoxin family protein
AT1G06840.1	64	149	202	244	267	283	3.7738	0.933918	0.266957	Leucine-rich repeat protein kinase family protein
AT1G06850.1	255	323	751	768	756	717	5.47849	0.742269	0.332594	basic leucine-zipper 52
AT1G06850.2	255	323	748	766	754	717	5.47489	0.742876	0.331558	basic leucine-zipper 52
AT1G06870.1	84	81	122	102	85	113	2.99166	0.0251318	1	Peptidase S24/S26A/S26B/S26C family protein
AT1G06890.1	374	583	420	486	290	312	4.77039	-0.410798	0.624243	nodulin MtN21 /EamA-like transporter family protein
AT1G06890.2	372	572	406	484	283	306	4.75461	-0.404363	0.632272	nodulin MtN21 /EamA-like transporter family protein
AT1G06890.3	645	734	656	821	877	746	6.01881	0.206826	0.834167	nodulin MtN21 /EamA-like transporter family protein
AT1G06900.1	44	70	79	109	115	76	2.74193	0.593307	0.670442	Insulinase (Peptidase family M16) family protein
AT1G06910.1	5	18	22	27	25	17	0.886628	0.593117	0.845059	TRF-like 7
AT1G06920.1	0	0	0	3	3	7	-1.92853	5.16531	0.194627	ovate family protein 4
AT1G06923.1	0	7	0	0	9	1	-1.54262	0.506934	1	unknown protein
AT1G06930.1	0	0	0	1	0	0	-2.50105	1.79882	1	unknown protein
AT1G06950.1	152	284	677	714	699	501	5.1667	0.775102	0.323879	translocon at the inner envelope membrane of chloroplasts 110
AT1G06960.1	12	21	80	108	60	79	2.40409	1.12514	0.5858	RNA-binding (RRM/RBD/RNP motifs) family protein
AT1G06960.2	12	27	87	111	61	79	2.45725	0.991626	0.64912	RNA-binding (RRM/RBD/RNP motifs) family protein
AT1G06960.3	12	21	80	108	60	79	2.37957	1.12514	0.5858	RNA-binding (RRM/RBD/RNP motifs) family protein
AT1G06970.1	22	37	4	7	1	3	-0.57556	-2.60822	0.355293	cation/hydrogen exchanger 14
AT1G06980.1	32	71	398	400	575	536	4.3114	1.64527	0.219235	unknown protein
AT1G07000.1	59	28	24	51	20	20	1.36306	-0.437173	0.835352	exocyst subunit exo70 family protein B2
AT1G07010.1	80	97	85	106	104	63	2.84033	-0.010797	1	Calcineurin-like metallo-phosphoesterase superfamily protein
AT1G07010.2	80	97	85	106	104	63	2.83463	-0.0108235	1	Calcineurin-like metallo-phosphoesterase superfamily protein
AT1G07010.3	78	93	84	106	104	62	2.80236	0.0227134	1	Calcineurin-like metallo-phosphoesterase superfamily protein
AT1G07020.1	10	16	57	58	37	47	1.94855	0.769016	0.638613	unknown protein
AT1G07030.1	181	242	260	225	242	172	4.22583	-0.144216	0.922091	Mitochondrial substrate carrier family protein
AT1G07040.1	1481	1102	339	331	325	159	5.60109	-1.97751	0.00873902	unknown protein
AT1G07050.1	16	27	216	222	201	190	3.40751	1.27532	0.386111	CCT motif family protein
AT1G07060.1	0	7	0	0	0	0	-2.38453	-4.29544	0.660943	unknown protein
AT1G07070.1	11	1	55	62	44	20	1.93318	0.87704	0.663459	Ribosomal protein L35Ae family protein
AT1G07080.1	321	308	533	493	620	610	5.19421	0.543308	0.437332	Thioredoxin superfamily protein
AT1G07090.1	10	44	31	53	58	17	1.18454	0.546088	0.858777	Protein of unknown function (DUF640)
AT1G07110.1	312	263	304	191	309	183	4.49958	-0.420373	0.647517	fructose-2,6-bisphosphatase
AT1G07120.1	0	0	0	0	0	1	-2.12968	1.8904	1	unknown protein
AT1G07130.1	166	118	104	76	42	48	2.9567	-1.32874	0.102057	Nucleic acid-binding, OB-fold-like protein
AT1G07135.1	1089	2055	1407	1630	735	1478	6.77434	-0.294936	0.84682	glycine-rich protein
AT1G07140.1	3786	5146	11094	11169	7892	9067	9.26189	0.469445	0.571201	Pleckstrin homology (PH) domain superfamily protein
AT1G07150.1	16	34	45	50	56	18	1.55095	0.342128	0.96117	mitogen-activated protein kinase kinase kinase 13
AT1G07150.2	16	34	45	50	56	18	1.55095	0.342128	0.96117	mitogen-activated protein kinase kinase kinase 13
AT1G07160.1	0	0	0	0	0	0	-2.53249	0	1	Protein phosphatase 2C family protein
AT1G07170.1	185	211	264	389	368	252	4.43962	0.554466	0.418065	PHF5-like protein
AT1G07170.2	75	73	115	150	122	69	2.88006	0.304918	0.803016	PHF5-like protein
AT1G07170.3	185	218	264	403	374	259	4.48411	0.577003	0.395489	PHF5-like protein
AT1G07175.1	0	0	0	0	0	0	-2.53313	0	1	unknown protein
AT1G07180.1	0	0	20	12	8	14	-0.872274	0.817337	0.893622	alternative NAD(P)H dehydrogenase 1
AT1G07200.1	278	447	319	382	441	240	4.75169	-0.0333196	1	Double Clp-N motif-containing P-loop nucleoside triphosphate hydrolases superfamily protein
AT1G07200.2	289	465	333	389	473	250	4.81504	-0.0247379	1	Double Clp-N motif-containing P-loop nucleoside triphosphate hydrolases superfamily protein
AT1G07210.1	31	71	356	405	274	312	4.29341	1.13335	0.39913	Ribosomal protein S18
AT1G07220.1	103	110	400	325	587	538	4.56026	1.26798	0.113839	Arabidopsis thaliana protein of unknown function (DUF821)
AT1G07230.1	90	98	212	207	402	161	3.63527	0.92582	0.344911	non-specific phospholipase C1
AT1G07240.1	230	525	593	655	814	370	5.15184	0.418387	0.77976	UDP-glucosyl transferase 71C5
AT1G07250.1	876	1001	1147	1293	1181	779	6.16532	0.0409165	1	UDP-glucosyl transferase 71C4
AT1G07260.1	8	0	12	6	1	10	-0.226126	-0.264965	1	UDP-glucosyl transferase 71C3
AT1G07270.1	0	0	0	0	0	1	-2.50143	1.90326	1	Cell division control, Cdc6
AT1G07280.1	59	122	69	104	75	65	2.5662	-0.09873	1	Tetratricopeptide repeat (TPR)-like superfamily protein
AT1G07280.2	59	120	69	104	74	65	2.55876	-0.0935122	1	Tetratricopeptide repeat (TPR)-like superfamily protein
AT1G07280.3	59	120	69	104	75	65	2.56347	-0.0873793	1	Tetratricopeptide repeat (TPR)-like superfamily protein
AT1G07290.1	0	0	0	0	2	3	-0.741814	3.87937	0.581506	golgi nucleotide sugar transporter 2
AT1G07300.1	94	78	21	31	14	13	2.08168	-1.87351	0.114869	josephin protein-related
AT1G07310.1	1386	1385	1353	1420	1603	1402	6.72191	0.0444475	1	Calcium-dependent lipid-binding (CaLB domain) family protein
AT1G07320.1	50	128	609	599	404	356	4.97502	0.798957	0.583123	ribosomal protein L4
AT1G07320.2	50	120	586	589	395	339	4.9469	0.816296	0.569977	ribosomal protein L4
AT1G07320.3	34	94	409	370	213	254	4.29854	0.653422	0.712587	ribosomal protein L4
AT1G07320.4	50	120	591	595	395	341	4.95121	0.815374	0.573152	ribosomal protein L4
AT1G07330.1	30	15	4	0	0	0	-1.43282	-7.15197	0.0421956	unknown protein
AT1G07340.1	0	0	0	0	0	0	-2.56802	0	1	sugar transporter 2
AT1G07350.1	1126	862	1102	1330	1182	1896	6.53326	0.465194	0.606969	RNA-binding (RRM/RBD/RNP motifs) family protein
AT1G07350.2	1106	852	1093	1323	1171	1868	6.51623	0.468456	0.60029	RNA-binding (RRM/RBD/RNP motifs) family protein
AT1G07360.1	100	105	140	147	146	144	3.38011	0.297193	0.797553	CCCH-type zinc fingerfamily protein with RNA-binding domain
AT1G07370.1	0	2	16	12	11	10	0.123249	0.893968	0.789525	proliferating cellular nuclear antigen 1
AT1G07380.1	30	35	16	48	27	15	1.71809	0.0282414	1	Neutral/alkaline non-lysosomal ceramidase
AT1G07390.1	40	77	18	34	38	30	1.37703	-0.471048	0.875251	receptor like protein 1
AT1G07390.2	38	76	12	34	34	26	1.31411	-0.499615	0.871433	receptor like protein 1
AT1G07390.3	40	77	18	34	38	30	1.37703	-0.471048	0.875251	receptor like protein 1
AT1G07400.1	29	44	39	38	57	90	3.83923	0.718079	0.792909	HSP20-like chaperones superfamily protein
AT1G07410.1	2	0	15	19	1	6	-0.540515	0.548659	0.944988	RAB GTPase homolog A2B
AT1G07420.1	250	223	642	624	569	745	5.28022	0.789153	0.277248	sterol 4-alpha-methyl-oxidase 2-1
AT1G07420.2	232	221	637	618	564	740	5.25621	0.813149	0.264341	sterol 4-alpha-methyl-oxidase 2-1
AT1G07430.1	3611	2614	1534	1537	1482	949	7.42291	-1.08136	0.0933113	highly ABA-induced PP2C gene 2
AT1G07440.1	529	572	495	468	470	256	4.87142	-0.498142	0.513505	NAD(P)-binding Rossmann-fold superfamily protein
AT1G07440.2	483	524	464	448	433	246	4.75535	-0.46342	0.578207	NAD(P)-binding Rossmann-fold superfamily protein
AT1G07450.1	0	64	17	18	18	20	0.711872	-0.52264	0.914903	NAD(P)-binding Rossmann-fold superfamily protein
AT1G07470.1	135	124	117	127	120	100	3.28409	-0.188818	0.906037	Transcription factor IIA, alpha/beta subunit
AT1G07473.1	1	0	0	0	0	0	-1.6214	-1.9561	1	unknown protein
AT1G07476.1	2	7	0	4	0	0	-2.0631	-1.27831	0.947607	unknown protein
AT1G07480.1	160	169	183	234	202	140	3.79458	0.0983069	0.98455	Transcription factor IIA, alpha/beta subunit
AT1G07480.2	160	169	183	234	202	140	3.79576	0.0983066	0.98455	Transcription factor IIA, alpha/beta subunit
AT1G07485.1	17	57	71	69	38	85	1.95139	0.409494	0.898648	unknown protein
AT1G07490.1	21	41	71	86	41	83	1.998	0.643943	0.76464	ROTUNDIFOLIA like 3
AT1G07500.1	0	3	0	0	0	4	-1.40913	0.444539	1	unknown protein
AT1G07510.1	263	423	333	408	352	258	4.85173	-0.0624597	1	FTSH protease 10
AT1G07520.1	177	202	186	124	169	124	3.80253	-0.487898	0.589758	GRAS family transcription factor
AT1G07530.1	185	204	194	123	187	130	3.78261	-0.453391	0.590088	SCARECROW-like 14
AT1G07540.1	0	0	4	0	0	0	-2.4763	-3.48009	0.770721	TRF-like 2
AT1G07560.1	0	0	0	0	0	0	-2.34143	0	1	Leucine-rich repeat protein kinase family protein
AT1G07570.1	120	124	111	91	62	50	2.62093	-0.892205	0.423832	Protein kinase superfamily protein
AT1G07570.2	120	116	110	91	61	43	2.58786	-0.919803	0.403407	Protein kinase superfamily protein
AT1G07570.3	37	28	43	29	28	10	1.13456	-0.770899	0.663398	Protein kinase superfamily protein
AT1G07590.1	194996	205509	42446	44177	23574	9854	13.3063	-2.67497	0.0831844	Tetratricopeptide repeat (TPR)-like superfamily protein
AT1G07600.1	9322	9870	2074	2457	1198	367	8.94379	-2.57537	0.109988	metallothionein 1A
AT1G07610.1	1905	1761	410	403	147	31	6.79733	-3.00782	0.165847	metallothionein 1C
AT1G07615.1	0	11	50	57	59	38	1.36448	1.36504	0.546737	GTP-binding protein Obg/CgtA
AT1G07620.1	8	3	0	0	0	0	-1.16242	-5.05148	0.417548	GTP-binding protein Obg/CgtA
AT1G07630.1	160	109	136	106	95	118	3.2356	-0.409956	0.698711	pol-like 5
AT1G07640.1	1234	1090	332	378	269	169	5.52793	-1.83798	0.00755105	Dof-type zinc finger DNA-binding family protein
AT1G07640.2	1234	1090	332	378	268	168	5.52619	-1.8418	0.00755105	Dof-type zinc finger DNA-binding family protein
AT1G07640.3	1240	1096	332	379	276	171	5.54169	-1.82621	0.00784041	Dof-type zinc finger DNA-binding family protein
AT1G07645.1	13	0	3	8	0	1	-1.5648	-1.07202	0.909406	dessication-induced 1VOC superfamily protein
AT1G07650.1	61	14	89	107	81	103	2.39808	0.772949	0.651358	Leucine-rich repeat transmembrane protein kinase
AT1G07650.2	59	11	87	101	74	95	2.30373	0.726573	0.687855	Leucine-rich repeat transmembrane protein kinase
AT1G07660.1	1050	1385	1920	1949	1433	1529	7.06129	0.130902	0.918437	Histone superfamily protein
AT1G07660.2	1043	1367	1903	1925	1417	1521	7.04856	0.130902	0.918437	Histone superfamily protein
AT1G07670.1	690	532	409	395	223	259	5.04848	-1.00147	0.104047	endomembrane-type CA-ATPase 4
AT1G07700.1	234	219	110	108	53	94	3.49557	-1.23869	0.113869	Thioredoxin superfamily protein
AT1G07700.2	217	202	91	73	45	69	3.25099	-1.54046	0.0589415	Thioredoxin superfamily protein
AT1G07700.3	234	219	110	110	53	94	3.49828	-1.22845	0.118824	Thioredoxin superfamily protein
AT1G07705.1	41	84	134	114	125	106	3.07998	0.40379	0.749134	NOT2 / NOT3 / NOT5 family
AT1G07705.2	41	84	134	129	125	106	3.0975	0.459127	0.705904	NOT2 / NOT3 / NOT5 family
AT1G07710.1	0	0	0	3	3	3	-1.58998	4.62329	0.26658	Ankyrin repeat family protein
AT1G07720.1	184	153	173	224	80	165	4.01479	-0.20754	0.922589	3-ketoacyl-CoA synthase 3
AT1G07725.1	246	305	324	268	224	171	4.57465	-0.462548	0.516822	exocyst subunit exo70 family protein H6
AT1G07730.2	0	5	14	13	3	2	-0.111638	-0.122218	1	Disease resistance-responsive (dirigent-like protein) family protein
AT1G07740.1	1	5	26	49	18	12	0.767002	1.26231	0.598189	Tetratricopeptide repeat (TPR)-like superfamily protein
AT1G07745.1	15	7	29	32	31	24	0.70201	0.722987	0.696091	homolog of RAD51 D
AT1G07745.2	15	7	30	32	31	24	0.712088	0.696826	0.711264	homolog of RAD51 D
AT1G07747.1	0	0	0	0	0	0	-2.49934	0	1	Bifunctional inhibitor/lipid-transfer protein/seed storage 2S albumin superfamily protein
AT1G07750.1	349	396	1268	1440	1158	1604	6.38933	1.06557	0.164694	RmlC-like cupins superfamily protein
AT1G07770.1	588	1161	3398	3550	2057	1839	7.48894	0.515484	0.658878	ribosomal protein S15A
AT1G07770.2	588	1161	3398	3550	2057	1839	7.48897	0.515484	0.658878	ribosomal protein S15A
AT1G07780.1	13	15	57	79	30	40	1.89796	0.771186	0.724977	phosphoribosylanthranilate isomerase 1
AT1G07780.2	13	15	57	79	30	40	1.89501	0.771187	0.724977	phosphoribosylanthranilate isomerase 1
AT1G07780.3	13	15	57	79	30	40	1.89948	0.771186	0.724977	phosphoribosylanthranilate isomerase 1
AT1G07780.4	13	15	55	74	30	40	1.82136	0.758534	0.719728	phosphoribosylanthranilate isomerase 1
AT1G07780.5	13	15	57	79	30	40	1.89337	0.771193	0.725436	phosphoribosylanthranilate isomerase 1
AT1G07790.1	550	744	707	854	673	561	5.94876	-0.00136727	1	Histone superfamily protein
AT1G07795.1	6	17	8	0	2	0	-1.14159	-3.7429	0.299454	unknown protein
AT1G07810.1	1160	939	594	514	408	315	5.86625	-1.23041	0.0355484	ER-type Ca2+-ATPase 1
AT1G07820.1	1236	1561	2911	2968	2493	2535	7.57907	0.460121	0.528864	Histone superfamily protein
AT1G07820.2	1241	1553	2912	2962	2492	2534	7.57843	0.459091	0.529583	Histone superfamily protein
AT1G07830.1	0	24	110	88	118	70	2.50444	1.09047	0.723727	ribosomal protein L29 family protein
AT1G07840.1	76	71	165	112	131	108	3.12202	0.14635	0.967952	Sas10/Utp3/C1D family
AT1G07840.2	76	71	165	112	131	108	3.12202	0.146349	0.967952	Sas10/Utp3/C1D family
AT1G07840.3	76	71	165	110	131	108	3.12138	0.13896	0.972395	Sas10/Utp3/C1D family
AT1G07850.1	0	0	0	0	0	0	-2.53524	0	1	Protein of unknown function (DUF604)
AT1G07870.1	189	135	127	123	66	118	3.45025	-0.640116	0.516963	Protein kinase superfamily protein
AT1G07870.2	42	54	57	25	19	34	1.92189	-1.00182	0.419329	Protein kinase superfamily protein
AT1G07880.1	7	17	0	4	0	1	-0.919203	-2.32363	0.593705	Protein kinase superfamily protein
AT1G07880.2	7	10	0	3	0	1	-1.38576	-2.14553	0.71432	Protein kinase superfamily protein
AT1G07885.1	0	0	0	0	0	0	-2.56851	0	1	unknown protein
AT1G07890.1	15704	16179	18658	18969	10927	14027	10.2154	-0.271466	0.766615	ascorbate peroxidase 1
AT1G07890.2	15704	16184	18658	18970	10927	14027	10.2155	-0.271575	0.766615	ascorbate peroxidase 1
AT1G07890.3	15704	16179	18658	18968	10927	14027	10.2154	-0.271495	0.766615	ascorbate peroxidase 1
AT1G07890.4	15704	16184	18658	18970	10927	14027	10.2155	-0.271575	0.766615	ascorbate peroxidase 1
AT1G07890.5	15704	16179	18658	18968	10927	14027	10.2154	-0.271495	0.766615	ascorbate peroxidase 1
AT1G07890.6	15848	16294	18660	18983	10952	14073	10.222	-0.276386	0.761524	ascorbate peroxidase 1
AT1G07890.7	15704	16179	18658	18968	10927	14027	10.2154	-0.271495	0.766615	ascorbate peroxidase 1
AT1G07890.8	15704	16184	18658	18970	10929	14027	10.2156	-0.271507	0.766615	ascorbate peroxidase 1
AT1G07900.1	0	0	0	5	0	0	-1.75923	3.68876	0.821159	LOB domain-containing protein 1
AT1G07901.1	0	12	0	0	1	3	-1.77211	-1.44264	0.863452	unknown protein
AT1G07910.1	46	85	215	166	170	185	3.36833	0.601669	0.607803	RNAligase
AT1G07910.2	46	85	215	166	170	185	3.37052	0.601648	0.606609	RNAligase
AT1G07920.1	4360	6287	8967	9798	9965	9003	9.37949	0.526233	0.448736	GTP binding Elongation factor Tu family protein
AT1G07930.1	654	1136	2007	2399	2272	2019	7.09343	0.803037	0.230279	GTP binding Elongation factor Tu family protein
AT1G07930.2	651	1135	2000	2399	2262	2018	7.0902	0.804807	0.22813	GTP binding Elongation factor Tu family protein
AT1G07940.1	3759	5492	10796	11083	10720	11453	9.46463	0.72249	0.301202	GTP binding Elongation factor Tu family protein
AT1G07940.2	3759	5492	10796	11084	10720	11453	9.46469	0.722529	0.301202	GTP binding Elongation factor Tu family protein
AT1G07950.1	25	27	60	68	60	57	1.73633	0.694665	0.722535	Surfeit locus protein 5 subunit 22 of Mediator complex
AT1G07960.1	526	503	789	717	676	589	5.7346	0.0763521	0.985197	PDI-like 5-1
AT1G07960.2	529	503	787	717	676	589	5.73171	0.0751397	0.986608	PDI-like 5-1
AT1G07960.3	531	530	800	742	687	597	5.75316	0.0737834	0.987878	PDI-like 5-1
AT1G07970.1	8	18	89	99	93	70	2.33583	1.20511	0.614864	unknown protein
AT1G07980.1	61	98	124	104	149	114	3.23476	0.355889	0.761706	nuclear factor Y, subunit C10
AT1G07985.1	0	0	0	11	0	2	-1.63223	5.03817	0.3853	Expressed protein
AT1G07990.1	592	697	692	674	609	562	5.69126	-0.159457	0.879997	SIT4 phosphatase-associated family protein
AT1G08000.1	43	84	355	342	374	437	4.22579	1.29586	0.223426	GATA transcription factor 10
AT1G08000.2	43	84	352	342	373	437	4.22448	1.30332	0.219704	GATA transcription factor 10
AT1G08005.1	0	1	0	0	0	0	-2.56849	-1.88233	1	unknown protein
AT1G08010.1	110	137	497	566	395	647	4.91653	1.1235	0.208545	GATA transcription factor 11
AT1G08010.2	0	0	0	0	0	6	-1.53195	4.1668	0.667339	GATA transcription factor 11
AT1G08030.1	144	183	155	119	120	95	3.07977	-0.587757	0.586546	tyrosylprotein sulfotransferase
AT1G08035.1	152	112	90	131	155	111	3.80733	0.0797034	1	unknown protein
AT1G08040.1	161	121	286	286	218	339	3.98848	0.540846	0.563155	Protein of unknown function (DUF707)
AT1G08040.2	157	121	286	286	218	339	3.98596	0.55236	0.549966	Protein of unknown function (DUF707)
AT1G08050.1	190	168	61	65	66	51	3.18194	-1.30586	0.203651	Zinc finger (C3HC4-type RING finger) family protein
AT1G08060.1	162	170	219	229	182	137	3.75792	-0.0744897	1	ATP-dependent helicase family protein
AT1G08060.2	162	167	219	229	181	137	3.75595	-0.0695216	1	ATP-dependent helicase family protein
AT1G08070.1	0	13	7	4	6	17	-0.486397	0.488494	0.942027	Tetratricopeptide repeat (TPR)-like superfamily protein
AT1G08090.1	3	0	1	0	0	0	-2.46918	-3.6403	0.686948	nitrate transporter 2:1
AT1G08110.1	243	311	696	796	808	505	5.34553	0.728253	0.364447	lactoylglutathione lyase family protein / glyoxalase I family protein
AT1G08110.2	243	311	693	796	806	503	5.34339	0.728611	0.36321	lactoylglutathione lyase family protein / glyoxalase I family protein
AT1G08110.3	243	311	693	796	806	503	5.34435	0.728612	0.363212	lactoylglutathione lyase family protein / glyoxalase I family protein
AT1G08110.4	243	311	693	796	807	503	5.34636	0.729321	0.362978	lactoylglutathione lyase family protein / glyoxalase I family protein
AT1G08120.1	0	0	0	1	0	0	-2.27471	1.78731	1	unknown protein
AT1G08125.1	38	61	112	92	126	68	2.66525	0.42257	0.873302	S-adenosyl-L-methionine-dependent methyltransferases superfamily protein
AT1G08125.2	38	61	112	92	126	68	2.66525	0.42257	0.873302	S-adenosyl-L-methionine-dependent methyltransferases superfamily protein
AT1G08125.3	38	61	106	92	126	67	2.65508	0.45637	0.852178	S-adenosyl-L-methionine-dependent methyltransferases superfamily protein
AT1G08130.1	12	43	54	80	78	70	2.2894	1.05367	0.322644	DNA ligase 1
AT1G08135.1	3	31	0	0	0	0	-1.66965	-6.53141	0.313445	cation/H+ exchanger 6B
AT1G08140.1	195	313	19	26	3	2	1.67635	-4.27245	0.135819	cation/H+ exchanger 6A
AT1G08150.1	232	386	46	50	3	7	1.96769	-3.65347	0.245288	Cation/hydrogen exchanger family protein
AT1G08160.1	88	24	113	121	64	53	3.72859	-0.0155498	1	Late embryogenesis abundant (LEA) hydroxyproline-rich glycoprotein family
AT1G08165.1	0	0	10	23	7	16	0.31106	2.1719	0.429062	unknown protein
AT1G08170.1	28	12	6	12	9	4	-0.480889	-1.02157	0.598853	Histone superfamily protein
AT1G08180.1	193	246	338	287	434	315	4.51729	0.391385	0.732478	unknown protein
AT1G08190.1	1157	1531	3475	3906	3751	3923	7.78235	0.902785	0.185338	vacuolar protein sorting 41
AT1G08200.1	2274	2872	4463	5080	3560	5316	8.276	0.511382	0.532364	UDP-D-apiose/UDP-D-xylose synthase 2
AT1G08210.1	26	24	18	55	76	44	1.84073	1.28496	0.438423	Eukaryotic aspartyl protease family protein
AT1G08220.1	4	10	46	16	30	39	0.828624	0.559727	0.792486	unknown protein
AT1G08220.2	0	2	4	2	2	1	-1.91893	-0.259882	1	unknown protein
AT1G08230.2	1435	1429	272	248	146	64	5.56923	-2.93329	0.0194421	Transmembrane amino acid transporter family protein
AT1G08250.1	54	3	38	23	4	10	1.28045	-1.50154	0.423445	arogenate dehydratase 6
AT1G08260.1	30	10	26	30	33	35	1.14234	0.499418	0.835601	DNA polymerase epsilon catalytic subunit
AT1G08270.1	0	5	10	8	11	3	-0.662975	0.549983	0.95422	unknown protein
AT1G08270.2	9	15	34	20	29	21	1.12151	0.272326	0.975624	unknown protein
AT1G08280.1	18	39	103	123	102	68	2.42344	0.859267	0.584553	Glycosyltransferase family 29 (sialyltransferase) family protein
AT1G08290.1	0	5	3	0	0	0	-1.61714	-4.46818	0.321282	WIP domain protein 3
AT1G08300.1	8	18	9	14	10	13	0.0801954	0.0309124	1	no vein-like
AT1G08310.1	179	112	38	37	23	4	2.79424	-2.53767	0.109988	alpha/beta-Hydrolases superfamily protein
AT1G08310.2	179	112	38	37	23	4	2.79424	-2.53766	0.109988	alpha/beta-Hydrolases superfamily protein
AT1G08315.1	1098	872	431	452	338	204	5.56219	-1.40078	0.049656	ARM repeat superfamily protein
AT1G08340.1	59	74	88	55	48	30	2.22887	-0.792062	0.477155	Rho GTPase activating protein with PAK-box/P21-Rho-binding domain
AT1G08350.1	18	11	104	75	53	82	2.21908	0.678466	0.799626	Endomembrane protein 70 protein family
AT1G08350.2	18	11	104	75	53	82	2.20897	0.678466	0.799626	Endomembrane protein 70 protein family
AT1G08360.1	275	470	1206	1230	1001	805	6.09025	0.625875	0.482218	Ribosomal protein L1p/L10e family
AT1G08370.1	308	370	259	250	357	259	4.75527	-0.169007	0.901402	decapping 1
AT1G08380.1	2391	3227	7397	7914	5573	6721	8.59573	0.618354	0.472165	photosystem I subunit O
AT1G08390.1	29	0	44	64	47	16	1.34474	0.697603	0.792486	unknown protein
AT1G08400.1	9	13	24	38	42	42	1.08801	1.38896	0.525018	RINT-1 / TIP-1 family
AT1G08410.1	11	9	41	58	68	34	1.43894	1.36683	0.351077	P-loop containing nucleoside triphosphate hydrolases superfamily protein
AT1G08420.1	67	121	149	184	195	177	3.57699	0.699421	0.440138	BRI1 suppressor 1 (BSU1)-like 2
AT1G08420.2	101	177	187	245	268	241	4.00818	0.669295	0.421358	BRI1 suppressor 1 (BSU1)-like 2
AT1G08450.1	2052	1841	1079	1271	1059	838	6.50689	-0.751872	0.331801	calreticulin 3
AT1G08450.2	2045	1817	1065	1263	1053	837	6.49944	-0.745956	0.336699	calreticulin 3
AT1G08450.3	2026	1825	1066	1265	1044	838	6.48878	-0.745275	0.335543	calreticulin 3
AT1G08460.1	167	183	160	157	215	77	3.46873	-0.257691	0.845922	histone deacetylase 8
AT1G08465.1	2566	2817	1755	2238	3042	1845	7.37784	-0.0752475	1	Plant-specific transcription factor YABBY family protein
AT1G08470.1	328	324	533	502	283	294	4.9508	-0.20064	0.873914	strictosidine synthase-like 3
AT1G08480.1	440	605	526	714	642	462	5.46717	0.147055	0.894666	unknown protein
AT1G08490.1	412	405	541	497	506	499	5.15293	0.100039	0.956598	chloroplastic NIFS-like cysteine desulfurase
AT1G08500.1	11	0	204	235	69	190	3.42345	1.2315	0.632272	early nodulin-like protein 18
AT1G08510.1	11749	16955	24319	26641	29338	24309	10.6863	0.573349	0.418329	fatty acyl-ACP thioesterases B
AT1G08520.1	593	731	1358	1576	1464	1449	6.45205	0.719589	0.267531	ALBINA 1
AT1G08530.1	14	13	96	111	35	56	2.04041	0.693815	0.795853	unknown protein
AT1G08540.1	277	298	455	463	423	281	4.74534	0.125332	0.935042	RNApolymerase sigma subunit 2
AT1G08550.1	159	251	246	286	304	162	3.96989	0.143286	0.965313	non-photochemical quenching 1
AT1G08550.2	155	251	244	284	304	159	3.95887	0.147563	0.9616	non-photochemical quenching 1
AT1G08560.1	0	0	1	10	12	0	-1.28343	3.97097	0.348685	syntaxin of plants 111
AT1G08570.1	2368	2891	2006	1961	1935	1283	7.5457	-0.564362	0.423967	atypical CYS HIS rich thioredoxin 4
AT1G08570.2	2366	2886	2002	1960	1932	1282	7.5444	-0.563655	0.425193	atypical CYS HIS rich thioredoxin 4
AT1G08570.3	2365	2878	2006	1954	1935	1282	7.54476	-0.563268	0.42582	atypical CYS HIS rich thioredoxin 4
AT1G08570.4	2365	2878	2006	1954	1935	1282	7.54476	-0.563268	0.425371	atypical CYS HIS rich thioredoxin 4
AT1G08580.1	138	293	800	977	829	763	5.58764	1.06525	0.173781	unknown protein
AT1G08590.1	0	5	46	25	16	20	0.559887	0.297678	0.988243	Leucine-rich receptor-like protein kinase family protein
AT1G08600.1	644	757	1005	849	1018	736	5.87808	0.0739568	0.997365	P-loop containing nucleoside triphosphate hydrolases superfamily protein
AT1G08600.2	633	744	995	824	992	720	5.85107	0.0575229	1	P-loop containing nucleoside triphosphate hydrolases superfamily protein
AT1G08600.3	644	757	1012	852	1018	737	5.88013	0.0721582	0.999721	P-loop containing nucleoside triphosphate hydrolases superfamily protein
AT1G08600.4	644	757	1005	852	1018	737	5.87934	0.0760478	0.995653	P-loop containing nucleoside triphosphate hydrolases superfamily protein
AT1G08610.1	0	0	12	3	10	7	-0.774967	0.795251	0.862496	Pentatricopeptide repeat (PPR) superfamily protein
AT1G08620.1	240	321	357	267	362	241	4.51958	-0.115438	0.948505	Transcription factor jumonji (jmj) family protein / zinc finger (C5HC2 type) family protein
AT1G08620.2	244	321	357	267	363	236	4.52128	-0.129788	0.928752	Transcription factor jumonji (jmj) family protein / zinc finger (C5HC2 type) family protein
AT1G08630.1	57	69	19	14	5	10	1.21296	-2.41436	0.116101	threonine aldolase 1
AT1G08630.2	57	69	19	14	5	9	1.20808	-2.46883	0.121744	threonine aldolase 1
AT1G08630.3	57	69	19	14	5	9	1.20808	-2.46883	0.121744	threonine aldolase 1
AT1G08630.4	57	69	19	14	5	9	1.20808	-2.46883	0.121744	threonine aldolase 1
AT1G08630.5	57	64	19	14	5	9	1.17327	-2.42053	0.121434	threonine aldolase 1
AT1G08640.1	753	790	791	928	741	689	5.9748	-0.0542353	1	Chloroplast J-like domain 1
AT1G08650.1	498	683	732	736	754	762	5.72564	0.199309	0.851211	phosphoenolpyruvate carboxylase kinase 1
AT1G08650.2	394	561	533	499	570	548	5.35771	0.0842553	0.986898	phosphoenolpyruvate carboxylase kinase 1
AT1G08660.1	14	39	274	301	133	163	3.58	0.877429	0.665061	MALE GAMETOPHYTE DEFECTIVE 2
AT1G08660.2	16	39	274	302	134	163	3.5924	0.871635	0.663013	MALE GAMETOPHYTE DEFECTIVE 2
AT1G08670.1	0	0	0	0	0	0	-2.56781	0	1	ENTH/VHS family protein
AT1G08680.1	208	278	300	357	438	358	4.8011	0.515653	0.420094	ARF GAP-like zinc finger-containing protein ZIGA4
AT1G08680.2	208	278	300	357	438	358	4.80037	0.515653	0.420134	ARF GAP-like zinc finger-containing protein ZIGA4
AT1G08680.3	208	278	300	357	438	358	4.79915	0.515655	0.420815	ARF GAP-like zinc finger-containing protein ZIGA4
AT1G08680.4	192	258	275	323	400	337	4.70469	0.512113	0.437664	ARF GAP-like zinc finger-containing protein ZIGA4
AT1G08700.1	247	318	397	485	431	349	4.71303	0.345847	0.656578	Presenilin-1
AT1G08710.1	190	209	350	274	261	199	4.29184	-0.0719018	1	F-box family protein
AT1G08710.2	9	18	26	8	10	11	0.41823	-0.863112	0.731101	F-box family protein
AT1G08720.1	83	79	159	190	200	151	3.31954	0.714928	0.417106	Protein kinase superfamily protein
AT1G08730.1	3	10	12	0	0	4	-1.40726	-2.46942	0.479758	Myosin family protein with Dil domain
AT1G08750.1	6	57	62	71	80	37	2.19442	0.580431	0.734042	Peptidase C13 family
AT1G08750.2	6	57	62	71	80	35	2.19194	0.56361	0.744923	Peptidase C13 family
AT1G08750.3	6	57	62	71	80	35	2.19194	0.563609	0.744923	Peptidase C13 family
AT1G08760.1	115	164	125	165	128	93	3.38206	-0.138812	0.938819	Plant protein of unknown function (DUF936)
AT1G08770.1	402	605	588	533	504	457	5.30542	-0.138213	0.911182	prenylated RAB acceptor 1.E
AT1G08780.1	117	94	214	203	215	182	3.91211	0.461501	0.617747	ABI3-interacting protein 3
AT1G08800.1	1326	1605	1161	1231	1422	1012	6.76331	-0.22353	0.830457	Protein of unknown function, DUF593
AT1G08800.2	1331	1605	1164	1231	1423	1012	6.76517	-0.226054	0.827277	Protein of unknown function, DUF593
AT1G08810.1	0	1	5	13	1	0	-1.3112	1.07523	0.840715	myb domain protein 60
AT1G08810.2	0	1	5	13	1	0	-1.232	1.07537	0.84614	myb domain protein 60
AT1G08820.1	756	968	1307	1067	1164	874	6.2478	-0.00308289	1	vamp/synaptobrevin-associated protein 27-2
AT1G08820.2	756	968	1307	1067	1164	874	6.24795	-0.003083	1	vamp/synaptobrevin-associated protein 27-2
AT1G08830.1	5722	5540	7631	8354	4990	5107	8.83783	-0.106489	0.953185	copper/zinc superoxide dismutase 1
AT1G08830.2	5717	5527	7629	8351	4984	5103	8.83672	-0.105996	0.953851	copper/zinc superoxide dismutase 1
AT1G08840.1	6	2	19	21	0	2	-0.697735	-0.357448	1	DNA replication helicase, putative
AT1G08840.2	99	73	126	191	67	86	2.91129	0.1095	1	DNA replication helicase, putative
AT1G08845.1	6	20	35	40	43	25	0.983117	0.812973	0.735405	Ribosomal L18p/L5e family protein
AT1G08845.2	6	20	32	38	40	22	0.888238	0.769297	0.764811	Ribosomal L18p/L5e family protein
AT1G08860.1	4	9	3	5	4	4	-1.29622	-0.351998	1	Calcium-dependent phospholipid-binding Copine family protein
AT1G08880.1	625	690	959	878	950	770	5.94983	0.15037	0.897011	Histone superfamily protein
AT1G08890.1	167	165	322	215	232	385	3.82588	0.344303	0.855803	Major facilitator superfamily protein
AT1G08900.1	568	468	112	107	68	23	3.77506	-2.69869	0.0097539	Major facilitator superfamily protein
AT1G08900.2	604	483	114	107	68	26	3.84061	-2.74131	0.00763841	Major facilitator superfamily protein
AT1G08900.3	604	482	114	107	68	26	3.83947	-2.74018	0.00765052	Major facilitator superfamily protein
AT1G08910.1	68	60	120	138	95	120	2.90159	0.465587	0.73635	zinc ion binding;zinc ion binding
AT1G08920.1	10676	8767	2221	2378	829	319	9.29115	-2.81536	0.0253156	ERD (early response to dehydration) six-like 1
AT1G08920.2	10675	8767	2219	2377	829	319	9.29112	-2.81556	0.0253156	ERD (early response to dehydration) six-like 1
AT1G08920.3	638	497	57	115	38	7	5.13876	-3.11302	0.0396724	ERD (early response to dehydration) six-like 1
AT1G08930.1	1099	772	313	272	126	33	4.7774	-2.5276	0.216774	Major facilitator superfamily protein
AT1G08930.2	1087	765	307	268	128	30	4.76657	-2.52814	0.216665	Major facilitator superfamily protein
AT1G08940.1	75	97	110	75	66	25	2.44498	-0.838269	0.534132	Phosphoglycerate mutase family protein
AT1G08960.1	38	60	111	95	117	105	2.7651	0.595795	0.727666	cation exchanger 11
AT1G08970.1	148	230	238	309	290	230	4.13747	0.382513	0.664839	nuclear factor Y, subunit C9
AT1G08970.2	194	255	310	375	392	228	4.44202	0.338445	0.77417	nuclear factor Y, subunit C9
AT1G08970.3	200	257	325	383	384	238	4.47957	0.310267	0.798411	nuclear factor Y, subunit C9
AT1G08970.4	182	231	306	361	386	221	4.41078	0.379347	0.738219	nuclear factor Y, subunit C9
AT1G08980.1	440	421	143	125	60	65	3.73964	-2.13388	0.00923135	amidase 1
AT1G08990.1	20	9	0	2	0	0	-0.181994	-3.84661	0.306142	plant glycogenin-like starch initiation protein 5
AT1G09000.1	24	32	10	15	40	17	0.611772	0.0628246	1	NPK1-related protein kinase 1
AT1G09010.1	289	305	309	358	284	230	4.37309	-0.123861	0.942041	glycoside hydrolase family 2 protein
AT1G09020.1	472	498	498	659	704	576	5.58884	0.342988	0.651153	homolog of yeast sucrose nonfermenting 4
AT1G09040.1	19	1	7	6	21	12	0.469833	0.427455	0.923488	unknown protein
AT1G09050.1	8	6	5	7	4	4	-0.710444	-0.43707	0.971187	unknown protein
AT1G09060.1	49	77	77	115	85	92	2.72442	0.47586	0.624243	Zinc finger, RING-type;Transcription factor jumonji/aspartyl beta-hydroxylase
AT1G09060.2	49	77	77	115	86	92	2.72675	0.480927	0.61914	Zinc finger, RING-type;Transcription factor jumonji/aspartyl beta-hydroxylase
AT1G09060.3	49	77	77	115	85	92	2.72532	0.475862	0.624243	Zinc finger, RING-type;Transcription factor jumonji/aspartyl beta-hydroxylase
AT1G09070.1	21217	20555	8384	8379	7155	4737	10.0948	-1.42011	0.0580643	soybean gene regulated by cold-2
AT1G09080.1	0	1	6	0	0	0	-1.43208	-4.24006	0.561382	Heat shock protein 70 (Hsp 70) family protein
AT1G09080.2	0	1	6	0	0	0	-1.43208	-4.24006	0.561382	Heat shock protein 70 (Hsp 70) family protein
AT1G09090.1	0	0	3	0	4	2	-1.70682	0.980466	0.941082	respiratory burst oxidase homolog B
AT1G09090.2	0	0	3	0	4	2	-1.70682	0.980461	0.941082	respiratory burst oxidase homolog B
AT1G09100.1	115	110	100	157	106	92	3.19619	0.0391256	1	26S proteasome AAA-ATPase subunit RPT5B
AT1G09130.1	1086	820	446	538	439	375	5.73438	-0.910383	0.177851	ATP-dependent caseinolytic (Clp) protease/crotonase family protein
AT1G09130.2	497	422	165	242	170	145	4.59256	-1.08155	0.149177	ATP-dependent caseinolytic (Clp) protease/crotonase family protein
AT1G09130.3	771	618	338	385	305	296	5.27903	-0.912844	0.170436	ATP-dependent caseinolytic (Clp) protease/crotonase family protein
AT1G09140.1	1605	1335	1075	1346	1477	1043	6.81961	-0.139153	0.926492	SERINE-ARGININE PROTEIN 30
AT1G09140.2	1737	1558	1167	1406	1548	1078	6.92533	-0.229416	0.827975	SERINE-ARGININE PROTEIN 30
AT1G09150.1	50	66	215	215	338	213	3.77212	1.22033	0.255363	pseudouridine synthase and archaeosine transglycosylase (PUA) domain-containing protein
AT1G09155.1	167	1919	8088	7793	8565	7190	8.43297	1.2601	0.479758	phloem protein 2-B15
AT1G09157.1	6	11	38	72	64	48	1.44441	1.73353	0.397955	Protein of unknown function (DUF679)
AT1G09160.1	29	60	464	509	377	547	4.70835	1.41922	0.434794	Protein phosphatase 2C family protein
AT1G09160.2	5	24	222	246	229	284	3.87706	1.65571	0.334719	Protein phosphatase 2C family protein
AT1G09170.1	0	0	0	0	0	0	-2.53313	0	1	P-loop nucleoside triphosphate hydrolases superfamily protein with CH (Calponin Homology) domain
AT1G09176.1	126	179	9	22	8	1	2.86984	-3.50346	0.0196432	unknown protein
AT1G09180.1	19	57	7	0	8	0	1.06608	-3.34881	0.13859	secretion-associated RAS super family 1
AT1G09190.1	0	10	10	15	3	8	-0.163324	0.347043	0.984783	Tetratricopeptide repeat (TPR)-like superfamily protein
AT1G09195.1	42	22	44	12	34	30	1.21423	-0.53227	0.856557	unknown protein
AT1G09195.2	69	61	71	60	84	56	2.29006	-0.0631542	1	unknown protein
AT1G09200.1	18	47	99	122	68	110	2.81313	0.868468	0.505465	Histone superfamily protein
AT1G09210.1	134	151	689	761	353	825	5.27052	1.00605	0.440128	calreticulin 1b
AT1G09220.1	0	6	5	15	10	10	-0.61443	1.61532	0.466471	Pentatricopeptide repeat (PPR) superfamily protein
AT1G09230.1	380	513	206	221	188	133	4.78367	-1.11124	0.104906	RNA-binding (RRM/RBD/RNP motifs) family protein
AT1G09240.1	8122	8511	1015	1136	90	17	8.8135	-4.07575	0.107618	nicotianamine synthase 3
AT1G09250.1	575	840	1228	1395	1880	1488	6.74962	0.83341	0.185365	basic helix-loop-helix (bHLH) DNA-binding superfamily protein
AT1G09270.1	1120	1132	1597	1642	1658	1653	6.97979	0.322652	0.667396	importin alpha isoform 4
AT1G09270.2	975	998	1357	1416	1512	1444	6.79392	0.351701	0.63314	importin alpha isoform 4
AT1G09270.3	1120	1132	1597	1642	1658	1653	6.9795	0.322652	0.667339	importin alpha isoform 4
AT1G09280.1	50	41	41	98	60	43	2.25002	0.501782	0.710901	unknown protein
AT1G09290.1	24	75	162	158	230	140	3.19695	1.03156	0.404225	unknown protein
AT1G09300.1	0	17	45	24	12	12	0.489669	-0.359385	0.98377	Metallopeptidase M24 family protein
AT1G09300.2	30	83	147	129	176	120	3.11745	0.714561	0.52489	Metallopeptidase M24 family protein
AT1G09310.1	18	11	25	43	62	60	1.70973	1.57312	0.2106	Protein of unknown function, DUF538
AT1G09320.1	75	109	128	151	126	91	3.21245	0.184546	0.918437	agenet domain-containing protein
AT1G09330.1	116	166	267	353	278	269	4.30823	0.678903	0.360743	unknown protein
AT1G09340.1	49	96	161	172	131	99	3.27259	0.362533	0.827041	chloroplast RNA binding
AT1G09350.1	4	5	11	8	24	33	-0.30169	1.71716	0.554301	galactinol synthase 3
AT1G09370.1	0	0	0	0	1	0	-2.20864	1.86974	1	Plant invertase/pectin methylesterase inhibitor superfamily protein
AT1G09380.1	43	84	8	6	4	0	0.135886	-3.84579	0.203632	nodulin MtN21 /EamA-like transporter family protein
AT1G09390.1	24	48	169	189	63	107	2.87258	0.557625	0.809158	GDSL-like Lipase/Acylhydrolase superfamily protein
AT1G09400.1	1	21	31	25	31	11	0.813716	0.337671	0.929011	FMN-linked oxidoreductases superfamily protein
AT1G09410.1	1	15	179	95	174	90	2.01273	0.947077	0.770997	pentatricopeptide (PPR) repeat-containing protein
AT1G09415.1	427	363	325	311	446	187	4.35817	-0.321928	0.78393	NIM1-interacting 3
AT1G09420.1	205	140	40	37	11	7	2.36368	-2.98427	0.00475735	glucose-6-phosphate dehydrogenase 4
AT1G09420.2	205	140	40	37	11	7	2.36368	-2.98427	0.00475735	glucose-6-phosphate dehydrogenase 4
AT1G09430.1	696	577	436	470	370	179	5.05399	-0.86158	0.192171	ATP-citrate lyase A-3
AT1G09440.1	4	5	11	7	0	0	-0.529054	-1.58564	0.600064	Protein kinase superfamily protein
AT1G09450.1	0	0	3	0	0	0	-2.16522	-3.12213	0.775912	Protein kinase superfamily protein
AT1G09460.1	41	67	172	188	152	119	3.31568	0.696924	0.74545	Carbohydrate-binding X8 domain superfamily protein
AT1G09470.1	9	13	91	76	19	40	1.95374	0.244661	0.988186	unknown protein
AT1G09470.2	9	13	87	71	18	32	1.84102	0.13052	1	unknown protein
AT1G09480.1	54	58	12	39	17	9	1.3871	-1.08584	0.603098	NAD(P)-binding Rossmann-fold superfamily protein
AT1G09483.1	0	0	5	8	2	2	-1.11815	1.1632	0.818418	unknown protein
AT1G09486.1	3	45	108	57	98	84	2.61652	0.668481	0.689419	pseudogene
AT1G09490.1	1513	989	402	395	240	261	5.7899	-1.83075	0.0053007	NAD(P)-binding Rossmann-fold superfamily protein
AT1G09490.2	1513	985	402	393	240	261	5.79359	-1.83183	0.00530708	NAD(P)-binding Rossmann-fold superfamily protein
AT1G09500.1	3563	2381	290	400	4	0	7.81236	-4.23522	0.208784	NAD(P)-binding Rossmann-fold superfamily protein
AT1G09500.2	3581	2382	297	400	4	0	7.82062	-4.24126	0.208123	NAD(P)-binding Rossmann-fold superfamily protein
AT1G09500.3	1256	1045	118	158	3	0	6.37744	-4.18062	0.183908	NAD(P)-binding Rossmann-fold superfamily protein
AT1G09510.1	3	0	0	0	0	0	-0.473602	-3.28904	0.736326	NAD(P)-binding Rossmann-fold superfamily protein
AT1G09520.1	106	144	137	107	116	119	3.26722	-0.216736	0.894725	unknown protein
AT1G09530.1	54	130	75	68	95	87	2.42657	-0.0729494	1	phytochrome interacting factor 3
AT1G09530.2	54	130	75	68	95	87	2.42657	-0.0729494	1	phytochrome interacting factor 3
AT1G09540.1	0	6	2	4	2	1	-1.30715	-0.235087	1	myb domain protein 61
AT1G09560.1	720	508	126	153	54	52	4.7037	-2.55875	0.00198816	germin-like protein 5
AT1G09570.1	651	631	916	1200	1272	800	6.00413	0.517257	0.486265	phytochrome A
AT1G09570.2	651	631	916	1200	1272	800	6.00413	0.517257	0.486265	phytochrome A
AT1G09575.1	13	20	70	48	19	38	1.57253	0.0210928	1	Protein of unknown function (DUF607)
AT1G09580.1	0	12	65	59	31	53	1.74777	0.933238	0.78262	emp24/gp25L/p24 family/GOLD family protein
AT1G09590.1	370	527	1141	1354	822	809	6.13868	0.516253	0.551577	Translation protein SH3-like family protein
AT1G09600.1	25	19	28	22	5	6	0.238378	-1.24396	0.753321	Protein kinase superfamily protein
AT1G09610.1	2	5	9	4	12	12	-0.591285	0.823497	0.809158	Protein of unknown function (DUF579)
AT1G09620.1	239	321	855	753	947	938	5.81379	0.909013	0.207222	ATP binding;leucine-tRNA ligases;aminoacyl-tRNA ligases;nucleotide binding;ATP binding;aminoacyl-tRNA ligases
AT1G09630.1	45	30	238	221	123	213	3.7628	0.841388	0.666262	RAB GTPase 11C
AT1G09640.1	798	1215	2043	2166	1979	1834	7.13484	0.538147	0.480384	Translation elongation factor EF1B, gamma chain
AT1G09640.2	644	933	1565	1674	1537	1437	6.77346	0.541471	0.459919	Translation elongation factor EF1B, gamma chain
AT1G09645.1	567	552	734	846	725	599	5.64488	0.166043	0.871433	unknown protein
AT1G09650.1	0	0	0	0	0	2	-1.55163	2.71207	0.901577	F-box and associated interaction domains-containing protein
AT1G09660.1	95	79	324	297	232	273	4.01543	0.678828	0.519519	RNA-binding KH domain-containing protein
AT1G09660.2	95	79	324	297	234	273	4.01646	0.682546	0.521181	RNA-binding KH domain-containing protein
AT1G09680.1	0	0	0	8	7	0	-1.1712	5.28145	0.242984	Pentatricopeptide repeat (PPR) superfamily protein
AT1G09690.1	204	453	1297	1378	1123	1182	6.40305	0.925255	0.348685	Translation protein SH3-like family protein
AT1G09700.1	6	179	273	381	209	160	3.69374	0.701831	0.81207	dsRNA-binding domain-like superfamily protein
AT1G09710.1	67	47	73	59	97	59	2.4463	0.148846	1	Homeodomain-like superfamily protein
AT1G09710.2	54	26	45	27	50	35	1.64057	-0.218123	0.972502	Homeodomain-like superfamily protein
AT1G09720.1	6	5	0	0	0	0	-2.21093	-5.01836	0.377681	Kinase interacting (KIP1-like) family protein
AT1G09730.1	294	404	279	320	236	240	4.44617	-0.364518	0.65599	Cysteine proteinases superfamily protein
AT1G09730.2	294	404	279	320	236	240	4.44617	-0.364518	0.65599	Cysteine proteinases superfamily protein
AT1G09740.1	308	278	42	61	22	13	3.29088	-2.88595	0.0308266	Adenine nucleotide alpha hydrolases-like superfamily protein
AT1G09750.1	0	0	37	66	7	39	1.76906	1.60438	0.582592	Eukaryotic aspartyl protease family protein
AT1G09760.1	16	25	67	56	62	84	2.14538	0.916965	0.446143	U2 small nuclear ribonucleoprotein A
AT1G09770.1	877	1127	1718	1783	1817	1225	6.77561	0.334736	0.695813	cell division cycle 5
AT1G09780.1	363	419	1238	1371	727	1262	6.16397	0.72252	0.399279	Phosphoglycerate mutase, 2,3-bisphosphoglycerate-independent
AT1G09794.1	2	10	47	31	27	46	1.05659	0.863339	0.638444	Cox19 family protein (CHCH motif)
AT1G09795.1	343	282	604	579	492	516	5.16069	0.329145	0.741116	ATP phosphoribosyl transferase 2
AT1G09800.1	0	8	13	6	7	5	-0.516011	-0.204519	1	Pseudouridine synthase family protein
AT1G09810.1	75	165	109	140	180	102	3.23595	0.231968	0.913727	evolutionarily conserved C-terminal region 11
AT1G09812.1	0	0	16	3	0	2	-1.57259	-1.5813	0.774825	unknown protein
AT1G09815.1	143	169	112	197	209	143	3.81522	0.299282	0.742659	polymerase delta 4
AT1G09820.1	0	12	5	20	15	11	0.18456	1.39171	0.658878	Pentatricopeptide repeat (PPR-like) superfamily protein
AT1G09830.1	37	41	72	58	65	42	2.05276	0.0982973	1	Glycinamide ribonucleotide (GAR) synthetase
AT1G09840.1	224	213	566	488	463	528	4.94597	0.547373	0.540845	shaggy-like protein kinase 41
AT1G09840.2	224	210	562	475	461	525	4.93177	0.54055	0.548198	shaggy-like protein kinase 41
AT1G09840.3	224	207	552	467	448	515	4.91364	0.527493	0.558879	shaggy-like protein kinase 41
AT1G09840.4	224	213	562	480	464	526	4.94008	0.544694	0.543394	shaggy-like protein kinase 41
AT1G09840.5	224	207	552	467	448	515	4.91364	0.527493	0.558879	shaggy-like protein kinase 41
AT1G09840.6	224	207	552	467	448	515	4.91364	0.527493	0.558879	shaggy-like protein kinase 41
AT1G09850.1	51	46	164	156	180	186	3.40512	1.00027	0.257753	xylem bark cysteine peptidase 3
AT1G09860.1	8	12	17	8	20	21	0.474082	0.411358	0.920032	purine permease 16
AT1G09870.1	40	110	160	128	96	127	3.11201	0.176585	0.987309	histidine acid phosphatase family protein
AT1G09880.1	0	0	1	0	0	0	-1.9335	-1.86798	1	Rhamnogalacturonate lyase family protein
AT1G09890.1	0	0	3	1	1	0	-1.89271	-0.521151	1	Rhamnogalacturonate lyase family protein
AT1G09900.1	5	10	18	7	4	6	-0.46391	-0.958482	0.789205	Pentatricopeptide repeat (PPR-like) superfamily protein
AT1G09910.1	1998	2522	3317	4128	4747	3507	7.87113	0.622348	0.362978	Rhamnogalacturonate lyase family protein
AT1G09920.1	75	111	117	96	101	77	2.92237	-0.188495	0.89354	TRAF-type zinc finger-related
AT1G09930.1	2	6	0	11	0	0	-1.88382	0.232933	1	oligopeptide transporter 2
AT1G09932.1	0	0	0	0	0	0	-2.53355	0	1	Phosphoglycerate mutase family protein
AT1G09932.2	0	0	0	0	0	0	-2.53355	0	1	Phosphoglycerate mutase family protein
AT1G09940.1	190	179	85	132	110	92	3.16164	-0.543372	0.593523	Glutamyl-tRNA reductase family protein
AT1G09950.1	0	0	4	0	1	9	-1.38433	1.36832	0.824973	RESPONSE TO ABA AND SALT 1
AT1G09960.1	138	67	55	54	87	55	2.42194	-0.506778	0.734807	sucrose transporter 4
AT1G09970.1	3124	3516	3208	4069	4506	3356	7.98317	0.216511	0.812497	Leucine-rich receptor-like protein kinase family protein
AT1G09970.2	1270	1165	227	349	90	73	5.19604	-2.56695	0.0323978	Leucine-rich receptor-like protein kinase family protein
AT1G09980.1	389	358	711	691	643	540	5.41409	0.320702	0.684161	Putative serine esterase family protein
AT1G09980.2	389	358	711	691	643	540	5.41378	0.320702	0.684161	Putative serine esterase family protein
AT1G09995.1	48	80	31	33	40	27	1.45907	-0.732981	0.76341	DNA repair DEAD helicase RAD3/XP-D subfamily protein
AT1G10000.1	1	15	2	13	7	7	-0.578819	0.52364	0.945903	Ribonuclease H-like superfamily protein
AT1G10010.1	0	0	2	5	1	2	-2.19659	1.78167	0.770926	amino acid permease 8
AT1G10020.1	407	736	1352	1471	1224	1369	6.10067	0.695527	0.590646	Protein of unknown function (DUF1005)
AT1G10030.1	72	98	127	149	100	142	3.09787	0.358853	0.762639	homolog of yeast ergosterol28
AT1G10040.1	90	126	52	21	46	31	2.18668	-1.49803	0.207419	alpha/beta-Hydrolases superfamily protein
AT1G10040.2	85	112	52	19	45	29	2.13233	-1.46602	0.239179	alpha/beta-Hydrolases superfamily protein
AT1G10050.1	111	63	21	22	16	5	1.72744	-2.34166	0.220616	glycosyl hydrolase family 10 protein / carbohydrate-binding domain-containing protein
AT1G10060.1	5	7	239	249	64	103	3.42603	0.732339	0.77564	branched-chain amino acid transaminase 1
AT1G10060.2	5	7	262	271	73	111	3.51319	0.736312	0.775912	branched-chain amino acid transaminase 1
AT1G10060.3	5	15	280	295	73	114	3.56616	0.683445	0.790048	branched-chain amino acid transaminase 1
AT1G10070.1	335	325	325	305	399	171	4.52678	-0.244391	0.866418	branched-chain amino acid transaminase 2
AT1G10070.2	335	325	325	304	395	171	4.52131	-0.252708	0.856553	branched-chain amino acid transaminase 2
AT1G10070.3	335	325	325	304	396	171	4.52121	-0.250999	0.85863	branched-chain amino acid transaminase 2
AT1G10090.1	198	186	293	256	360	228	4.2127	0.277008	0.785193	Early-responsive to dehydration stress protein (ERD4)
AT1G10095.1	74754	84216	59427	75462	94803	74243	12.8721	0.10104	0.967316	Protein prenylyltransferase superfamily protein
AT1G10100.1	0	0	0	4	0	0	-2.14277	3.41418	0.706477	unknown protein
AT1G10110.1	15	22	29	24	35	32	0.997289	0.447155	0.897854	F-box family protein
AT1G10120.1	14	62	352	360	360	383	4.17107	1.41627	0.480413	basic helix-loop-helix (bHLH) DNA-binding superfamily protein
AT1G10130.1	6	11	23	62	46	46	1.67337	1.91367	0.210853	endoplasmic reticulum-type calcium-transporting ATPase 3
AT1G10140.1	3500	3036	1799	2017	3400	1331	7.5547	-0.395179	0.761288	Uncharacterised conserved protein UCP031279
AT1G10150.1	650	848	805	911	789	538	5.78739	-0.108138	0.970921	Carbohydrate-binding protein
AT1G10155.1	0	0	0	2	0	0	-1.61837	2.54838	0.918437	phloem protein 2-A10
AT1G10170.1	352	397	270	286	265	179	5.17263	-0.563919	0.470718	NF-X-like 1
AT1G10180.1	16	24	44	29	26	32	1.21209	0.0402303	1	unknown protein
AT1G10200.1	776	769	2703	2922	2281	2875	7.22241	0.924171	0.336699	GATA type zinc finger transcription factor family protein
AT1G10210.1	21	40	82	86	140	98	2.79251	1.1859	0.329305	mitogen-activated protein kinase 1
AT1G10210.2	21	40	82	88	141	98	2.79057	1.19829	0.321544	mitogen-activated protein kinase 1
AT1G10220.1	7	11	10	7	21	13	-0.0760275	0.52829	0.842558	unknown protein
AT1G10220.2	0	0	0	0	1	0	-2.53536	1.87189	1	unknown protein
AT1G10230.1	15	0	24	45	31	36	1.43773	1.45447	0.460722	SKP1-like 18
AT1G10240.1	27	21	34	44	13	17	1.31857	-0.249374	0.955046	FAR1-related sequence 11
AT1G10250.1	0	5	0	0	0	0	-2.2701	-3.8427	0.656578	unknown protein
AT1G10270.1	10	20	61	51	86	65	1.90254	1.17716	0.64909	glutamine-rich protein 23
AT1G10280.1	45	41	122	128	62	77	2.79902	0.315908	0.867361	Core-2/I-branching beta-1,6-N-acetylglucosaminyltransferase family protein
AT1G10290.1	406	321	570	628	517	589	5.47083	0.369706	0.615279	dynamin-like protein 6
AT1G10300.1	22	99	178	201	223	138	3.41964	0.91442	0.364536	Nucleolar GTP-binding protein
AT1G10310.1	86	68	71	131	104	79	2.82944	0.391742	0.715411	NAD(P)-binding Rossmann-fold superfamily protein
AT1G10320.1	409	480	437	429	508	398	4.97765	-0.0432329	1	Zinc finger C-x8-C-x5-C-x3-H type family protein
AT1G10330.1	0	0	5	0	0	5	-1.41848	0.13468	1	Tetratricopeptide repeat (TPR)-like superfamily protein
AT1G10340.1	0	0	0	0	0	0	-2.56699	0	1	Ankyrin repeat family protein
AT1G10340.2	0	0	0	0	0	0	-2.56699	0	1	Ankyrin repeat family protein
AT1G10350.1	40	25	62	105	65	66	2.46736	0.826144	0.479487	DNAJ heat shock family protein
AT1G10360.1	262	566	547	775	763	667	5.64183	0.653744	0.522855	glutathione S-transferase TAU 18
AT1G10370.1	660	1517	2813	2968	762	1765	7.94268	0.104667	1	Glutathione S-transferase family protein
AT1G10380.1	0	60	523	532	535	712	4.65483	1.68417	0.381519	Putative membrane lipoprotein
AT1G10385.1	18	0	0	5	0	0	-1.81862	-2.11223	0.794783	Vps51/Vps67 family (components of vesicular transport) protein
AT1G10390.1	2613	2756	2157	2237	2487	1976	7.76715	-0.234914	0.781004	Nucleoporin autopeptidase
AT1G10390.2	2613	2756	2157	2237	2487	1976	7.76715	-0.234914	0.781004	Nucleoporin autopeptidase
AT1G10400.1	6	0	0	0	0	0	-2.23264	-4.25189	0.589758	UDP-Glycosyltransferase superfamily protein
AT1G10410.1	413	391	324	356	306	344	4.94129	-0.235252	0.784643	Protein of unknown function (DUF1336)
AT1G10417.1	0	6	3	0	0	0	-1.63923	-4.62027	0.476454	unknown protein
AT1G10430.1	43	84	137	157	135	163	3.30687	0.776533	0.470217	protein phosphatase 2A-2
AT1G10450.1	218	210	231	271	217	170	4.47326	-0.0776229	0.996669	SIN3-like 6
AT1G10460.1	13	0	12	36	33	7	-0.178331	1.4658	0.540831	germin-like protein 7
AT1G10470.1	133	113	53	47	123	26	2.70262	-0.700114	0.590865	response regulator 4
AT1G10480.1	19	21	24	21	23	18	0.989874	-0.0971808	1	zinc finger protein 5
AT1G10490.1	1236	1358	876	940	666	390	6.26062	-0.903917	0.202376	Domain of unknown function (DUF1726) ;Putative ATPase (DUF699)
AT1G10500.1	1521	1710	957	1024	749	429	6.50614	-1.03595	0.145503	chloroplast-localized ISCA-like protein
AT1G10510.1	94	109	109	127	144	107	3.29289	0.222613	0.867859	RNI-like superfamily protein
AT1G10520.1	0	0	0	0	2	0	-1.48877	2.6623	0.887362	DNA polymerase lambda (POLL)
AT1G10522.1	66	84	165	211	172	146	3.44928	0.713285	0.470495	unknown protein
AT1G10522.2	10305	9867	7832	11713	13389	10928	10.1489	0.293736	0.758247	unknown protein
AT1G10530.1	11	37	27	45	120	59	1.90621	1.57399	0.36467	unknown protein
AT1G10538.1	0	0	0	0	0	1	-2.5676	1.90815	1	pseudogene
AT1G10540.1	30	32	30	16	17	19	1.29083	-0.869316	0.481844	nucleobase-ascorbate transporter 8
AT1G10550.1	8	49	113	151	102	97	2.20579	1.04906	0.805659	xyloglucan:xyloglucosyl transferase 33
AT1G10560.1	12	35	97	99	46	68	2.44302	0.558042	0.711162	plant U-box 18
AT1G10570.1	44	16	38	63	60	60	2.01978	0.82252	0.519519	Cysteine proteinases superfamily protein
AT1G10570.2	44	12	38	63	60	60	2.01455	0.880012	0.499544	Cysteine proteinases superfamily protein
AT1G10580.1	263	439	495	555	457	442	5.06626	0.242118	0.768969	Transducin/WD40 repeat-like superfamily protein
AT1G10585.1	4	0	0	0	0	0	-2.46681	-3.70451	0.732714	basic helix-loop-helix (bHLH) DNA-binding superfamily protein
AT1G10590.1	1421	1430	2309	2360	1990	2113	7.34929	0.282845	0.737516	Nucleic acid-binding, OB-fold-like protein
AT1G10590.2	1421	1430	2309	2360	1990	2113	7.34929	0.282845	0.737516	Nucleic acid-binding, OB-fold-like protein
AT1G10590.3	1421	1430	2309	2360	1988	2113	7.34884	0.282386	0.737971	Nucleic acid-binding, OB-fold-like protein
AT1G10600.1	209	151	118	137	228	79	3.31892	-0.199777	0.909096	associated molecule with the SH3 domain of STAM 2
AT1G10600.2	209	151	116	137	228	79	3.31796	-0.194348	0.914339	associated molecule with the SH3 domain of STAM 2
AT1G10600.3	208	147	118	136	227	79	3.31332	-0.191189	0.915023	associated molecule with the SH3 domain of STAM 2
AT1G10610.1	114	114	218	205	181	146	3.59272	0.210568	0.869002	basic helix-loop-helix (bHLH) DNA-binding superfamily protein
AT1G10620.1	1	29	5	2	0	2	-1.52151	-3.03576	0.503137	Protein kinase superfamily protein
AT1G10630.1	513	702	1976	1968	1344	1984	6.87699	0.731044	0.458634	ADP-ribosylation factor A1F
AT1G10640.1	0	0	225	273	71	108	3.77397	1.01705	0.792782	Pectin lyase-like superfamily protein
AT1G10650.1	85	141	99	106	129	87	3.39708	-0.0624901	1	SBP (S-ribonuclease binding protein) family protein
AT1G10650.2	85	141	99	106	128	87	3.39844	-0.0670807	1	SBP (S-ribonuclease binding protein) family protein
AT1G10657.1	43	27	45	54	29	23	1.87063	-0.218837	0.98377	Plant protein 1589 of unknown function
AT1G10657.2	43	27	45	54	29	23	1.87063	-0.218837	0.98377	Plant protein 1589 of unknown function
AT1G10657.3	36	27	45	54	28	20	1.8412	-0.179052	1	Plant protein 1589 of unknown function
AT1G10657.4	36	27	45	54	28	20	1.82362	-0.179076	1	Plant protein 1589 of unknown function
AT1G10660.1	134	196	96	60	67	40	2.61042	-1.42304	0.1595	unknown protein
AT1G10660.2	140	196	96	60	67	40	2.61899	-1.44539	0.145811	unknown protein
AT1G10660.3	140	196	96	60	67	40	2.61717	-1.4454	0.147658	unknown protein
AT1G10660.4	140	196	96	60	67	40	2.61131	-1.44539	0.145109	unknown protein
AT1G10670.1	624	584	508	538	158	160	5.07731	-1.13748	0.177196	ATP-citrate lyase A-1
AT1G10670.2	624	584	508	535	155	160	5.07574	-1.14767	0.172145	ATP-citrate lyase A-1
AT1G10670.3	624	584	508	538	158	160	5.07698	-1.13748	0.177196	ATP-citrate lyase A-1
AT1G10670.4	624	584	508	538	158	160	5.07747	-1.13748	0.177196	ATP-citrate lyase A-1
AT1G10680.1	4	0	4	0	0	0	-2.11556	-4.53268	0.447272	P-glycoprotein 10
AT1G10690.1	278	424	127	188	333	110	3.96499	-0.472652	0.763701	unknown protein
AT1G10700.1	61	95	192	124	87	105	3.11344	-0.156924	0.965174	phosphoribosyl pyrophosphate (PRPP) synthase 3
AT1G10710.1	0	0	0	0	0	0	-2.50026	0	1	poor homologous synapsis 1
AT1G10710.2	0	0	0	1	0	0	-2.28911	1.78886	1	poor homologous synapsis 1
AT1G10720.1	1452	1570	1695	1661	1660	1477	6.94712	-0.0296123	1	BSD domain-containing protein
AT1G10730.1	15	16	64	59	67	42	1.57614	0.814202	0.679886	Clathrin adaptor complexes medium subunit family protein
AT1G10740.1	856	1564	2067	1895	1994	2124	6.90604	0.411388	0.635179	alpha/beta-Hydrolases superfamily protein
AT1G10740.2	857	1564	2075	1903	1997	2126	6.91212	0.411562	0.636677	alpha/beta-Hydrolases superfamily protein
AT1G10740.3	180	302	373	395	362	380	4.53242	0.385168	0.639374	alpha/beta-Hydrolases superfamily protein
AT1G10740.4	461	641	667	775	842	743	5.72122	0.376796	0.592527	alpha/beta-Hydrolases superfamily protein
AT1G10750.1	6	26	2	11	1	8	-0.844742	-0.830878	0.834167	Protein of Unknown Function (DUF239)
AT1G10760.1	57	33	100	98	49	44	2.28181	-0.0682783	1	Pyruvate phosphate dikinase, PEP/pyruvate binding domain
AT1G10770.1	4176	7062	877	756	47	15	6.1467	-4.11264	0.101795	Plant invertase/pectin methylesterase inhibitor superfamily protein
AT1G10780.1	3	0	21	12	16	13	0.109309	0.787803	0.80036	F-box/RNI-like superfamily protein
AT1G10790.1	0	0	2	0	0	1	-2.32121	-0.702027	1	unknown protein
AT1G10800.1	0	0	0	3	1	0	-1.52474	3.47272	0.581047	unknown protein
AT1G10810.1	0	0	7	5	2	2	-1.66549	0.343545	1	NAD(P)-linked oxidoreductase superfamily protein
AT1G10820.1	103	68	205	179	169	180	3.5645	0.460262	0.638444	Protein of unknown function (DUF3755)
AT1G10820.2	103	68	205	174	169	180	3.56441	0.44794	0.650556	Protein of unknown function (DUF3755)
AT1G10830.1	206	276	251	282	282	209	4.17999	0.0200308	1	15-cis-zeta-carotene isomerase
AT1G10830.2	201	239	224	264	263	171	4.05733	0.00610249	1	15-cis-zeta-carotene isomerase
AT1G10840.1	1016	1137	1301	1459	1140	1105	6.72435	0.041236	1	translation initiation factor 3 subunit H1
AT1G10840.2	1016	1137	1301	1459	1140	1105	6.72435	0.041236	1	translation initiation factor 3 subunit H1
AT1G10850.1	10	76	253	306	190	249	3.70361	1.16268	0.457945	Leucine-rich repeat protein kinase family protein
AT1G10865.1	129	287	313	351	400	244	4.24353	0.420494	0.656256	unknown protein
AT1G10865.2	110	315	325	371	424	247	4.30085	0.451608	0.636204	unknown protein
AT1G10870.1	75	43	276	289	149	205	3.65508	0.685556	0.588998	ARF-GAP domain 4
AT1G10880.1	0	8	0	0	0	0	-2.35609	-4.47842	0.636756	Core-2/I-branching beta-1,6-N-acetylglucosaminyltransferase family protein
AT1G10890.1	3393	3226	2836	3202	3085	2247	7.89573	-0.227036	0.808662	unknown protein
AT1G10900.1	68	67	62	45	34	23	1.87237	-1.03611	0.579507	Phosphatidylinositol-4-phosphate 5-kinase family protein
AT1G10910.1	29	67	57	117	107	85	2.46819	0.974699	0.571867	Pentatricopeptide repeat (PPR) superfamily protein
AT1G10920.1	56	44	36	33	37	10	1.19369	-0.871848	0.670127	NB-ARC domain-containing disease resistance protein
AT1G10920.2	51	44	36	33	33	10	1.16006	-0.889362	0.657349	NB-ARC domain-containing disease resistance protein
AT1G10930.1	13	4	25	12	4	19	0.0127355	-0.278027	1	DNA helicase (RECQl4A)
AT1G10940.1	2438	3145	2797	2849	2367	2271	7.78243	-0.221934	0.796091	Protein kinase superfamily protein
AT1G10940.2	2418	3144	2796	2847	2362	2270	7.78042	-0.219284	0.799626	Protein kinase superfamily protein
AT1G10950.1	316	430	1072	1261	956	1139	6.15118	0.874709	0.21839	transmembrane nine 1
AT1G10960.1	106	88	360	423	299	255	4.18793	0.791032	0.399373	ferredoxin 1
AT1G10970.1	23	53	69	95	150	32	2.86494	0.901722	0.677066	zinc transporter 4 precursor
AT1G10980.1	2	8	3	5	8	0	-1.15881	-0.0637353	1	Lung seven transmembrane receptor family protein
AT1G10990.1	0	0	0	1	0	0	-2.43982	1.80904	1	unknown protein
AT1G10990.2	0	0	0	1	0	0	-2.43982	1.80905	1	unknown protein
AT1G11000.1	0	23	519	603	599	536	4.54253	1.74388	0.414775	Seven transmembrane MLO family protein
AT1G11020.1	64	122	212	158	173	164	3.49212	0.310705	0.807995	RING/FYVE/PHD zinc finger superfamily protein
AT1G11040.1	12	7	0	0	0	0	-2.05849	-5.80829	0.282598	HSP40/DnaJ peptide-binding protein
AT1G11050.1	68	178	62	80	63	57	2.5189	-0.681936	0.652501	Protein kinase superfamily protein
AT1G11055.1	17	71	20	12	11	16	0.644226	-1.48283	0.516531	pseudogene
AT1G11060.1	421	384	359	341	409	402	5.05118	-0.0716024	0.998558	WAPL (Wings apart-like protein regulation of heterochromatin) protein
AT1G11070.1	0	7	2	0	4	1	-0.842541	-0.779481	0.919041	unknown protein
AT1G11080.1	539	761	320	220	290	93	5.60348	-1.51447	0.100231	serine carboxypeptidase-like 31
AT1G11080.2	110	172	96	43	74	17	3.22416	-1.56307	0.135135	serine carboxypeptidase-like 31
AT1G11090.1	271	286	303	351	276	245	4.31812	-0.0487621	1	alpha/beta-Hydrolases superfamily protein
AT1G11100.1	22	5	38	26	21	14	0.675669	-0.154669	1	SNF2 domain-containing protein / helicase domain-containing protein / zinc finger protein-related
AT1G11100.2	49	63	77	57	72	49	2.15957	-0.124826	1	SNF2 domain-containing protein / helicase domain-containing protein / zinc finger protein-related
AT1G11110.1	0	0	0	0	0	0	-2.56723	0	1	LisH and RanBPM domains containing protein
AT1G11112.1	0	8	26	1	8	12	-0.679475	-0.581409	0.924144	unknown protein
AT1G11120.1	1	0	0	0	5	4	-1.36998	2.74401	0.480423	unknown protein
AT1G11120.2	1	0	0	4	5	4	-1.34758	3.21939	0.24547	unknown protein
AT1G11125.1	0	0	1	0	0	0	-2.32076	-1.84098	1	unknown protein
AT1G11130.1	113	94	39	55	54	29	2.38642	-0.948408	0.40995	Leucine-rich repeat protein kinase family protein
AT1G11160.1	3	0	11	6	6	16	-0.286613	1.01001	0.749734	Transducin/WD40 repeat-like superfamily protein
AT1G11170.1	143	143	131	133	152	146	3.41526	-0.00785458	1	Protein of unknown function (DUF707)
AT1G11170.2	122	118	121	132	141	147	3.33977	0.165392	0.986493	Protein of unknown function (DUF707)
AT1G11180.1	153	138	95	102	97	72	3.32241	-0.598664	0.506467	Secretory carrier membrane protein (SCAMP) family protein
AT1G11180.2	153	141	95	97	97	72	3.32032	-0.633794	0.479163	Secretory carrier membrane protein (SCAMP) family protein
AT1G11190.1	3519	3259	842	879	561	343	7.77572	-2.23955	0.0323173	bifunctional nuclease i
AT1G11200.1	89	144	144	144	109	86	3.47916	-0.209503	0.865731	Protein of unknown function (DUF300)
AT1G11210.1	362	366	67	77	55	32	4.18198	-2.4128	0.0324754	Protein of unknown function (DUF761)
AT1G11220.1	0	0	5	5	1	0	-1.79201	0.189827	1	Protein of unknown function (DUF761)
AT1G11240.1	68	163	614	638	564	522	5.06942	1.04843	0.346908	unknown protein
AT1G11250.1	30	107	17	0	0	0	-0.274033	-8.71206	0.0203478	syntaxin of plants 125
AT1G11260.1	15789	10808	5330	5431	4896	2396	9.01369	-1.46205	0.101839	sugar transporter 1
AT1G11270.1	65	71	85	84	77	67	2.70599	-0.00970839	1	F-box and associated interaction domains-containing protein
AT1G11270.2	26	43	37	59	49	55	1.79096	0.575852	0.701395	F-box and associated interaction domains-containing protein
AT1G11270.3	20	35	22	58	42	53	1.63134	0.93452	0.573794	F-box and associated interaction domains-containing protein
AT1G11280.1	12	11	69	68	50	48	1.8091	0.846883	0.643251	S-locus lectin protein kinase family protein
AT1G11280.2	12	11	69	68	50	48	1.8091	0.846883	0.643251	S-locus lectin protein kinase family protein
AT1G11280.3	12	11	69	68	50	47	1.80749	0.837371	0.64909	S-locus lectin protein kinase family protein
AT1G11280.4	12	11	69	68	50	47	1.80749	0.837371	0.64909	S-locus lectin protein kinase family protein
AT1G11290.1	1	0	0	3	0	0	-2.35471	1.07072	0.986493	Pentatricopeptide repeat (PPR) superfamily protein
AT1G11300.1	8	0	2	4	1	4	-1.18132	-0.289442	1	protein serine/threonine kinases;protein kinases;ATP binding;sugar binding;kinases;carbohydrate binding
AT1G11310.1	1593	1001	364	392	422	230	5.86057	-1.63606	0.0200383	Seven transmembrane MLO family protein
AT1G11310.2	1594	998	364	392	422	230	5.85637	-1.63523	0.0200383	Seven transmembrane MLO family protein
AT1G11320.1	5	5	16	37	9	19	0.498918	1.25271	0.53613	unknown protein
AT1G11330.1	68	45	49	70	31	31	1.91213	-0.413346	0.826545	S-locus lectin protein kinase family protein
AT1G11330.2	70	45	49	67	31	27	1.87708	-0.513519	0.76464	S-locus lectin protein kinase family protein
AT1G11340.1	0	1	0	0	0	4	-1.80398	1.72102	0.87551	S-locus lectin protein kinase family protein
AT1G11350.1	0	0	5	5	1	6	-1.36892	1.22867	0.804744	S-domain-1 13
AT1G11360.1	1185	1709	2378	2285	1713	1711	7.05396	0.0751784	0.996513	Adenine nucleotide alpha hydrolases-like superfamily protein
AT1G11360.2	1184	1707	2376	2257	1706	1707	7.04655	0.0671882	1	Adenine nucleotide alpha hydrolases-like superfamily protein
AT1G11360.3	1191	1707	2394	2274	1716	1713	7.05511	0.0685864	1	Adenine nucleotide alpha hydrolases-like superfamily protein
AT1G11360.4	1187	1710	2379	2270	1713	1709	7.05355	0.0700425	1	Adenine nucleotide alpha hydrolases-like superfamily protein
AT1G11362.1	18	3	0	2	0	0	-1.50103	-3.43674	0.546086	Plant invertase/pectin methylesterase inhibitor superfamily protein
AT1G11380.1	31	58	26	30	48	37	1.39156	-0.0401097	1	PLAC8 family protein
AT1G11390.1	30	49	54	26	18	26	1.37123	-0.955093	0.659358	Protein kinase superfamily protein
AT1G11400.1	100	152	221	246	173	136	3.81261	0.181339	0.899336	partner of Y14-MAGO
AT1G11400.2	100	152	221	246	173	136	3.81783	0.181331	0.898648	partner of Y14-MAGO
AT1G11400.3	96	146	210	208	172	125	3.75001	0.116121	0.965227	partner of Y14-MAGO
AT1G11410.1	38	149	401	422	318	394	4.19434	0.970652	0.519727	S-locus lectin protein kinase family protein
AT1G11420.1	0	0	6	2	1	0	-1.48498	-0.930825	0.983153	DOMAIN OF UNKNOWN FUNCTION 724 2
AT1G11430.1	111	95	157	170	178	199	3.76652	0.554373	0.690673	plastid developmental protein DAG, putative
AT1G11440.1	35	124	164	219	139	174	3.47039	0.709158	0.70893	unknown protein
AT1G11450.1	0	8	7	3	4	3	-1.5533	-0.556816	0.930348	nodulin MtN21 /EamA-like transporter family protein
AT1G11450.2	0	0	6	3	3	3	-1.83656	0.583284	0.979072	nodulin MtN21 /EamA-like transporter family protein
AT1G11460.1	0	8	1	0	1	0	-2.14498	-2.7667	0.624243	nodulin MtN21 /EamA-like transporter family protein
AT1G11475.1	33	56	205	133	168	110	3.22815	0.495814	0.693062	RNA polymerases N / 8 kDa subunit
AT1G11480.1	287	355	310	343	435	271	4.72075	0.0836055	0.982973	eukaryotic translation initiation factor-related
AT1G11480.2	287	355	310	343	435	271	4.72052	0.0836055	0.982973	eukaryotic translation initiation factor-related
AT1G11482.1	0	0	0	0	0	0	-2.56699	0	1	pseudogene
AT1G11500.1	7	0	0	12	0	0	-1.84126	0.411617	1	Protein of unknown function (DUF1218)
AT1G11510.1	10	31	9	5	0	0	-1.23992	-3.38075	0.362528	DNA-binding storekeeper protein-related transcriptional regulator
AT1G11520.1	2	3	15	22	13	6	-0.0894029	0.985982	0.739336	pliceosome associated protein-related
AT1G11530.1	242	401	295	336	423	138	4.46991	-0.130519	0.962736	C-terminal cysteine residue is changed to a serine 1
AT1G11540.1	3	0	0	0	0	3	-2.34756	-0.0800528	1	Sulfite exporter TauE/SafE family protein
AT1G11545.1	4	16	430	642	248	575	4.86531	1.75397	0.47768	xyloglucan endotransglucosylase/hydrolase 8
AT1G11560.1	7	11	13	7	9	4	0.442908	-0.666288	0.788488	Oligosaccharyltransferase complex/magnesium transporter family protein
AT1G11570.1	40	5	2	12	4	0	-0.195527	-1.80214	0.574602	NTF2-like
AT1G11570.2	45	18	2	16	4	3	0.0746288	-1.7099	0.5442	NTF2-like
AT1G11572.1	3	17	0	0	0	0	-1.52409	-5.7896	0.414596	Plant thionin family protein
AT1G11580.1	517	458	128	105	11	26	3.20599	-3.14514	0.0579563	methylesterase PCR A
AT1G11590.1	5	3	6	0	2	0	-1.21778	-2.63506	0.54208	Plant invertase/pectin methylesterase inhibitor superfamily
AT1G11600.1	0	0	17	29	0	16	-0.0868056	1.38942	0.768123	cytochrome P450, family 77, subfamily B, polypeptide 1
AT1G11610.1	24	43	0	0	0	0	-1.10391	-7.55823	0.148033	cytochrome P450, family 71, subfamily A, polypeptide 18
AT1G11610.2	24	27	0	0	0	0	-1.31851	-7.18935	0.183162	cytochrome P450, family 71, subfamily A, polypeptide 18
AT1G11630.1	18	20	98	92	72	50	1.98544	0.639494	0.668057	Tetratricopeptide repeat (TPR)-like superfamily protein
AT1G11650.1	3321	4106	3773	4231	4540	4064	8.31848	0.146904	0.898001	RNA-binding (RRM/RBD/RNP motifs) family protein
AT1G11650.2	3325	4116	3774	4232	4544	4064	8.31943	0.145513	0.899622	RNA-binding (RRM/RBD/RNP motifs) family protein
AT1G11660.1	174	171	252	322	222	272	4.18147	0.398035	0.618027	heat shock protein 70 (Hsp 70) family protein
AT1G11670.1	28	19	10	16	8	8	0.0642656	-0.959699	0.764334	MATE efflux family protein
AT1G11680.1	1386	1890	3445	3899	3420	4299	7.91199	0.77733	0.232919	CYTOCHROME P450 51G1
AT1G11684.1	0	0	2	2	0	0	-1.9291	-0.0634787	1	unknown protein
AT1G11690.1	0	0	0	3	0	4	-2.07016	4.28054	0.476616	unknown protein
AT1G11700.1	1537	2038	1024	1193	752	632	6.73287	-0.933645	0.311163	Protein of unknown function, DUF584
AT1G11710.1	12	28	21	13	28	14	0.388889	-0.167008	1	Pentatricopeptide repeat (PPR) superfamily protein
AT1G11720.1	51	112	245	216	199	202	3.57935	0.599345	0.525755	starch synthase 3
AT1G11720.2	51	112	245	216	201	203	3.58539	0.606627	0.516092	starch synthase 3
AT1G11730.1	0	0	11	16	6	11	-0.757935	1.56754	0.586408	Galactosyltransferase family protein
AT1G11735.1	0	0	0	0	0	0	-2.53735	0	1	MIR171B; miRNA
AT1G11740.1	0	0	32	54	15	26	0.585107	1.57129	0.605452	ankyrin repeat family protein
AT1G11750.1	146	173	317	290	302	261	4.16807	0.396908	0.651508	CLP protease proteolytic subunit 6
AT1G11750.2	146	179	324	290	302	265	4.18457	0.376093	0.672887	CLP protease proteolytic subunit 6
AT1G11755.1	25	49	44	72	61	50	1.91461	0.585027	0.61301	Undecaprenyl pyrophosphate synthetase family protein
AT1G11760.1	133	168	186	220	199	159	3.89356	0.192557	0.874739	unknown protein
AT1G11765.1	550	962	127	178	8	8	3.43653	-3.29366	0.313513	Plant self-incompatibility protein S1 family
AT1G11770.1	1124	1396	219	167	7	3	3.89086	-4.18958	0.222535	FAD-binding Berberine family protein
AT1G11780.1	1157	1406	235	227	41	66	4.1268	-3.23569	0.0164284	oxidoreductase, 2OG-Fe(II) oxygenase family protein
AT1G11785.1	1	2	30	28	36	9	2.35904	1.14852	0.560372	unknown protein
AT1G11790.1	10	8	88	74	16	44	1.30961	0.328885	0.94741	arogenate dehydratase 1
AT1G11790.2	10	8	88	74	16	44	1.30961	0.328885	0.94741	arogenate dehydratase 1
AT1G11800.1	49	68	67	115	145	103	2.93494	0.936463	0.390891	endonuclease/exonuclease/phosphatase family protein
AT1G11806.1	0	0	2	0	0	0	-2.26805	-2.6478	0.851748	pseudogene
AT1G11810.1	9	16	86	82	64	90	2.05273	1.11509	0.466201	F-box associated ubiquitination effector family protein
AT1G11820.1	21	51	322	251	260	234	3.80103	0.957991	0.472165	O-Glycosyl hydrolases family 17 protein
AT1G11820.2	23	61	415	375	364	309	4.25749	1.1075	0.402314	O-Glycosyl hydrolases family 17 protein
AT1G11840.1	695	1045	3346	3845	2262	3228	7.40345	0.874847	0.307268	glyoxalase I homolog
AT1G11840.2	695	1049	3346	3845	2262	3228	7.4037	0.873694	0.307842	glyoxalase I homolog
AT1G11840.3	695	1047	3341	3845	2262	3227	7.40303	0.875461	0.306137	glyoxalase I homolog
AT1G11840.4	695	1049	3341	3845	2262	3227	7.40313	0.874884	0.306332	glyoxalase I homolog
AT1G11840.5	695	1049	3341	3842	2262	3226	7.40181	0.874296	0.307412	glyoxalase I homolog
AT1G11840.6	695	1047	3346	3845	2262	3228	7.40354	0.87427	0.307412	glyoxalase I homolog
AT1G11850.1	39	5	7526	8321	366	2321	8.58306	0.519113	0.938819	unknown protein
AT1G11850.2	42	5	8692	9480	410	2596	8.76359	0.492878	0.947579	unknown protein
AT1G11850.3	20	5	4860	5508	251	1563	7.99796	0.564058	0.922562	unknown protein
AT1G11850.4	36	5	7385	8128	366	2255	8.55151	0.512413	0.941222	unknown protein
AT1G11860.1	81	136	548	655	297	433	4.8765	0.85113	0.465236	Glycine cleavage T-protein family
AT1G11860.2	81	136	548	655	297	433	4.87516	0.85113	0.465236	Glycine cleavage T-protein family
AT1G11860.3	12	51	171	148	50	90	2.89316	0.298951	0.924738	Glycine cleavage T-protein family
AT1G11870.1	12	28	90	104	75	40	2.17344	0.731759	0.662379	Seryl-tRNA synthetase
AT1G11870.2	12	28	90	104	75	40	2.17344	0.731759	0.662379	Seryl-tRNA synthetase
AT1G11870.3	12	28	90	104	75	40	2.17218	0.731766	0.662898	Seryl-tRNA synthetase
AT1G11880.1	15	33	56	84	45	54	1.67129	0.783584	0.638444	transferases, transferring hexosyl groups
AT1G11890.1	118	159	246	227	198	237	3.94566	0.315493	0.72647	Synaptobrevin family protein
AT1G11900.1	6	10	17	18	13	10	-0.101706	0.269586	0.985199	Tetratricopeptide repeat (TPR)-like superfamily protein
AT1G11905.1	199	213	256	376	265	193	4.42838	0.244116	0.811913	B-cell receptor-associated protein 31-like
AT1G11905.2	18	43	17	59	41	23	1.23369	0.570863	0.827712	B-cell receptor-associated protein 31-like
AT1G11910.1	16064	13160	7156	7317	5449	4185	9.63987	-1.21867	0.049616	aspartic proteinase A1
AT1G11915.1	0	0	0	1	0	2	-1.89011	3.16442	0.724956	unknown protein
AT1G11925.1	49	46	2	8	0	0	0.516873	-3.76453	0.108196	Stigma-specific Stig1 family protein
AT1G11930.1	391	465	549	741	664	512	5.35247	0.391629	0.607516	Predicted pyridoxal phosphate-dependent enzyme, YBL036C type
AT1G11930.2	527	587	742	899	802	601	5.63401	0.252347	0.768489	Predicted pyridoxal phosphate-dependent enzyme, YBL036C type
AT1G11940.1	4	9	56	68	43	33	1.67959	1.05434	0.480413	Core-2/I-branching beta-1,6-N-acetylglucosaminyltransferase family protein
AT1G11950.1	28	29	37	23	51	33	1.33299	0.15834	0.98455	Transcription factor jumonji (jmjC) domain-containing protein
AT1G11960.1	43	52	145	113	147	117	2.89793	0.650251	0.614566	ERD (early-responsive to dehydration stress) family protein
AT1G11990.1	79	66	18	16	0	1	0.152808	-3.46232	0.240138	O-fucosyltransferase family protein
AT1G12000.1	85	51	556	628	412	537	4.83261	1.20318	0.360712	Phosphofructokinase family protein
AT1G12010.1	20	37	5	8	6	1	0.667092	-2.14547	0.457182	2-oxoglutarate (2OG) and Fe(II)-dependent oxygenase superfamily protein
AT1G12020.1	45	485	1227	1423	1512	1048	5.88223	1.21027	0.319551	unknown protein
AT1G12050.1	168	185	224	280	171	197	3.82772	0.102859	1	fumarylacetoacetase, putative
AT1G12060.1	7	35	115	158	118	143	2.86787	1.442	0.377448	BCL-2-associated athanogene 5
AT1G12064.1	0	0	0	0	4	3	-1.96525	4.33636	0.587959	unknown protein
AT1G12070.1	21	26	4	0	1	0	-0.798548	-5.30301	0.157149	Immunoglobulin E-set superfamily protein
AT1G12080.1	1692	11401	102353	107233	114046	112809	12.5459	1.59555	0.321936	Vacuolar calcium-binding protein-related
AT1G12080.2	2043	13659	129148	136037	147652	143854	12.9059	1.62502	0.316137	Vacuolar calcium-binding protein-related
AT1G12090.1	1045	2609	76584	79511	51094	99385	11.8805	1.59192	0.437015	extensin-like protein
AT1G12100.1	0	0	0	0	5	0	-2.26858	3.84771	0.658757	Bifunctional inhibitor/lipid-transfer protein/seed storage 2S albumin superfamily protein
AT1G12110.1	101	333	813	941	1244	804	5.61157	1.28257	0.339435	nitrate transporter 1.1
AT1G12120.1	45	65	166	150	148	138	3.44997	0.65306	0.485059	Plant protein of unknown function (DUF863)
AT1G12130.1	5	0	0	0	0	0	-1.70355	-4.0126	0.752771	Flavin-binding monooxygenase family protein
AT1G12140.1	2678	2997	1593	1582	1345	1376	7.29081	-0.837213	0.229645	flavin-monooxygenase glucosinolate S-oxygenase 5
AT1G12140.2	2335	2582	1422	1471	1261	1345	7.15536	-0.715127	0.334219	flavin-monooxygenase glucosinolate S-oxygenase 5
AT1G12150.1	667	643	235	229	157	74	4.5317	-1.884	0.0144381	Plant protein of unknown function (DUF827)
AT1G12160.1	0	3	15	19	14	11	-0.27056	1.28795	0.683836	Flavin-binding monooxygenase family protein
AT1G12180.1	1	0	0	3	0	0	-1.72127	1.08012	0.979976	unknown protein
AT1G12200.1	180	193	177	122	90	26	4.04326	-1.31587	0.281601	Flavin-binding monooxygenase family protein
AT1G12210.1	14	7	23	4	14	7	-0.155733	-0.825009	0.744923	RPS5-like 1
AT1G12220.1	6	0	4	8	5	0	-1.29627	0.201317	1	Disease resistance protein (CC-NBS-LRR class) family
AT1G12220.2	6	0	4	8	5	1	-1.07043	0.318166	1	Disease resistance protein (CC-NBS-LRR class) family
AT1G12230.1	161	214	776	802	563	612	5.45939	0.776606	0.387779	Aldolase superfamily protein
AT1G12230.2	161	214	776	802	563	612	5.45926	0.776606	0.387779	Aldolase superfamily protein
AT1G12240.1	849	1269	1843	1902	1894	2017	7.10949	0.534891	0.50752	Glycosyl hydrolases family 32 protein
AT1G12244.1	6	1	28	33	32	14	0.865188	1.14439	0.584274	Polynucleotidyl transferase, ribonuclease H-like superfamily protein
AT1G12250.1	198	242	484	394	502	301	4.67176	0.349972	0.734658	Pentapeptide repeat-containing protein
AT1G12250.2	198	242	484	394	502	301	4.67176	0.349972	0.734658	Pentapeptide repeat-containing protein
AT1G12260.1	0	0	6	0	1	1	-1.55904	-1.34986	0.850784	NAC 007
AT1G12270.1	197	245	345	304	408	300	4.51569	0.334019	0.768962	stress-inducible protein, putative
AT1G12280.1	11	3	25	0	13	10	0.192188	-0.719967	0.825349	LRR and NB-ARC domains-containing disease resistance protein
AT1G12290.1	36	46	19	37	17	27	1.70028	-0.410803	0.899622	Disease resistance protein (CC-NBS-LRR class) family
AT1G12290.2	44	52	22	44	25	36	1.91895	-0.25785	0.96567	Disease resistance protein (CC-NBS-LRR class) family
AT1G12294.1	0	0	0	0	0	0	-2.37901	0	1	MIR472a; miRNA
AT1G12300.1	0	14	18	14	24	14	0.166799	0.724289	0.839879	Tetratricopeptide repeat (TPR)-like superfamily protein
AT1G12310.1	1419	1991	3480	3582	2720	3577	7.91507	0.50135	0.545501	Calcium-binding EF-hand family protein
AT1G12320.1	223	289	335	351	266	225	4.54593	-0.0670113	1	Protein of unknown function (DUF1442)
AT1G12330.1	210	595	2115	2178	1909	1868	6.66125	1.0525	0.271823	unknown protein
AT1G12340.1	480	512	501	541	470	339	5.18868	-0.219081	0.820121	Cornichon family protein
AT1G12350.1	140	196	198	215	253	180	3.99964	0.23493	0.838954	4-phospho-panto-thenoylcysteine synthetase
AT1G12360.1	325	302	167	169	283	246	4.36145	-0.249847	0.813225	Sec1/munc18-like (SM) proteins superfamily
AT1G12370.1	38	60	54	61	49	51	2.14226	0.0346926	1	photolyase 1
AT1G12370.2	40	60	54	61	53	51	2.17564	0.0499239	1	photolyase 1
AT1G12380.1	8	12	35	69	9	37	1.44389	1.01431	0.761222	unknown protein
AT1G12390.1	683	588	641	708	688	442	5.58293	-0.136513	0.918499	Cornichon family protein
AT1G12400.1	240	249	315	298	310	233	4.3354	0.0109673	1	Nucleotide excision repair, TFIIH, subunit TTDA
AT1G12410.1	1008	1091	933	1158	903	885	6.14391	-0.114267	0.936924	CLP protease proteolytic subunit 2
AT1G12420.1	240	321	475	575	318	359	5.10486	0.22006	0.825945	ACT domain repeat 8
AT1G12430.1	419	480	619	671	471	304	5.37173	-0.144121	0.915023	armadillo repeat kinesin 3
AT1G12430.2	419	477	623	670	470	304	5.37172	-0.146806	0.912734	armadillo repeat kinesin 3
AT1G12440.1	9754	11034	9235	9941	9927	7064	9.51548	-0.227104	0.81207	A20/AN1-like zinc finger family protein
AT1G12440.2	9758	11032	9226	9920	9922	7057	9.51477	-0.228533	0.810184	A20/AN1-like zinc finger family protein
AT1G12450.1	934	880	240	268	238	223	5.24756	-1.60189	0.0204132	SNARE associated Golgi protein family
AT1G12460.1	1	8	271	251	110	196	3.47817	1.03901	0.739425	Leucine-rich repeat protein kinase family protein
AT1G12470.1	325	337	792	795	663	779	5.59075	0.601732	0.41841	zinc ion binding
AT1G12480.1	238	199	449	471	400	476	4.81705	0.573041	0.458729	C4-dicarboxylate transporter/malic acid transport protein
AT1G12490.1	4	0	1	0	3	0	-1.738	-0.784457	1	F-box associated ubiquitination effector family protein
AT1G12500.1	171	761	3452	3445	2932	4451	7.44818	1.35962	0.274125	Nucleotide-sugar transporter family protein
AT1G12520.1	456	621	1390	1387	1639	1136	6.20155	0.742505	0.375922	copper chaperone for SOD1
AT1G12520.2	456	624	1391	1387	1640	1140	6.20571	0.742046	0.368305	copper chaperone for SOD1
AT1G12520.3	461	619	1392	1385	1636	1138	6.20135	0.738262	0.378448	copper chaperone for SOD1
AT1G12530.1	305	364	306	447	396	339	4.67431	0.21133	0.823939	unknown protein
AT1G12550.1	53	37	82	113	62	52	2.23021	0.321016	0.821493	D-isomer specific 2-hydroxyacid dehydrogenase family protein
AT1G12570.1	10	3	948	1006	12	85	4.98716	0.131346	1	Glucose-methanol-choline (GMC) oxidoreductase family protein
AT1G12580.1	49	84	88	93	93	54	2.45443	0.0708446	1	phosphoenolpyruvate carboxylase-related kinase 1
AT1G12600.1	7	0	2	0	9	0	-1.53829	-0.110064	1	UDP-N-acetylglucosamine (UAA) transporter family
AT1G12610.1	0	13	24	10	15	28	0.4147	0.58879	0.889223	Integrase-type DNA-binding superfamily protein
AT1G12620.1	18	34	57	53	40	30	1.29804	0.138769	0.99202	Pentatricopeptide repeat (PPR) superfamily protein
AT1G12640.1	6226	5300	1195	1255	729	537	8.31735	-2.48525	0.00198816	MBOAT (membrane bound O-acyl transferase) family protein
AT1G12650.1	321	441	291	429	307	221	4.58183	-0.223116	0.82206	unknown protein
AT1G12650.2	328	441	293	429	307	223	4.58887	-0.232931	0.809831	unknown protein
AT1G12650.3	323	441	291	429	307	221	4.58449	-0.226165	0.818418	unknown protein
AT1G12650.4	298	424	251	388	293	204	4.44374	-0.221842	0.825107	unknown protein
AT1G12663.1	1	0	0	0	0	0	-2.56677	-1.96724	1	unknown protein
AT1G12665.1	20	1	4	6	6	5	-0.407748	-0.711627	0.949527	unknown protein
AT1G12670.1	0	0	0	0	0	0	-2.4036	0	1	pseudogene
AT1G12672.2	0	1	0	0	0	0	-2.56849	-1.88233	1	unknown protein
AT1G12680.1	171	161	124	151	198	145	3.6835	0.0471141	1	phosphoenolpyruvate carboxylase-related kinase 2
AT1G12700.1	41	3	13	31	25	22	0.938487	0.29881	0.961075	ATP binding;nucleic acid binding;helicases
AT1G12710.1	53	97	185	220	191	153	3.54551	0.731186	0.476	phloem protein 2-A12
AT1G12730.1	18	50	101	93	105	37	2.35213	0.45802	0.792486	GPI transamidase subunit PIG-U
AT1G12730.2	12	37	68	62	70	28	1.99749	0.435245	0.824297	GPI transamidase subunit PIG-U
AT1G12750.1	83	93	132	139	65	61	2.58051	-0.29635	0.875204	RHOMBOID-like protein 6
AT1G12750.2	83	93	132	139	65	61	2.58402	-0.296354	0.875449	RHOMBOID-like protein 6
AT1G12750.3	83	93	132	139	66	61	2.58491	-0.29065	0.879116	RHOMBOID-like protein 6
AT1G12760.1	1459	1235	575	620	607	503	6.40378	-1.01932	0.12409	Zinc finger, C3HC4 type (RING finger) family protein
AT1G12760.2	1459	1235	575	620	607	503	6.40357	-1.01932	0.123878	Zinc finger, C3HC4 type (RING finger) family protein
AT1G12770.1	56	85	195	234	146	142	3.59265	0.604763	0.518499	P-loop containing nucleoside triphosphate hydrolases superfamily protein
AT1G12775.1	0	18	8	20	7	10	-0.187899	0.467523	0.945712	Pentatricopeptide repeat (PPR) superfamily protein
AT1G12780.1	2116	2650	3167	3376	4033	1770	7.68155	0.153866	0.939646	UDP-D-glucose/UDP-D-galactose 4-epimerase 1
AT1G12790.1	16	16	5	6	15	4	-0.538605	-0.646364	0.875298	unknown protein
AT1G12800.1	74	91	166	164	153	120	3.2764	0.366244	0.775046	Nucleic acid-binding, OB-fold-like protein
AT1G12805.1	0	0	0	0	0	0	-2.56792	0	1	nucleotide binding
AT1G12810.1	2795	2825	2194	2282	2266	1533	7.45729	-0.443196	0.575102	proline-rich family protein
AT1G12810.2	2451	2520	1945	2064	2076	1362	7.29962	-0.411064	0.610407	proline-rich family protein
AT1G12820.1	256	285	358	455	372	323	4.42729	0.297361	0.712331	auxin signaling F-box 3
AT1G12830.1	122	366	699	788	692	501	5.2076	0.73267	0.428188	unknown protein
AT1G12840.1	826	878	1451	1607	1224	1432	6.58799	0.394679	0.594384	vacuolar ATP synthase subunit C (VATC) / V-ATPase C subunit / vacuolar proton pump C subunit (DET3)
AT1G12845.1	1	3	930	1021	421	944	5.66709	1.41291	0.703978	unknown protein
AT1G12850.1	203	402	867	961	836	1039	5.80268	0.953341	0.218174	Phosphoglycerate mutase family protein
AT1G12860.1	102	121	144	162	167	146	3.53065	0.326963	0.760754	basic helix-loop-helix (bHLH) DNA-binding superfamily protein
AT1G12880.1	323	419	271	383	314	586	4.65272	0.298938	0.814723	nudix hydrolase homolog 12
AT1G12890.1	3	0	9	9	22	10	-0.413121	1.73572	0.458634	Integrase-type DNA-binding superfamily protein
AT1G12900.1	151	351	1970	2209	1717	1904	6.6992	1.2695	0.227626	glyceraldehyde 3-phosphate dehydrogenase A subunit 2
AT1G12900.2	151	351	1964	2203	1710	1903	6.6965	1.26953	0.22748	glyceraldehyde 3-phosphate dehydrogenase A subunit 2
AT1G12900.3	151	351	1964	2203	1708	1901	6.69524	1.26848	0.227981	glyceraldehyde 3-phosphate dehydrogenase A subunit 2
AT1G12900.4	94	250	1395	1483	1123	1267	6.16675	1.18799	0.292239	glyceraldehyde 3-phosphate dehydrogenase A subunit 2
AT1G12910.1	57	104	134	167	162	105	3.22242	0.51983	0.61914	Transducin/WD40 repeat-like superfamily protein
AT1G12920.1	295	386	799	930	753	650	5.6556	0.627372	0.381607	eukaryotic release factor 1-2
AT1G12930.1	20	84	61	84	66	87	2.25618	0.508086	0.69385	ARM repeat superfamily protein
AT1G12940.1	31	11	15	13	4	0	0.343249	-1.92088	0.477834	nitrate transporter2.5
AT1G12950.1	0	0	4	10	0	1	-1.78922	1.29893	0.873302	root hair specific 2
AT1G12960.1	0	0	0	0	0	1	-2.44419	1.90874	1	Ribosomal protein L18e/L15 superfamily protein
AT1G12970.1	80	77	76	68	111	80	2.85099	0.103251	0.988339	plant intracellular ras group-related LRR 3
AT1G12990.1	126	146	388	502	332	558	4.65807	1.07039	0.212578	beta-1,4-N-acetylglucosaminyltransferase family protein
AT1G13000.1	85	128	247	204	194	141	3.65606	0.203937	0.915023	Protein of unknown function (DUF707)
AT1G13000.2	85	128	247	204	194	141	3.65446	0.203946	0.915358	Protein of unknown function (DUF707)
AT1G13020.1	182	140	285	308	276	298	4.45491	0.4967	0.504533	eukaryotic initiation factor 4B2
AT1G13030.1	0	10	42	30	39	40	1.37336	1.11862	0.573794	sphere organelles protein-related
AT1G13040.1	0	0	3	0	5	0	-1.80555	0.723235	1	Pentatricopeptide repeat (PPR-like) superfamily protein
AT1G13050.1	7	0	20	9	19	19	0.211857	0.810427	0.870261	unknown protein
AT1G13050.2	7	0	20	8	19	16	0.167846	0.681347	0.909419	unknown protein
AT1G13060.1	1008	998	2518	2468	2013	2474	7.19989	0.603197	0.435754	20S proteasome beta subunit E1
AT1G13060.2	1008	998	2518	2468	2014	2475	7.19993	0.603634	0.435178	20S proteasome beta subunit E1
AT1G13070.1	65	177	264	273	364	294	3.76472	0.886855	0.544549	CYP71B27 (cytochrome P450
AT1G13080.1	96	302	262	268	239	210	3.92285	0.0963328	1	cytochrome P450, family 71, subfamily B, polypeptide 2
AT1G13080.2	99	306	262	267	243	214	3.93847	0.0953131	1	cytochrome P450, family 71, subfamily B, polypeptide 2
AT1G13090.1	366	354	264	268	275	214	4.36781	-0.456282	0.589061	cytochrome P450, family 71, subfamily B, polypeptide 28
AT1G13100.1	50	54	2	12	0	0	0.677972	-3.34327	0.274958	cytochrome P450, family 71, subfamily B, polypeptide 29
AT1G13110.1	80	37	20	9	7	6	0.590825	-2.7585	0.338535	cytochrome P450, family 71 subfamily B, polypeptide 7
AT1G13120.1	105	187	249	231	258	185	3.99734	0.291958	0.818893	embryo defective 1745
AT1G13130.1	0	0	3	0	0	0	-1.50423	-3.14907	0.693434	Cellulase (glycosyl hydrolase family 5) protein
AT1G13140.1	0	4	4	7	1	6	-1.51089	0.77281	0.932655	cytochrome P450, family 86, subfamily C, polypeptide 3
AT1G13140.2	0	4	4	7	1	6	-1.51089	0.77281	0.932655	cytochrome P450, family 86, subfamily C, polypeptide 3
AT1G13145.1	25	22	83	65	99	99	2.31007	1.0289	0.518761	pseudogene
AT1G13150.1	6	0	5	32	2	7	-0.550069	1.68835	0.622163	cytochrome P450, family 86, subfamily C, polypeptide 4
AT1G13160.1	74	148	266	306	257	253	4.22827	0.728229	0.338413	ARM repeat superfamily protein
AT1G13170.1	0	19	127	145	82	141	2.92946	1.38343	0.604241	OSBP(oxysterol binding protein)-related protein 1D
AT1G13170.2	0	19	128	147	82	143	2.94665	1.38868	0.560372	OSBP(oxysterol binding protein)-related protein 1D
AT1G13180.1	26	7	56	82	53	47	1.72684	0.975129	0.590646	Actin-like ATPase superfamily protein
AT1G13190.1	258	249	231	288	255	197	4.27177	-0.0735565	0.998558	RNA-binding (RRM/RBD/RNP motifs) family protein
AT1G13195.1	292	279	264	214	141	137	4.09466	-0.847491	0.338535	RING/U-box superfamily protein
AT1G13195.2	292	279	264	214	141	137	4.09016	-0.847499	0.340674	RING/U-box superfamily protein
AT1G13200.1	2	0	2	1	0	1	-1.8876	-0.947305	0.964445	F-box and associated interaction domains-containing protein
AT1G13210.1	237	114	118	106	88	104	3.23089	-0.754177	0.446446	autoinhibited Ca2+/ATPase II
AT1G13220.1	64	60	150	157	95	96	3.04484	0.298574	0.908348	nuclear matrix constituent protein-related
AT1G13220.2	256	303	643	567	537	480	5.22951	0.375339	0.702647	nuclear matrix constituent protein-related
AT1G13230.1	0	0	2	5	0	0	-2.01659	1.07937	1	Leucine-rich repeat (LRR) family protein
AT1G13245.1	469	658	219	257	205	186	4.64044	-1.14337	0.201052	ROTUNDIFOLIA like 17
AT1G13250.1	0	0	138	143	14	56	2.43326	0.625619	0.920661	galacturonosyltransferase-like 3
AT1G13260.1	640	592	113	125	32	5	4.1186	-3.26624	0.0450848	related to ABI3/VP1 1
AT1G13270.1	18	16	32	42	45	42	1.20209	0.930599	0.703275	methionine aminopeptidase 1B
AT1G13270.2	18	16	32	42	45	42	1.19345	0.9306	0.703546	methionine aminopeptidase 1B
AT1G13280.1	158	349	2194	2282	2037	2441	6.86619	1.36798	0.202376	allene oxide cyclase 4
AT1G13290.1	0	0	5	5	3	3	-1.76804	1.07803	0.806771	C2H2-like zinc finger protein
AT1G13300.1	0	0	0	4	0	0	-2.47931	3.403	0.774432	myb-like transcription factor family protein
AT1G13310.1	0	0	0	0	0	0	-2.2619	0	1	Endosomal targeting BRO1-like domain-containing protein
AT1G13320.1	185	157	302	345	306	288	4.4069	0.498446	0.596182	protein phosphatase 2A subunit A3
AT1G13320.2	185	149	302	339	305	288	4.39558	0.506263	0.593396	protein phosphatase 2A subunit A3
AT1G13320.3	185	157	302	345	306	288	4.40887	0.498447	0.596794	protein phosphatase 2A subunit A3
AT1G13330.1	1	0	10	3	0	11	-0.7581	0.411289	1	Arabidopsis Hop2 homolog
AT1G13340.1	34	65	21	19	3	22	1.68017	-1.50233	0.286341	Regulator of Vps4 activity in the MVB pathway protein
AT1G13350.1	732	882	1034	964	959	711	6.05173	-0.0597214	1	Protein kinase superfamily protein
AT1G13350.2	742	855	1007	965	967	714	6.03783	-0.0308795	1	Protein kinase superfamily protein
AT1G13360.1	2281	2137	849	963	560	435	6.88582	-1.55847	0.0124091	unknown protein
AT1G13360.2	229	169	108	109	78	67	3.60746	-1.10505	0.100057	unknown protein
AT1G13360.3	276	227	123	127	87	70	3.85877	-1.25521	0.0503605	unknown protein
AT1G13370.1	0	0	0	0	9	3	-0.963795	5.07028	0.32292	Histone superfamily protein
AT1G13380.1	7	9	123	111	60	63	2.16529	0.765087	0.739425	Protein of unknown function (DUF1218)
AT1G13390.1	261	267	237	176	133	62	3.86762	-1.14351	0.183873	unknown protein
AT1G13390.2	3821	3685	2273	2068	2415	1242	7.69301	-0.865222	0.245792	unknown protein
AT1G13410.1	0	0	4	5	7	0	-1.49155	1.4868	0.786254	Tetratricopeptide repeat (TPR)-like superfamily protein
AT1G13420.1	1	0	19	22	24	22	0.213288	1.78737	0.514122	sulfotransferase 4B
AT1G13430.1	0	0	0	0	0	0	-2.32209	0	1	sulfotransferase 4C
AT1G13440.1	7926	9497	17329	19325	12829	14000	9.95935	0.369776	0.638124	glyceraldehyde-3-phosphate dehydrogenase C2
AT1G13440.2	7923	9494	17326	19312	12826	13999	9.95892	0.36966	0.638124	glyceraldehyde-3-phosphate dehydrogenase C2
AT1G13450.1	115	116	185	138	240	153	3.71202	0.324144	0.770325	Homeodomain-like superfamily protein
AT1G13450.2	115	116	185	138	241	153	3.71252	0.326897	0.767834	Homeodomain-like superfamily protein
AT1G13450.3	111	118	184	138	237	153	3.70691	0.327904	0.766525	Homeodomain-like superfamily protein
AT1G13460.1	181	124	204	188	256	135	3.82732	0.122505	0.962237	Protein phosphatase 2A regulatory B subunit family protein
AT1G13460.2	181	124	204	188	256	135	3.82732	0.122505	0.962237	Protein phosphatase 2A regulatory B subunit family protein
AT1G13470.1	0	0	0	0	0	0	-2.34791	0	1	Protein of unknown function (DUF1262)
AT1G13480.1	0	0	0	0	0	0	-2.56802	0	1	Protein of unknown function (DUF1262)
AT1G13490.1	8	4	10	1	0	0	-1.68191	-4.12186	0.328079	Protein of unknown function (DUF1262)
AT1G13500.1	5	0	10	0	0	0	-2.14489	-5.37044	0.339621	Protein of unknown function (DUF1262)
AT1G13520.1	1	0	0	0	0	0	-1.32045	-1.95796	1	Protein of unknown function (DUF1262)
AT1G13530.1	1	1	0	0	0	0	-2.5023	-2.72057	0.875693	Protein of unknown function (DUF1262)
AT1G13550.1	0	0	0	0	0	0	-2.47166	0	1	Protein of unknown function (DUF1262)
AT1G13560.1	378	352	633	724	518	493	5.29074	0.293379	0.725571	aminoalcoholphosphotransferase 1
AT1G13560.2	378	352	633	724	518	493	5.29074	0.293379	0.725571	aminoalcoholphosphotransferase 1
AT1G13570.1	64	113	159	217	261	202	3.70453	0.997901	0.157016	F-box/RNI-like superfamily protein
AT1G13580.1	80	117	104	112	119	98	2.96395	0.0813719	1	LAG1 longevity assurance homolog 3
AT1G13580.2	82	118	106	115	128	98	3.02787	0.108579	0.985001	LAG1 longevity assurance homolog 3
AT1G13580.3	95	128	125	135	146	108	3.23796	0.110583	0.985886	LAG1 longevity assurance homolog 3
AT1G13590.1	0	0	0	0	0	0	-2.53579	0	1	phytosulfokine 1 precursor
AT1G13600.1	0	0	0	0	0	0	-2.32428	0	1	basic leucine-zipper 58
AT1G13630.1	0	0	2	0	7	0	-1.8113	1.68183	0.84512	Tetratricopeptide repeat (TPR)-like superfamily protein
AT1G13630.2	0	0	2	0	7	0	-1.8113	1.68182	0.845116	Tetratricopeptide repeat (TPR)-like superfamily protein
AT1G13635.1	0	0	1	3	0	1	-2.38924	1.609	0.85985	DNA glycosylase superfamily protein
AT1G13635.2	87	79	92	127	105	107	3.27215	0.329145	0.766123	DNA glycosylase superfamily protein
AT1G13640.1	101	161	204	153	175	154	3.44733	0.0250108	1	Phosphatidylinositol 3- and 4-kinase family protein
AT1G13650.1	0	0	0	0	3	1	-2.17028	3.55913	0.647517	unknown protein
AT1G13650.2	0	0	0	0	3	1	-2.17028	3.55913	0.647517	unknown protein
AT1G13670.1	4	0	0	2	3	0	-1.99703	0.0979766	1	unknown protein
AT1G13680.1	0	0	2	0	1	2	-2.35301	0.564099	1	PLC-like phosphodiesterases superfamily protein
AT1G13690.1	22	44	125	128	121	105	3.03919	0.892378	0.446856	ATPase E1
AT1G13700.1	29	33	92	83	70	54	2.14617	0.400827	0.875693	6-phosphogluconolactonase 1
AT1G13710.1	0	0	0	0	0	0	-2.40638	0	1	cytochrome P450, family 78, subfamily A, polypeptide 5
AT1G13730.1	37	48	105	108	74	79	2.76822	0.428662	0.823939	Nuclear transport factor 2 (NTF2) family protein with RNA binding (RRM-RBD-RNP motifs) domain
AT1G13740.1	457	508	491	486	351	269	4.985	-0.476235	0.466606	ABI five binding protein 2
AT1G13750.1	15	13	1	6	0	2	-0.658875	-1.99367	0.631598	Purple acid phosphatases superfamily protein
AT1G13760.1	0	1	0	0	0	0	-2.25608	-1.88538	1	unknown protein
AT1G13770.1	25	32	40	30	17	33	1.3018	-0.313187	0.942445	Protein of unknown function, DUF647
AT1G13770.2	25	32	40	30	17	33	1.29687	-0.313185	0.942591	Protein of unknown function, DUF647
AT1G13780.1	38	13	32	48	12	31	1.19096	0.0219381	1	F-box/RNI-like/FBD-like domains-containing protein
AT1G13790.1	16	22	142	153	62	52	2.41906	0.542478	0.845778	XH/XS domain-containing protein
AT1G13800.1	0	0	8	12	8	13	-0.61606	2.02574	0.486142	Tetratricopeptide repeat (TPR)-like superfamily protein
AT1G13810.1	0	7	29	35	48	20	0.919839	1.52978	0.355876	Restriction endonuclease, type II-like superfamily protein
AT1G13820.1	35	90	88	88	55	57	2.03231	-0.129508	1	alpha/beta-Hydrolases superfamily protein
AT1G13830.1	10	18	10	9	6	2	0.0226001	-1.2318	0.529061	Carbohydrate-binding X8 domain superfamily protein
AT1G13860.1	2	0	131	122	33	77	2.09482	0.829741	0.788651	QUASIMODO2 LIKE 1
AT1G13860.2	2	0	121	116	33	77	2.01173	0.907035	0.770926	QUASIMODO2 LIKE 1
AT1G13860.3	2	0	134	126	34	77	2.08929	0.82695	0.800006	QUASIMODO2 LIKE 1
AT1G13860.4	2	0	127	116	33	77	2.04899	0.838963	0.792581	QUASIMODO2 LIKE 1
AT1G13870.1	171	148	161	184	144	117	3.65513	-0.190324	0.874351	calmodulin binding;purine nucleotide binding
AT1G13880.1	781	687	434	506	469	324	5.61478	-0.648906	0.348237	ELM2 domain-containing protein
AT1G13890.1	43	99	6	15	0	2	-0.0544425	-3.27909	0.440017	soluble N-ethylmaleimide-sensitive factor adaptor protein 30
AT1G13900.1	155	230	388	254	302	354	4.32592	0.234643	0.903522	Purple acid phosphatases superfamily protein
AT1G13910.1	30	79	39	47	36	53	1.95035	-0.155695	0.986063	Leucine-rich repeat (LRR) family protein
AT1G13920.1	34	20	22	25	24	23	1.49198	-0.161869	1	Remorin family protein
AT1G13930.1	39311	72548	101446	107320	109207	125719	12.6126	0.675708	0.365601	unknown protein
AT1G13930.2	38934	71764	100391	105992	107439	124027	12.5934	0.670338	0.372068	unknown protein
AT1G13930.3	39035	71919	100575	106228	107748	124323	12.5966	0.670906	0.371661	unknown protein
AT1G13940.1	10	20	27	45	33	6	0.94748	0.482944	0.880093	Plant protein of unknown function (DUF863)
AT1G13950.1	60	47	82	130	112	169	2.92491	1.0828	0.190931	eukaryotic elongation factor 5A-1
AT1G13960.1	920	828	533	601	635	397	5.93373	-0.575872	0.451655	WRKY DNA-binding protein 4
AT1G13960.2	921	831	528	583	630	397	5.92501	-0.594597	0.439247	WRKY DNA-binding protein 4
AT1G13970.1	970	1579	613	480	474	638	5.22861	-1.04042	0.347272	Protein of unknown function (DUF1336)
AT1G13980.1	72	79	151	233	182	152	3.34993	0.864015	0.606188	sec7 domain-containing protein
AT1G13980.2	72	79	147	233	182	151	3.34347	0.879212	0.595849	sec7 domain-containing protein
AT1G13990.1	2753	2132	513	584	365	107	6.54681	-2.52867	0.0341172	unknown protein
AT1G13990.2	2737	2110	511	579	362	106	6.54007	-2.53043	0.0347758	unknown protein
AT1G13990.3	2721	2091	511	573	360	106	6.53363	-2.53169	0.0350166	unknown protein
AT1G14000.1	1749	1926	1796	1787	1368	1649	7.18493	-0.248315	0.770272	VH1-interacting kinase
AT1G14010.1	257	262	364	424	375	431	4.90586	0.435392	0.582133	emp24/gp25L/p24 family/GOLD family protein
AT1G14020.1	17	41	31	73	67	83	2.22058	1.29707	0.24131	O-fucosyltransferase family protein
AT1G14030.1	10	42	67	49	65	29	1.73666	0.263096	0.952897	Rubisco methyltransferase family protein
AT1G14040.1	17	61	110	202	151	165	2.82633	1.46308	0.409735	EXS (ERD1/XPR1/SYG1) family protein
AT1G14060.1	63	25	311	311	262	225	3.71514	1.00011	0.421358	GCK domain-containing protein
AT1G14070.1	0	0	1	8	9	9	-0.972851	4.24414	0.0783172	fucosyltransferase 7
AT1G14080.1	0	0	0	0	0	0	-2.24421	0	1	fucosyltransferase 6
AT1G14090.1	0	2	21	28	15	18	0.235328	1.40823	0.511522	pseudogene
AT1G14110.1	0	0	0	0	0	0	-2.53675	0	1	fucosyltransferase 9
AT1G14120.1	0	0	0	0	0	0	-2.56737	0	1	2-oxoglutarate (2OG) and Fe(II)-dependent oxygenase superfamily protein
AT1G14130.1	144	137	49	66	28	35	2.9174	-1.47976	0.126882	2-oxoglutarate (2OG) and Fe(II)-dependent oxygenase superfamily protein
AT1G14140.1	5	1	55	75	48	39	1.62277	1.40906	0.492178	Mitochondrial substrate carrier family protein
AT1G14150.1	17	8	5	25	3	1	-0.328773	-0.274882	1	PsbQ-like 2
AT1G14150.2	10	0	2	4	0	1	-1.66456	-1.43106	0.835457	PsbQ-like 2
AT1G14170.1	0	0	7	9	4	7	-0.359038	1.46199	0.583123	RNA-binding KH domain-containing protein
AT1G14170.2	0	0	7	9	4	7	-0.359038	1.46199	0.583123	RNA-binding KH domain-containing protein
AT1G14170.3	0	0	7	9	4	7	-0.359038	1.46199	0.583123	RNA-binding KH domain-containing protein
AT1G14180.1	0	0	1	18	4	18	-0.056107	4.85304	0.113423	RING/U-box superfamily protein
AT1G14180.2	0	0	1	18	4	18	-0.056107	4.85304	0.113423	RING/U-box superfamily protein
AT1G14190.1	13	5	8	5	3	5	-0.667439	-1.07129	0.729453	Glucose-methanol-choline (GMC) oxidoreductase family protein
AT1G14200.1	1278	798	726	710	593	785	5.8023	-0.510347	0.659302	RING/U-box superfamily protein
AT1G14205.1	0	0	3	3	0	1	-1.88215	0.348824	1	Ribosomal L18p/L5e family protein
AT1G14210.1	41	35	82	119	58	67	2.62049	0.565134	0.768702	Ribonuclease T2 family protein
AT1G14230.1	51	83	154	167	124	139	3.21647	0.557993	0.699058	GDA1/CD39 nucleoside phosphatase family protein
AT1G14240.1	3	0	0	0	0	0	-1.75588	-3.31194	0.801343	GDA1/CD39 nucleoside phosphatase family protein
AT1G14240.2	3	0	0	0	0	0	-1.75588	-3.31194	0.801343	GDA1/CD39 nucleoside phosphatase family protein
AT1G14240.3	3	0	0	0	0	0	-1.75588	-3.31194	0.801343	GDA1/CD39 nucleoside phosphatase family protein
AT1G14240.4	3	0	0	0	0	0	-1.75588	-3.31193	0.801343	GDA1/CD39 nucleoside phosphatase family protein
AT1G14250.1	18	31	89	77	29	24	1.777	-0.136177	1	GDA1/CD39 nucleoside phosphatase family protein
AT1G14260.1	30	44	9	19	20	6	0.706412	-0.988882	0.715324	RING/FYVE/PHD zinc finger superfamily protein
AT1G14260.2	34	42	9	18	21	3	0.797121	-1.13215	0.521575	RING/FYVE/PHD zinc finger superfamily protein
AT1G14270.1	70	178	580	656	601	502	4.83511	1.10157	0.329456	CAAX amino terminal protease family protein
AT1G14270.2	70	178	581	658	604	505	4.83738	1.10657	0.326833	CAAX amino terminal protease family protein
AT1G14270.3	70	178	580	656	601	502	4.83529	1.10157	0.329456	CAAX amino terminal protease family protein
AT1G14270.4	70	178	583	660	604	502	4.83823	1.102	0.329792	CAAX amino terminal protease family protein
AT1G14280.1	251	1253	2357	2667	3104	2436	6.95553	1.11056	0.350149	phytochrome kinase substrate 2
AT1G14290.1	364	552	1221	1238	1463	1395	6.11041	0.942184	0.252345	sphingoid base hydroxylase 2
AT1G14300.1	12	61	437	427	677	554	4.5646	1.76824	0.369069	ARM repeat superfamily protein
AT1G14300.2	12	61	434	425	677	554	4.56311	1.77509	0.36595	ARM repeat superfamily protein
AT1G14310.1	45	61	175	234	132	115	3.03654	0.739599	0.521347	Haloacid dehalogenase-like hydrolase (HAD) superfamily protein
AT1G14315.1	0	0	0	0	0	0	-2.56851	0	1	F-box and associated interaction domains-containing protein
AT1G14315.2	0	0	0	0	2	0	-2.28772	2.66729	0.928623	F-box and associated interaction domains-containing protein
AT1G14320.1	4875	5681	8250	9279	7231	7759	9.16025	0.324958	0.679982	Ribosomal protein L16p/L10e family protein
AT1G14320.2	4802	5540	8089	9110	7129	7703	9.13913	0.334702	0.667595	Ribosomal protein L16p/L10e family protein
AT1G14330.1	1112	1249	920	1019	518	504	6.12424	-0.785701	0.265306	Galactose oxidase/kelch repeat superfamily protein
AT1G14340.1	102	106	80	89	95	40	2.60029	-0.452317	0.798685	RNA-binding (RRM/RBD/RNP motifs) family protein
AT1G14345.1	112	170	349	274	282	262	4.20726	0.365819	0.748605	NAD(P)-linked oxidoreductase superfamily protein
AT1G14350.1	27	20	101	70	63	25	1.93451	0.0598608	1	Duplicated homeodomain-like superfamily protein
AT1G14350.2	31	22	92	52	61	30	1.79788	-0.0455319	1	Duplicated homeodomain-like superfamily protein
AT1G14360.1	2	23	255	247	43	164	3.19425	0.721216	0.781676	UDP-galactose transporter 3
AT1G14370.1	50	24	25	24	14	15	1.12779	-1.01559	0.525944	protein kinase 2A
AT1G14380.1	197	324	623	531	508	415	4.88781	0.330007	0.791191	IQ-domain 28
AT1G14380.2	168	242	519	430	436	351	4.63028	0.375125	0.748296	IQ-domain 28
AT1G14380.3	197	324	623	531	508	415	4.88686	0.330007	0.791191	IQ-domain 28
AT1G14390.1	5	4	3	2	4	2	-1.28905	-0.631139	0.950457	Leucine-rich repeat protein kinase family protein
AT1G14400.1	1239	1022	933	1032	1092	912	6.37011	-0.14903	0.902276	ubiquitin carrier protein 1
AT1G14400.2	1238	1022	932	1031	1088	910	6.36666	-0.151532	0.898703	ubiquitin carrier protein 1
AT1G14410.1	25	29	96	101	71	30	2.18544	0.383088	0.868982	ssDNA-binding transcriptional regulator
AT1G14420.1	587	920	115	97	2	5	3.18447	-4.18279	0.211784	Pectate lyase family protein
AT1G14430.1	29	27	63	41	9	10	1.21128	-1.08433	0.762966	glyoxal oxidase-related protein
AT1G14440.1	5	13	16	25	14	12	0.376638	0.533242	0.893354	homeobox protein 31
AT1G14440.2	4	6	12	24	7	10	0.0259342	0.822083	0.780932	homeobox protein 31
AT1G14450.1	879	875	1255	1268	982	913	6.23697	0.0139097	1	NADH dehydrogenase (ubiquinone)s
AT1G14455.1	0	0	4	0	0	2	-2.3234	-0.761441	1	unknown protein
AT1G14460.1	93	112	138	111	60	109	3.07244	-0.337946	0.786973	AAA-type ATPase family protein
AT1G14470.1	0	0	0	0	4	0	-2.442	3.55137	0.766615	Pentatricopeptide repeat (PPR) superfamily protein
AT1G14480.1	3	9	9	16	14	12	0.22932	0.960419	0.768654	Ankyrin repeat family protein
AT1G14480.2	3	9	10	16	18	13	0.313202	1.06451	0.724454	Ankyrin repeat family protein
AT1G14490.1	0	10	0	3	2	0	-1.56798	-1.02819	0.960965	Predicted AT-hook DNA-binding family protein
AT1G14500.1	0	0	0	0	1	1	-2.18977	2.67552	0.864951	Ankyrin repeat family protein
AT1G14510.1	345	486	631	749	798	626	5.58153	0.536759	0.423238	alfin-like 7
AT1G14520.1	42	40	2	12	3	0	-0.171685	-2.67579	0.476616	myo-inositol oxygenase 1
AT1G14520.2	42	40	2	12	3	0	-0.171685	-2.67579	0.476616	myo-inositol oxygenase 1
AT1G14530.1	64	161	66	63	58	45	2.86262	-0.86373	0.397955	Protein of unknown function (DUF1084)
AT1G14530.2	100	188	77	64	76	67	3.22634	-0.868374	0.349844	Protein of unknown function (DUF1084)
AT1G14540.1	0	0	0	0	0	4	-2.47002	3.61842	0.774825	Peroxidase superfamily protein
AT1G14560.1	41	90	79	90	104	57	2.4769	0.21717	0.906685	Mitochondrial substrate carrier family protein
AT1G14570.1	2081	2452	2298	2194	1969	2103	7.61693	-0.178099	0.85539	UBX domain-containing protein
AT1G14570.2	2081	2452	2298	2194	1969	2103	7.61722	-0.178099	0.855393	UBX domain-containing protein
AT1G14570.3	2081	2452	2298	2194	1969	2103	7.61687	-0.178099	0.85539	UBX domain-containing protein
AT1G14570.4	2081	2452	2298	2194	1969	2103	7.61685	-0.178099	0.85539	UBX domain-containing protein
AT1G14580.1	5	1	16	7	4	6	-0.439202	-0.387606	0.96522	C2H2-like zinc finger protein
AT1G14580.2	5	1	16	7	4	6	-0.439202	-0.387607	0.96522	C2H2-like zinc finger protein
AT1G14590.1	29	40	50	46	30	18	1.77494	-0.410622	0.902047	Nucleotide-diphospho-sugar transferase family protein
AT1G14600.1	7	0	58	32	10	24	0.753476	0.0324605	1	Homeodomain-like superfamily protein
AT1G14610.1	208	432	677	682	618	401	5.16167	0.342463	0.693813	valyl-tRNA synthetase / valine--tRNA ligase (VALRS)
AT1G14620.1	5	16	47	55	32	34	1.46056	0.822962	0.679106	decoy
AT1G14620.2	5	16	47	55	32	34	1.45854	0.82296	0.679106	decoy
AT1G14630.1	0	0	0	0	0	0	-2.41081	0	1	unknown protein
AT1G14640.1	66	91	70	41	39	25	2.13745	-1.17663	0.181123	SWAP (Suppressor-of-White-APricot)/surp domain-containing protein
AT1G14642.1	0	4	0	0	2	0	-2.05029	-0.879353	1	unknown protein
AT1G14650.1	330	628	642	714	671	515	5.47533	0.209871	0.855829	SWAP (Suppressor-of-White-APricot)/surp domain-containing protein / ubiquitin family protein
AT1G14650.2	382	659	689	674	686	472	5.46462	0.0414842	1	SWAP (Suppressor-of-White-APricot)/surp domain-containing protein / ubiquitin family protein
AT1G14660.1	16	41	15	31	13	10	0.365568	-0.511365	0.911368	Na+/H+ exchanger 8
AT1G14660.2	16	41	15	31	13	10	0.370144	-0.511367	0.911371	Na+/H+ exchanger 8
AT1G14670.1	77	92	414	461	278	362	4.58483	0.916674	0.400145	Endomembrane protein 70 protein family
AT1G14680.1	2	7	14	6	6	6	-0.299758	-0.340139	1	unknown protein
AT1G14685.1	327	330	588	595	535	544	5.2119	0.391042	0.627999	basic pentacysteine 2
AT1G14685.2	327	321	599	596	528	542	5.21393	0.38216	0.641216	basic pentacysteine 2
AT1G14685.3	327	321	599	596	528	543	5.21571	0.383101	0.639513	basic pentacysteine 2
AT1G14686.1	8	17	0	0	1	0	-1.09372	-4.27024	0.354216	ENTH/ANTH/VHS superfamily protein
AT1G14687.1	31	19	6	25	20	6	0.824779	-0.295166	0.987126	homeobox protein 32
AT1G14690.1	201	250	333	399	379	290	4.53133	0.399113	0.610886	microtubule-associated protein 65-7
AT1G14690.2	201	250	333	392	379	290	4.52635	0.390537	0.621198	microtubule-associated protein 65-7
AT1G14700.1	0	2	28	15	19	18	-0.0306704	0.849947	0.832052	purple acid phosphatase 3
AT1G14700.2	0	2	28	15	19	18	-0.0306704	0.849947	0.832052	purple acid phosphatase 3
AT1G14710.1	82	128	706	769	383	555	5.06865	0.906831	0.496143	hydroxyproline-rich glycoprotein family protein
AT1G14710.2	82	127	705	764	386	554	5.05913	0.907842	0.492245	hydroxyproline-rich glycoprotein family protein
AT1G14720.1	53	84	56	84	101	70	2.33044	0.348709	0.875204	xyloglucan endotransglucosylase/hydrolase 28
AT1G14730.1	10	5	9	28	17	15	1.03059	1.21671	0.445807	Cytochrome b561/ferric reductase transmembrane protein family
AT1G14740.1	343	494	538	495	511	483	5.09086	0.0793919	0.989765	Protein of unknown function (DUF1423)
AT1G14750.1	0	0	0	0	1	0	-2.47389	1.86852	1	Cyclin family protein
AT1G14750.2	0	0	0	0	1	0	-2.50552	1.87301	1	Cyclin family protein
AT1G14755.1	16	50	12	0	0	0	-0.937847	-7.73295	0.0124384	S locus-related glycoprotein 1 (SLR1) binding pollen coat protein family
AT1G14760.1	0	0	0	1	3	0	-2.29681	3.51586	0.728559	KNOX Arabidopsis thaliana meinox
AT1G14760.2	0	0	6	1	5	0	-1.8991	0.0478218	1	KNOX Arabidopsis thaliana meinox
AT1G14760.3	0	0	6	0	5	0	-2.05266	-0.172202	1	KNOX Arabidopsis thaliana meinox
AT1G14770.1	8	14	34	80	53	56	1.97022	1.726	0.146326	RING/FYVE/PHD zinc finger superfamily protein
AT1G14770.2	8	14	34	80	53	56	1.97022	1.726	0.146326	RING/FYVE/PHD zinc finger superfamily protein
AT1G14780.1	60	79	6	11	3	1	1.31235	-3.41969	0.163262	MAC/Perforin domain-containing protein
AT1G14790.1	495	393	295	251	306	183	4.59826	-0.766564	0.446591	RNA-dependent RNA polymerase 1
AT1G14800.1	0	0	0	0	0	1	-1.99509	1.91169	1	Nucleic acid-binding, OB-fold-like protein
AT1G14810.1	40	29	183	117	117	94	2.83759	0.381137	0.814119	semialdehyde dehydrogenase family protein
AT1G14820.1	44	24	194	258	190	151	3.40168	1.17643	0.36989	Sec14p-like phosphatidylinositol transfer family protein
AT1G14820.2	44	24	194	262	190	151	3.40977	1.18518	0.364283	Sec14p-like phosphatidylinositol transfer family protein
AT1G14820.3	44	24	194	262	190	151	3.40644	1.18518	0.363957	Sec14p-like phosphatidylinositol transfer family protein
AT1G14830.1	139	228	568	626	533	666	5.13583	0.969932	0.264823	DYNAMIN-like 1C
AT1G14840.1	3	18	206	161	112	204	3.30263	1.13699	0.620524	microtubule-associated proteins 70-4
AT1G14840.2	3	18	206	162	113	205	3.30749	1.14598	0.616585	microtubule-associated proteins 70-4
AT1G14850.1	0	41	124	93	107	80	2.64877	0.805903	0.758247	nucleoporin 155
AT1G14860.1	201	214	70	73	73	31	3.06136	-1.56848	0.207854	nudix hydrolase homolog 18
AT1G14870.1	4594	3205	643	669	44	65	6.50876	-3.68492	0.0121017	PLANT CADMIUM RESISTANCE 2
AT1G14880.1	13	38	4	6	10	12	-0.0435652	-0.994675	0.766822	PLANT CADMIUM RESISTANCE 1
AT1G14890.1	54	147	363	458	507	347	4.21846	1.22719	0.274958	Plant invertase/pectin methylesterase inhibitor superfamily protein
AT1G14900.1	222	434	1497	1501	1116	1198	6.27181	0.834867	0.38713	high mobility group A
AT1G14910.1	98	61	257	254	111	151	3.52909	0.263932	0.942953	ENTH/ANTH/VHS superfamily protein
AT1G14920.1	89	186	484	469	339	404	4.67806	0.678665	0.533004	GRAS family transcription factor family protein
AT1G14930.1	0	7	0	2	3	0	-2.25004	-0.506651	1	Polyketide cyclase/dehydrase and lipid transport superfamily protein
AT1G14970.1	2	11	0	0	0	2	-1.20884	-2.49183	0.525316	O-fucosyltransferase family protein
AT1G14980.1	164	204	1248	1258	1211	1186	6.03661	1.20383	0.265167	chaperonin 10
AT1G14990.1	51	97	150	179	267	194	3.61957	1.09766	0.179429	unknown protein
AT1G14990.2	51	90	150	179	265	194	3.60619	1.12738	0.165895	unknown protein
AT1G15000.1	30	52	64	64	22	47	2.00676	-0.181396	0.993403	serine carboxypeptidase-like 50
AT1G15010.1	51	48	9	10	2	9	0.76823	-2.46322	0.447182	unknown protein
AT1G15015.1	0	0	0	0	0	0	-2.53614	0	1	F-box family protein
AT1G15020.1	10	40	54	45	56	38	1.71362	0.41617	0.813078	quiescin-sulfhydryl oxidase 1
AT1G15020.2	18	47	59	65	67	47	1.93631	0.506735	0.707121	quiescin-sulfhydryl oxidase 1
AT1G15030.1	154	106	116	115	86	87	2.98495	-0.472328	0.652348	Protein of unknown function (DUF789)
AT1G15040.1	107	104	49	31	35	38	2.11743	-1.39447	0.390148	Class I glutamine amidotransferase-like superfamily protein
AT1G15040.2	107	101	49	31	39	37	2.10973	-1.33781	0.414434	Class I glutamine amidotransferase-like superfamily protein
AT1G15050.1	0	2	4	3	1	0	-1.85623	-0.595701	1	indole-3-acetic acid inducible 34
AT1G15060.1	114	141	154	150	164	135	3.63205	0.0891291	1	Uncharacterised conserved protein UCP031088, alpha/beta hydrolase
AT1G15080.1	0	3	1	5	3	0	-1.85717	0.859074	0.945821	lipid phosphate phosphatase 2
AT1G15100.1	6753	7424	3381	3819	3934	2785	8.87481	-0.827161	0.25398	RING-H2 finger A2A
AT1G15110.1	1842	2167	2529	3039	3549	2615	7.56259	0.447675	0.515013	phosphatidyl serine synthase family protein
AT1G15110.2	1826	2155	2524	3038	3547	2613	7.56055	0.454489	0.50634	phosphatidyl serine synthase family protein
AT1G15120.1	1241	1119	1889	1889	1575	1347	6.84261	0.124053	0.92997	Ubiquinol-cytochrome C reductase hinge protein
AT1G15120.2	1213	1103	1861	1876	1554	1325	6.81789	0.131778	0.919881	Ubiquinol-cytochrome C reductase hinge protein
AT1G15125.1	4	11	0	2	2	0	-1.71216	-1.91982	0.715324	S-adenosyl-L-methionine-dependent methyltransferases superfamily protein
AT1G15130.1	573	603	684	729	851	749	5.82582	0.278076	0.737971	Endosomal targeting BRO1-like domain-containing protein
AT1G15140.1	209	232	333	353	234	272	4.33466	0.0984473	0.982802	FAD/NAD(P)-binding oxidoreductase
AT1G15140.2	159	207	260	305	220	260	4.16083	0.281789	0.747839	FAD/NAD(P)-binding oxidoreductase
AT1G15140.3	177	208	261	308	208	230	4.10753	0.151757	0.921508	FAD/NAD(P)-binding oxidoreductase
AT1G15150.1	0	0	7	2	1	0	-1.33054	-1.13845	0.943781	MATE efflux family protein
AT1G15160.1	7	9	25	15	10	16	0.493004	-0.00535558	1	MATE efflux family protein
AT1G15165.1	8	10	3	5	9	2	-0.825232	-0.474278	0.967704	RING/FYVE/PHD zinc finger superfamily protein
AT1G15170.1	9	25	22	57	24	8	1.27436	0.570417	0.85222	MATE efflux family protein
AT1G15180.1	1	12	38	32	29	26	1.20405	0.792235	0.739588	MATE efflux family protein
AT1G15180.2	1	12	36	32	29	26	1.20448	0.84734	0.698711	MATE efflux family protein
AT1G15190.1	19	3	26	20	19	21	0.662627	0.267912	0.974116	Fasciclin-like arabinogalactan family protein
AT1G15200.1	573	1004	2238	2328	1906	1766	6.91667	0.642709	0.419859	protein-protein interaction regulator family protein
AT1G15200.2	572	994	2212	2295	1851	1750	6.89475	0.631171	0.430181	protein-protein interaction regulator family protein
AT1G15200.3	572	1000	2237	2332	1883	1770	6.91135	0.641251	0.421974	protein-protein interaction regulator family protein
AT1G15200.4	526	944	2070	2140	1787	1627	6.81004	0.639743	0.418038	protein-protein interaction regulator family protein
AT1G15210.1	0	0	4	0	0	0	-1.90523	-3.48679	0.71807	pleiotropic drug resistance 7
AT1G15215.1	7	2	26	21	21	21	0.498408	0.837922	0.711987	unknown protein
AT1G15215.2	7	0	26	17	21	9	0.404522	0.487328	0.882786	unknown protein
AT1G15215.3	7	2	26	21	21	21	0.498408	0.837921	0.711987	unknown protein
AT1G15220.1	39	58	97	142	86	86	2.49041	0.649585	0.615993	cytochrome c biogenesis protein family
AT1G15220.2	39	60	97	153	94	87	2.52111	0.721537	0.559099	cytochrome c biogenesis protein family
AT1G15230.1	512	606	569	483	495	364	5.26299	-0.390722	0.5858	unknown protein
AT1G15240.1	104	162	73	158	181	125	3.40462	0.385519	0.702057	Phox-associated domain;Phox-like;Sorting nexin, C-terminal
AT1G15240.2	201	244	137	198	275	172	4.06358	0.0804342	1	Phox-associated domain;Phox-like;Sorting nexin, C-terminal
AT1G15240.3	205	244	144	198	279	166	4.05202	0.0485986	1	Phox-associated domain;Phox-like;Sorting nexin, C-terminal
AT1G15250.1	37	127	247	346	277	242	4.26501	1.07125	0.291069	Zinc-binding ribosomal protein family protein
AT1G15260.1	42	25	1033	1181	245	331	5.47168	0.655998	0.834167	unknown protein
AT1G15270.1	3968	4088	3878	4106	3541	2949	8.1738	-0.244103	0.773666	Translation machinery associated TMA7
AT1G15280.1	872	1116	1298	1167	1326	1080	6.54492	0.0815989	0.983026	CASC3/Barentsz eIF4AIII binding
AT1G15280.2	872	1116	1298	1167	1326	1080	6.5443	0.081599	0.983026	CASC3/Barentsz eIF4AIII binding
AT1G15290.1	57	306	819	884	679	474	5.30472	0.79163	0.52934	Tetratricopeptide repeat (TPR)-like superfamily protein
AT1G15310.1	164	187	175	122	182	128	3.87986	-0.330733	0.741547	signal recognition particle 54 kDa subunit
AT1G15320.1	0	0	0	0	0	0	-2.46981	0	1	unknown protein
AT1G15320.2	0	0	0	0	0	0	-2.46981	0	1	unknown protein
AT1G15340.1	4010	4716	4308	4371	4534	2946	8.38014	-0.203285	0.835296	methyl-CPG-binding domain 10
AT1G15340.2	3913	4626	4228	4295	4388	2885	8.35145	-0.208377	0.830229	methyl-CPG-binding domain 10
AT1G15350.1	405	570	189	187	176	163	4.39272	-1.22492	0.117846	unknown protein
AT1G15350.2	405	570	189	187	176	163	4.39272	-1.22492	0.117846	unknown protein
AT1G15350.3	396	556	182	177	172	161	4.36783	-1.23018	0.117496	unknown protein
AT1G15360.1	0	16	332	296	31	48	3.55554	0.0694219	1	Integrase-type DNA-binding superfamily protein
AT1G15370.1	110	189	310	336	302	316	4.37895	0.63192	0.429947	SNARE-like superfamily protein
AT1G15380.1	4392	3534	672	757	235	10	7.87174	-3.32612	0.083611	Lactoylglutathione lyase / glyoxalase I family protein
AT1G15380.2	4388	3531	668	757	235	10	7.86864	-3.32434	0.083611	Lactoylglutathione lyase / glyoxalase I family protein
AT1G15385.1	100	70	0	10	0	0	2.12932	-4.29975	0.154873	unknown protein
AT1G15390.1	49	31	77	71	66	81	2.20649	0.436555	0.806305	peptide deformylase 1A
AT1G15400.1	298	479	652	606	751	519	5.25623	0.368518	0.656256	unknown protein
AT1G15400.2	622	1130	1129	1300	1701	1353	6.4693	0.57286	0.440332	unknown protein
AT1G15400.3	298	480	641	597	748	519	5.25435	0.369364	0.653745	unknown protein
AT1G15410.1	81	207	558	670	695	602	4.9013	1.23418	0.389195	aspartate-glutamate racemase family
AT1G15415.1	111	155	59	90	64	74	2.24303	-0.592874	0.732477	unknown protein
AT1G15420.1	26	46	188	184	226	215	3.43146	1.29485	0.282598	unknown protein
AT1G15430.1	122	112	98	70	85	67	2.97973	-0.646074	0.512933	Protein of unknown function (DUF1644)
AT1G15430.2	133	122	101	93	85	73	3.11272	-0.582335	0.580006	Protein of unknown function (DUF1644)
AT1G15440.1	5	8	58	48	57	33	1.54414	0.976652	0.619387	periodic tryptophan protein 2
AT1G15440.2	5	5	47	38	51	33	1.40234	1.11898	0.565492	periodic tryptophan protein 2
AT1G15460.1	0	3	5	0	0	0	-2.35949	-4.44074	0.472165	HCO3- transporter family
AT1G15470.1	114	209	170	172	114	79	3.12344	-0.502804	0.593052	Transducin/WD40 repeat-like superfamily protein
AT1G15480.1	0	0	16	15	6	13	-0.509739	1.10754	0.77417	Tetratricopeptide repeat (TPR)-like superfamily protein
AT1G15490.1	64	74	83	115	76	83	2.78693	0.24686	0.918874	alpha/beta-Hydrolases superfamily protein
AT1G15500.1	446	640	1737	1867	826	762	6.39207	0.246055	0.873136	TLC ATP/ADP transporter
AT1G15510.1	6	6	14	17	53	25	0.554016	1.85237	0.370371	Tetratricopeptide repeat (TPR)-like superfamily protein
AT1G15520.1	110	233	740	856	1211	1097	5.35645	1.58078	0.107844	pleiotropic drug resistance 12
AT1G15530.1	4	13	48	24	43	27	0.82645	0.56449	0.796379	Concanavalin A-like lectin protein kinase family protein
AT1G15540.1	0	0	0	0	1	0	-1.6759	1.87333	1	2-oxoglutarate (2OG) and Fe(II)-dependent oxygenase superfamily protein
AT1G15550.1	0	0	15	10	5	4	-0.890428	0.342379	1	gibberellin 3-oxidase 1
AT1G15570.1	0	0	4	6	1	0	-1.17691	0.683906	1	CYCLIN A2;3
AT1G15580.1	0	0	0	0	0	3	-1.78317	3.21899	0.748339	indole-3-acetic acid inducible 5
[truncated: 29,720 more rows]
