# Supplementary material for: Petal abscission is promoted by jasmonic acid-induced autophagy at Arabidopsis petal bases
Source: Nat Commun. 2024 Feb 6;15:1098. doi: 10.1038/s41467-024-45371-3 (PMC10847506; doi:10.1038/s41467-024-45371-3)
Supplement: Supplementary file 5 — Supplementary Data 2 [file 41467_2024_45371_MOESM5_ESM.xlsx]

## Sheet: Sheet1
Supplementary Data 2. List of 779 differentially expressed genes between the wild type and the dad1 mutant during petal abscission.
Reference ID	logconc	logfc	FDR	annotation
AT1G72070.1	2.43	-4	7.38e-06	Chaperone DnaJ-domain superfamily protein
AT1G69890.1	4.68	-1.86	0.049	Protein of unknown function (DUF569)
AT5G15260.1	6.03	-1.36	0.049	Ribosomal protein L34e superfamily protein
AT5G41080.2	6.56	-1.75	0.049	PLC-like phosphodiesterases superfamily protein
AT2G18670.1	3.45	-1.56	0.049	RING/U-box superfamily protein
AT3G57380.1	1.29	-4.46	0.049	Glycosyltransferase family 61 protein
AT5G49920.1	3.77	-3.81	0.049	Octicosapeptide/Phox/Bem1p family protein
AT2G15880.1	3.31	-2.97	0.049	Leucine-rich repeat (LRR) family protein
AT4G00870.1	5.13	-2.45	0.049	basic helix-loop-helix (bHLH) DNA-binding superfamily protein
AT2G26830.1	6.67	-1.28	0.049	Protein kinase superfamily protein
AT1G11910.1	9.64	-1.22	0.049	aspartic proteinase A1
AT1G67290.1	5.59	-3.92	0.049	glyoxal oxidase-related protein
AT1G08315.1	5.56	-1.4	0.049	ARM repeat superfamily protein
AT5G41080.1	6.56	-1.75	0.049	PLC-like phosphodiesterases superfamily protein
AT4G39140.2	5.01	-1.81	0.049	RING/U-box superfamily protein
AT3G55890.1	5	-3.3	0.049	Yippee family putative zinc-binding protein
AT4G39140.5	5.01	-1.81	0.049	RING/U-box superfamily protein
AT4G39140.4	5.01	-1.81	0.049	RING/U-box superfamily protein
AT1G26480.1	0.93	-3.02	0.048	general regulatory factor 12
AT2G01275.2	1.76	-2.7	0.048	RING/FYVE/PHD zinc finger superfamily protein
AT1G44800.1	8.42	-2.58	0.048	nodulin MtN21 /EamA-like transporter family protein
AT1G27760.3	6.64	-1.24	0.048	interferon-related developmental regulator family protein / IFRD protein family
AT1G27760.1	6.64	-1.24	0.048	interferon-related developmental regulator family protein / IFRD protein family
AT1G55760.1	5.25	-1.98	0.048	BTB/POZ domain-containing protein
AT1G17310.1	2.36	-4.58	0.048	MADS-box transcription factor family protein
AT5G48410.1	1.97	-3.68	0.048	glutamate receptor 1.3
AT1G21390.1	2.02	-2.1	0.048	embryo defective 2170
AT3G07730.1	3.72	-2.07	0.048	unknown protein
AT2G20920.1	6.96	-1.75	0.048	Protein of unknown function (DUF3353)
AT4G36700.1	2.64	-2.77	0.048	RmlC-like cupins superfamily protein
AT1G79970.1	6.66	-1.17	0.048	unknown protein
AT1G53560.1	8.25	-1.88	0.048	Ribosomal protein L18ae family
AT3G51730.1	8.4	-1.69	0.048	saposin B domain-containing protein
AT1G27760.2	6.64	-1.24	0.048	interferon-related developmental regulator family protein / IFRD protein family
AT5G06720.1	1.19	-2.95	0.048	peroxidase 2
AT3G22740.1	4.84	-3.65	0.048	homocysteine S-methyltransferase 3
AT4G16110.1	4.97	-1.44	0.048	response regulator 2
AT4G10955.1	4.81	-1.37	0.048	alpha/beta-Hydrolases superfamily protein
AT4G37150.1	4.74	-4.44	0.047	methyl esterase 9
AT5G42510.1	1.47	-4.36	0.047	Disease resistance-responsive (dirigent-like protein) family protein
AT5G16630.2	3.35	-1.27	0.047	DNA repair protein Rad4 family
AT3G57540.1	4.32	-3.36	0.047	Remorin family protein
AT2G02990.1	5.45	-3.95	0.047	ribonuclease 1
AT1G03220.1	7.61	-3.46	0.047	Eukaryotic aspartyl protease family protein
AT1G67920.1	4.19	-3.45	0.047	unknown protein
AT3G09830.2	3.64	-2.4	0.047	Protein kinase superfamily protein
AT3G09830.1	3.64	-2.4	0.047	Protein kinase superfamily protein
AT3G53650.1	3.42	-2.28	0.047	Histone superfamily protein
AT3G06510.2	3.35	-1.63	0.047	Glycosyl hydrolase superfamily protein
AT1G24100.1	5.77	-1.57	0.047	UDP-glucosyl transferase 74B1
AT5G48020.1	5.46	-1.19	0.047	2-oxoglutarate (2OG) and Fe(II)-dependent oxygenase superfamily protein
AT1G78460.1	6.21	-3.09	0.046	SOUL heme-binding family protein
AT5G07430.1	5.86	-4.49	0.046	Pectin lyase-like superfamily protein
AT1G67340.1	3	-3.16	0.046	HCP-like superfamily protein with MYND-type zinc finger
AT2G01275.1	1.76	-2.7	0.046	RING/FYVE/PHD zinc finger superfamily protein
AT1G02860.2	4.99	-1.79	0.046	SPX (SYG1/Pho81/XPR1) domain-containing protein
AT1G80310.1	4.99	-1.5	0.046	sulfate transmembrane transporters
AT4G34890.1	5.15	-1.48	0.046	xanthine dehydrogenase 1
AT4G25640.1	9.08	-1.37	0.046	detoxifying efflux carrier 35
AT4G37520.1	5.86	-2.29	0.046	Peroxidase superfamily protein
AT2G31570.1	6.79	-1.64	0.046	glutathione peroxidase 2
AT5G20810.1	3.78	-2.44	0.046	SAUR-like auxin-responsive protein family
AT3G17770.1	5.67	-1.4	0.046	Dihydroxyacetone kinase
AT3G05330.1	4.82	-1.77	0.045	cyclin family
AT4G24590.1	6.1	-1.39	0.045	unknown protein
AT2G25600.1	1.44	-3.74	0.045	Shaker pollen inward K+ channel
AT1G13260.1	4.12	-3.27	0.045	related to ABI3/VP1 1
AT5G14940.1	4.13	-2.88	0.045	Major facilitator superfamily protein
AT5G39330.1	-0.03	-2.83	0.045	Protein of unknown function (DUF1163)
AT5G39330.2	-0.03	-2.83	0.045	Protein of unknown function (DUF1163)
AT5G20810.2	3.75	-2.42	0.045	SAUR-like auxin-responsive protein family
AT4G29780.1	5.75	-1.87	0.045	unknown protein
AT3G10480.2	4.74	-1.49	0.045	NAC domain containing protein 50
AT3G57450.1	7.46	-1.4	0.045	unknown protein
AT5G18640.1	4.68	-1.52	0.045	alpha/beta-Hydrolases superfamily protein
AT3G60080.1	6.04	-1.11	0.045	RING/U-box superfamily protein
AT4G37520.2	5.85	-2.29	0.045	Peroxidase superfamily protein
AT5G04900.1	3.34	-1.69	0.045	NYC1-like
AT4G21120.1	5.62	-4.35	0.045	amino acid transporter 1
AT2G27150.2	3.78	-2.25	0.045	abscisic aldehyde oxidase 3
AT2G01460.2	4.79	-1.62	0.045	P-loop containing nucleoside triphosphate hydrolases superfamily protein
AT1G31750.1	2.86	-3.58	0.045	proline-rich family protein
AT5G17090.1	0.77	-4.74	0.045	Cystatin/monellin superfamily protein
AT4G23990.1	2.15	-2.33	0.045	cellulose synthase like G3
AT4G34131.1	4.39	-2.22	0.045	UDP-glucosyl transferase 73B3
AT2G01460.1	4.79	-1.62	0.045	P-loop containing nucleoside triphosphate hydrolases superfamily protein
AT3G19380.1	5.68	-1.52	0.045	plant U-box 25
AT5G19540.1	4.6	-1.11	0.045	unknown protein
AT2G33240.1	-0.64	-4.66	0.045	myosin XI D
AT3G16220.1	2.99	-2.3	0.045	Predicted eukaryotic LigT
AT1G71770.1	2.21	-2.23	0.045	poly(A)-binding protein 5
AT2G31800.1	4.21	-1.39	0.045	Integrin-linked protein kinase family
AT4G04955.1	7.38	-1.44	0.045	allantoinase
AT3G17790.1	6.08	-2.12	0.044	purple acid phosphatase 17
AT2G23840.1	2.75	-2.19	0.044	HNH endonuclease
AT4G10960.1	4.88	-1.4	0.044	UDP-D-glucose/UDP-D-galactose 4-epimerase 5
AT3G05165.4	4.59	-3.33	0.044	Major facilitator superfamily protein
AT3G10480.3	4.76	-1.49	0.044	NAC domain containing protein 50
AT2G40670.2	6.64	-2.84	0.044	response regulator 16
AT5G59400.2	5.69	-1.85	0.044	unknown protein
AT2G43400.1	4.47	-1.48	0.044	electron-transfer flavoprotein:ubiquinone oxidoreductase
AT5G63790.1	6.21	-1.89	0.044	NAC domain containing protein 102
AT3G02555.1	3.94	-1.56	0.044	unknown protein
AT4G02280.1	6.55	-2.69	0.044	sucrose synthase 3
AT5G35370.1	3.5	-1.78	0.044	S-locus lectin protein kinase family protein
AT3G21420.1	5.5	-2.06	0.044	2-oxoglutarate (2OG) and Fe(II)-dependent oxygenase superfamily protein
AT1G29160.1	1.84	-2.47	0.043	Dof-type zinc finger DNA-binding family protein
AT5G54940.1	10.85	-1.64	0.043	Translation initiation factor SUI1 family protein
AT5G54940.2	10.85	-1.64	0.043	Translation initiation factor SUI1 family protein
AT3G10480.1	4.75	-1.49	0.043	NAC domain containing protein 50
AT3G29200.1	5.86	-1.17	0.043	chorismate mutase 1
AT4G10850.1	2.72	-3.32	0.043	Nodulin MtN3 family protein
AT1G02860.1	5.02	-1.83	0.043	SPX (SYG1/Pho81/XPR1) domain-containing protein
AT3G58750.1	5.78	-1.24	0.043	citrate synthase 2
AT3G62590.1	5.96	-1.23	0.043	alpha/beta-Hydrolases superfamily protein
AT1G07330.1	-1.43	-7.15	0.042	unknown protein
AT5G50640.1	3.86	-1.45	0.042	CBS / octicosapeptide/Phox/Bemp1 (PB1) domains-containing protein
AT2G37760.4	4.69	-2.16	0.042	NAD(P)-linked oxidoreductase superfamily protein
AT2G37760.5	4.69	-2.16	0.042	NAD(P)-linked oxidoreductase superfamily protein
AT5G22860.1	3.73	-2.01	0.041	Serine carboxypeptidase S28 family protein
AT5G46060.1	3.49	-3.96	0.041	Protein of unknown function, DUF599
AT2G23120.1	7.88	-1.35	0.041	Late embryogenesis abundant protein, group 6
AT2G38710.1	5.2	-1.2	0.041	AMMECR1 family
AT3G05165.5	4.57	-3.33	0.041	Major facilitator superfamily protein
AT2G38710.2	5.21	-1.2	0.041	AMMECR1 family
AT5G12390.1	4.55	-1.28	0.041	Tetratricopeptide repeat (TPR)-like superfamily protein
AT5G11210.1	0.22	-4.26	0.041	glutamate receptor 2.5
AT2G40330.1	6.16	-2.51	0.041	PYR1-like 6
AT2G20500.1	3.13	-1.73	0.041	unknown protein
AT2G28110.1	6.01	-3.15	0.04	Exostosin family protein
AT5G27150.1	5.7	-1.24	0.04	Na+/H+ exchanger 1
AT1G04540.1	4.49	-4.62	0.04	Calcium-dependent lipid-binding (CaLB domain) family protein
AT1G27660.1	4.41	-1.58	0.04	basic helix-loop-helix (bHLH) DNA-binding superfamily protein
AT3G12750.1	6.04	-1.84	0.04	zinc transporter 1 precursor
AT5G66230.1	0.89	-2.52	0.04	Chalcone-flavanone isomerase family protein
AT4G17840.1	5.52	-1.65	0.04	unknown protein
AT1G55730.1	3.88	-1.55	0.04	cation exchanger 5
AT1G55730.2	3.88	-1.55	0.04	cation exchanger 5
AT3G44880.1	5.84	-1.41	0.04	Pheophorbide a oxygenase family protein with Rieske [2Fe-2S] domain
AT4G18290.1	5.37	-3.54	0.039	potassium channel in Arabidopsis thaliana 2
AT1G67860.1	9.1	-3.23	0.039	unknown protein
AT1G28070.1	2.11	-2.01	0.039	unknown protein
AT4G36930.1	2.44	-2.47	0.039	basic helix-loop-helix (bHLH) DNA-binding superfamily protein
AT1G51240.1	-1.16	-7.48	0.039	Plant self-incompatibility protein S1 family
AT3G26440.3	3.97	-4.13	0.039	Protein of unknown function (DUF707)
AT4G16740.1	2.94	-4.12	0.039	terpene synthase 03
AT1G08920.3	5.14	-3.11	0.039	ERD (early response to dehydration) six-like 1
AT5G54570.1	2.32	-2.67	0.039	beta glucosidase 41
AT2G37760.3	4.63	-2.18	0.039	NAD(P)-linked oxidoreductase superfamily protein
AT4G01600.2	4.68	-1.59	0.039	GRAM domain family protein
AT2G21560.1	6.75	-1.56	0.039	unknown protein
AT1G72510.2	9.26	-1.47	0.039	Protein of unknown function (DUF1677)
AT1G55810.3	4.68	-1.37	0.039	uridine kinase-like 3
AT2G37760.2	4.8	-2.16	0.039	NAD(P)-linked oxidoreductase superfamily protein
AT4G04500.1	-0.19	-7.92	0.039	cysteine-rich RLK (RECEPTOR-like protein kinase) 37
AT2G15840.1	0.64	-4.08	0.039	pseudogene
AT2G19000.1	1.91	-3.39	0.039	unknown protein
AT4G02940.1	9.18	-1.34	0.039	oxidoreductase, 2OG-Fe(II) oxygenase family protein
AT2G24040.1	6.33	-1.25	0.039	Low temperature and salt responsive protein family
AT2G37760.1	4.81	-2.16	0.039	NAD(P)-linked oxidoreductase superfamily protein
AT5G42010.1	1.33	-3.19	0.039	Transducin/WD40 repeat-like superfamily protein
AT5G49450.1	7.32	-2.06	0.039	basic leucine-zipper 1
AT5G49448.1	7.32	-2.06	0.039	conserved peptide upstream open reading frame 4
AT2G27500.3	5.65	-1.6	0.038	Glycosyl hydrolase superfamily protein
AT1G49470.1	5.14	-3.16	0.038	Family of unknown function (DUF716)
AT1G29140.1	5.02	-4.18	0.038	Pollen Ole e 1 allergen and extensin family protein
AT4G35750.1	10.28	-1.6	0.038	SEC14 cytosolic factor family protein / phosphoglyceride transfer family protein
AT5G54840.1	4.4	-1.65	0.038	Ras-related small GTP-binding family protein
AT5G59400.1	5.75	-1.61	0.038	unknown protein
AT1G55810.2	4.68	-1.38	0.038	uridine kinase-like 3
AT3G16990.1	4.15	-1.31	0.038	Haem oxygenase-like, multi-helical
AT1G28610.2	2.95	-3.58	0.038	GDSL-like Lipase/Acylhydrolase superfamily protein
AT5G15600.1	3.96	-3.43	0.038	SPIRAL1-like4
AT2G46320.3	3.71	-1.69	0.038	Mitochondrial substrate carrier family protein
AT2G21780.1	3.95	-1.66	0.038	unknown protein
AT5G10650.1	7.15	-2.5	0.038	RING/U-box superfamily protein
AT2G29470.1	4.03	-4.08	0.038	glutathione S-transferase tau 3
AT3G04060.1	5.66	-3.25	0.038	NAC domain containing protein 46
AT4G29100.1	5.63	-1.62	0.038	basic helix-loop-helix (bHLH) DNA-binding superfamily protein
AT5G67440.1	3.84	-1.76	0.038	Phototropic-responsive NPH3 family protein
AT5G67440.2	3.84	-1.76	0.038	Phototropic-responsive NPH3 family protein
AT5G50260.1	5.81	-3.33	0.037	Cysteine proteinases superfamily protein
AT4G01575.1	4.07	-3.29	0.037	serine protease inhibitor, Kazal-type family protein
AT1G44970.1	4.85	-3.94	0.037	Peroxidase superfamily protein
AT5G54730.1	6.92	-1.8	0.037	homolog of yeast autophagy 18 (ATG18) F
AT3G26580.1	10.07	-1.72	0.037	Tetratricopeptide repeat (TPR)-like superfamily protein
AT1G55810.1	4.67	-1.38	0.037	uridine kinase-like 3
AT5G63120.1	4.07	-1.22	0.037	P-loop containing nucleoside triphosphate hydrolases superfamily protein
AT5G40690.1	10.76	-3.33	0.037	unknown protein
AT3G11580.1	4.35	-1.42	0.037	AP2/B3-like transcriptional factor family protein
AT5G01100.1	0.74	-3.36	0.037	O-fucosyltransferase family protein
AT5G04980.1	2.59	-2.71	0.036	DNAse I-like superfamily protein
AT5G04980.2	2.59	-2.71	0.036	DNAse I-like superfamily protein
AT1G55720.1	1.2	-2.47	0.036	cation exchanger 6
AT1G79970.2	6.29	-1.24	0.036	unknown protein
AT1G01580.1	2.8	-2.7	0.036	ferric reduction oxidase 2
AT5G01500.1	3.49	-2.06	0.036	thylakoid ATP/ADP carrier
AT1G80920.1	8.5	-1.77	0.036	Chaperone DnaJ-domain superfamily protein
AT1G63440.1	3.05	-3.69	0.036	heavy metal atpase 5
AT4G01600.1	4.72	-1.61	0.036	GRAM domain family protein
AT5G63120.2	4.07	-1.22	0.036	P-loop containing nucleoside triphosphate hydrolases superfamily protein
AT3G46890.1	4.43	-2.65	0.036	unknown protein
AT3G56240.1	9.31	-1.68	0.036	copper chaperone
AT1G73750.1	4.82	-2.4	0.036	Uncharacterised conserved protein UCP031088, alpha/beta hydrolase
AT1G13990.3	6.53	-2.53	0.035	unknown protein
AT1G35670.1	3.98	-1.36	0.035	calcium-dependent protein kinase 2
AT4G21440.1	1.97	-5.07	0.035	MYB-like 102
AT4G13030.2	3.66	-2.06	0.035	P-loop containing nucleoside triphosphate hydrolases superfamily protein
AT5G10650.2	6.95	-2.49	0.035	RING/U-box superfamily protein
AT3G62260.2	6.89	-1.72	0.035	Protein phosphatase 2C family protein
AT2G46320.2	3.69	-1.73	0.035	Mitochondrial substrate carrier family protein
AT2G46320.1	3.69	-1.73	0.035	Mitochondrial substrate carrier family protein
AT1G07810.1	5.87	-1.23	0.035	ER-type Ca2+-ATPase 1
AT4G28490.1	5.24	-2.9	0.035	Leucine-rich receptor-like protein kinase family protein
AT3G62260.1	6.9	-1.72	0.035	Protein phosphatase 2C family protein
AT2G40113.1	0.97	-4.75	0.034	Pollen Ole e 1 allergen and extensin family protein
AT1G77760.1	7.73	-3.46	0.034	nitrate reductase 1
AT2G29460.1	4.97	-3.96	0.034	glutathione S-transferase tau 4
AT1G13990.1	6.55	-2.53	0.034	unknown protein
AT4G02380.2	5.63	-2.14	0.034	senescence-associated gene 21
AT4G13030.1	3.67	-2.07	0.034	P-loop containing nucleoside triphosphate hydrolases superfamily protein
AT3G44300.1	7.23	-1.84	0.034	nitrilase 2
AT4G18425.1	8.71	-2.79	0.034	Protein of unknown function (DUF679)
AT2G27500.2	5.62	-1.59	0.034	Glycosyl hydrolase superfamily protein
AT5G16630.1	3.34	-1.33	0.034	DNA repair protein Rad4 family
AT1G19270.1	4.44	-1.56	0.034	DA1
AT2G32620.1	1.96	-3.48	0.034	cellulose synthase-like B
AT2G27500.1	5.71	-1.59	0.034	Glycosyl hydrolase superfamily protein
AT3G01250.1	2.72	-3.06	0.034	unknown protein
AT1G13990.2	6.54	-2.53	0.034	unknown protein
AT1G05260.1	5.4	-3.95	0.034	Peroxidase superfamily protein
AT1G51800.1	0.44	-5.88	0.033	Leucine-rich repeat protein kinase family protein
AT2G32030.1	2.46	-3.25	0.033	Acyl-CoA N-acyltransferases (NAT) superfamily protein
AT3G02140.1	6.64	-1.42	0.033	AFP2 (ABI five-binding protein 2) family protein
AT4G08850.2	3.38	-1.43	0.033	Leucine-rich repeat receptor-like protein kinase family protein
AT1G73630.1	5.45	-1.45	0.033	EF hand calcium-binding protein family
AT5G04680.1	1.79	-2.56	0.033	Ankyrin repeat family protein
AT1G03850.1	2.2	-4.9	0.032	Glutaredoxin family protein
AT1G75410.1	5.3	-1.29	0.032	BEL1-like homeodomain 3
AT2G04038.1	-0.2	-6.44	0.032	basic leucine-zipper 48
AT3G26160.1	3.23	-2.43	0.032	cytochrome P450, family 71, subfamily B, polypeptide 17
AT1G11190.1	7.78	-2.24	0.032	bifunctional nuclease i
AT1G09970.2	5.2	-2.57	0.032	Leucine-rich receptor-like protein kinase family protein
AT1G11210.1	4.18	-2.41	0.032	Protein of unknown function (DUF761)
AT3G14850.1	3.69	-2.29	0.031	TRICHOME BIREFRINGENCE-LIKE 41
AT3G06830.1	2	-2.02	0.031	Plant invertase/pectin methylesterase inhibitor superfamily
AT1G77885.1	4.54	-2.39	0.031	unknown protein
AT2G32160.2	3	-2.75	0.031	S-adenosyl-L-methionine-dependent methyltransferases superfamily protein
AT4G28550.1	3.84	-1.34	0.031	Ypt/Rab-GAP domain of gyp1p superfamily protein
AT5G64190.1	5.88	-3.77	0.031	unknown protein
AT1G75410.2	5.31	-1.29	0.031	BEL1-like homeodomain 3
AT3G03470.1	7.44	-1.59	0.031	cytochrome P450, family 87, subfamily A, polypeptide 9
AT1G04890.1	-1.5	-6.77	0.031	Protein of unknown function, DUF593
AT1G68110.1	3.86	-2.15	0.031	ENTH/ANTH/VHS superfamily protein
AT1G68620.1	5.71	-4.17	0.031	alpha/beta-Hydrolases superfamily protein
AT4G28150.1	2.56	-2.43	0.03	Protein of unknown function (DUF789)
AT4G28150.2	2.56	-2.43	0.03	Protein of unknown function (DUF789)
AT5G05440.1	5.57	-1.56	0.03	Polyketide cyclase/dehydrase and lipid transport superfamily protein
AT1G20070.1	4.49	-1.9	0.03	unknown protein
AT1G15740.1	6.92	-1.7	0.03	Leucine-rich repeat family protein
AT2G25460.1	4.86	-2.78	0.03	unknown protein
AT1G77000.2	4.81	-1.65	0.03	RNI-like superfamily protein
AT4G13920.1	3.05	-1.77	0.03	receptor like protein 50
AT5G20230.1	4.64	-3.63	0.03	blue-copper-binding protein
AT5G65530.1	2.71	-3.57	0.03	Protein kinase superfamily protein
AT2G19570.1	10.27	-1.7	0.03	cytidine deaminase 1
AT2G29420.1	6.68	-1.77	0.03	glutathione S-transferase tau 7
AT5G14890.1	2.39	-3.02	0.03	NHL domain-containing protein
AT1G09740.1	3.29	-2.89	0.03	Adenine nucleotide alpha hydrolases-like superfamily protein
AT2G31940.1	4.07	-1.78	0.03	unknown protein
AT1G60190.1	2.93	-3.8	0.03	ARM repeat superfamily protein
AT3G23605.1	6.14	-1.65	0.03	Ubiquitin-like superfamily protein
AT5G24670.1	5.79	-1.4	0.03	Cytidine/deoxycytidylate deaminase family protein
AT2G32160.3	3	-2.76	0.03	S-adenosyl-L-methionine-dependent methyltransferases superfamily protein
AT4G27740.1	4.19	-2.29	0.029	Yippee family putative zinc-binding protein
AT4G38060.2	7.61	-1.83	0.029	unknown protein
AT2G29620.1	0.88	-5.25	0.029	unknown protein
AT3G12830.1	5.78	-1.38	0.029	SAUR-like auxin-responsive protein family
AT2G39780.2	5.85	-1.38	0.029	ribonuclease 2
AT4G12030.2	1.29	-3.33	0.029	bile acid transporter 5
AT1G02850.1	1.72	-2.93	0.029	beta glucosidase 11
AT1G02850.2	1.72	-2.93	0.029	beta glucosidase 11
AT1G02850.3	1.72	-2.93	0.029	beta glucosidase 11
AT1G02850.4	1.72	-2.93	0.029	beta glucosidase 11
AT1G02850.5	1.72	-2.93	0.029	beta glucosidase 11
AT4G16745.2	1.95	-2.75	0.029	Exostosin family protein
AT1G23440.1	7.14	-1.48	0.029	Peptidase C15, pyroglutamyl peptidase I-like
AT3G57390.2	5.62	-1.3	0.029	AGAMOUS-like 18
AT5G52450.1	3.65	-2.96	0.029	MATE efflux family protein
AT1G58180.1	6.15	-1.46	0.029	beta carbonic anhydrase 6
AT4G13250.2	9.67	-2.45	0.029	NAD(P)-binding Rossmann-fold superfamily protein
AT4G13250.1	9.67	-2.45	0.029	NAD(P)-binding Rossmann-fold superfamily protein
AT5G22300.1	4.23	-4.41	0.029	nitrilase 4
AT4G11910.1	6.31	-3.12	0.029	unknown protein
AT2G01670.1	4.98	-1.77	0.029	nudix hydrolase homolog 17
AT3G57390.1	5.62	-1.3	0.029	AGAMOUS-like 18
AT2G02970.1	5.94	-1.2	0.029	GDA1/CD39 nucleoside phosphatase family protein
AT1G03230.1	5.31	-1.92	0.029	Eukaryotic aspartyl protease family protein
AT3G05930.1	4.67	-3.4	0.029	germin-like protein 8
AT2G32150.1	8.13	-3.31	0.028	Haloacid dehalogenase-like hydrolase (HAD) superfamily protein
AT3G14850.2	3.7	-2.26	0.028	TRICHOME BIREFRINGENCE-LIKE 41
AT5G10300.1	5.6	-2.03	0.028	methyl esterase 5
AT5G41800.1	4.41	-1.81	0.028	Transmembrane amino acid transporter family protein
AT2G44080.1	5.96	-1.64	0.028	ARGOS-like
AT5G16540.2	2.76	-1.88	0.028	zinc finger nuclease 3
AT4G31380.1	7.37	-1.51	0.028	FPF1-like protein 1
AT3G63210.1	6.07	-1.86	0.028	Protein of unknown function (DUF581)
AT2G38970.1	3.38	-1.81	0.028	Zinc finger (C3HC4-type RING finger) family protein
AT5G36190.1	-1.65	-5.88	0.028	unknown protein
AT4G03926.1	-0.39	-7.83	0.028	pseudogene
AT1G64740.1	6.72	-1.34	0.028	alpha-1 tubulin
AT1G30490.1	7.27	-1.41	0.027	Homeobox-leucine zipper family protein / lipid-binding START domain-containing protein
AT1G54280.1	1.58	-2.3	0.027	ATPase E1-E2 type family protein / haloacid dehalogenase-like hydrolase family protein
AT1G34340.1	4.17	-1.5	0.027	alpha/beta-Hydrolases superfamily protein
AT2G43100.1	3.77	-4.14	0.027	isopropylmalate isomerase 2
AT4G16745.1	2.28	-2.66	0.027	Exostosin family protein
AT3G26440.4	3.94	-4.24	0.027	Protein of unknown function (DUF707)
AT4G35380.1	-1.17	-3.98	0.027	SEC7-like guanine nucleotide exchange family protein
AT4G09760.1	7.28	-3.68	0.027	Protein kinase superfamily protein
AT1G67480.1	5.13	-1.3	0.027	Galactose oxidase/kelch repeat superfamily protein
AT4G09760.3	7.28	-3.68	0.027	Protein kinase superfamily protein
AT4G25640.2	8.04	-1.59	0.027	detoxifying efflux carrier 35
AT2G37970.1	6.78	-1.71	0.027	SOUL heme-binding family protein
AT5G16540.1	2.93	-1.92	0.027	zinc finger nuclease 3
AT1G67480.2	5.12	-1.31	0.027	Galactose oxidase/kelch repeat superfamily protein
AT4G09760.2	7.27	-3.67	0.027	Protein kinase superfamily protein
AT5G64530.1	4.57	-3.78	0.027	xylem NAC domain 1
AT5G49900.1	3.62	-2.44	0.027	Beta-glucosidase, GBA2 type family protein
AT5G43180.1	4.11	-1.75	0.027	Protein of unknown function, DUF599
AT2G31260.1	5.77	-1.56	0.026	autophagy 9 (APG9)
AT5G23660.1	6.22	-2.5	0.026	homolog of Medicago truncatula MTN3
AT4G30850.1	2.86	-2.22	0.026	heptahelical transmembrane protein2
AT5G16540.3	2.93	-1.93	0.026	zinc finger nuclease 3
AT3G26940.1	1.98	-3.96	0.026	Protein kinase superfamily protein
AT1G26820.1	6.66	-2.58	0.026	ribonuclease 3
AT1G25400.2	4.81	-3.09	0.026	unknown protein
AT1G25400.1	4.83	-3.09	0.026	unknown protein
AT1G70690.1	2.48	-2.8	0.026	Receptor-like protein kinase-related family protein
AT3G05165.3	7.31	-3.27	0.026	Major facilitator superfamily protein
AT3G05165.1	7.31	-3.27	0.026	Major facilitator superfamily protein
AT2G07180.2	2.81	-2.34	0.026	Protein kinase superfamily protein
AT3G05165.2	7.32	-3.27	0.026	Major facilitator superfamily protein
AT1G24405.1	2.54	-3.53	0.026	unknown protein
AT1G17340.1	5.81	-1.38	0.026	Phosphoinositide phosphatase family protein
AT3G44550.1	3.13	-2.78	0.026	fatty acid reductase 5
AT4G20460.1	2.06	-2.57	0.026	NAD(P)-binding Rossmann-fold superfamily protein
AT5G53350.1	7.57	-1.68	0.026	CLP protease regulatory subunit X
AT3G17000.1	7.5	-1.44	0.026	ubiquitin-conjugating enzyme 32
AT5G23160.1	-0.18	-6.08	0.026	unknown protein
AT4G27350.1	3.87	-2.16	0.025	Protein of unknown function (DUF1223)
AT1G05610.1	1.69	-2.94	0.025	ADP-glucose pyrophosphorylase small subunit 2
AT2G09970.1	4.57	-1.42	0.025	Protein of unknown function (DUF1677)
AT3G05937.1	5.75	-3.72	0.025	unknown protein
AT3G21890.1	2.99	-3.5	0.025	B-box type zinc finger family protein
AT5G04200.1	9.58	-2.82	0.025	metacaspase 9
AT1G08920.2	9.29	-2.82	0.025	ERD (early response to dehydration) six-like 1
AT1G08920.1	9.29	-2.82	0.025	ERD (early response to dehydration) six-like 1
AT4G00550.1	4.17	-1.46	0.025	digalactosyl diacylglycerol deficient 2
AT1G28610.1	2.93	-3.73	0.025	GDSL-like Lipase/Acylhydrolase superfamily protein
AT4G05330.1	2.86	-2.35	0.025	ARF-GAP domain 13
AT1G79380.1	6.08	-2.06	0.025	Ca(2)-dependent phospholipid-binding protein (Copine) family
AT5G55370.1	-0.38	-6.99	0.025	MBOAT (membrane bound O-acyl transferase) family protein
AT1G54290.1	5.5	-1.46	0.025	Translation initiation factor SUI1 family protein
AT5G10660.1	3.38	-4.04	0.025	calmodulin-binding protein-related
AT1G71770.2	2.39	-2.14	0.025	poly(A)-binding protein 5
AT4G30850.2	3.12	-1.99	0.025	heptahelical transmembrane protein2
AT1G77000.1	4.81	-1.66	0.025	RNI-like superfamily protein
AT1G63800.1	8.43	-2.11	0.025	ubiquitin-conjugating enzyme 5
AT2G14095.1	4.56	-4.03	0.025	unknown protein
AT4G38060.1	6.53	-2.16	0.024	unknown protein
AT4G31800.2	5.13	-1.81	0.024	WRKY DNA-binding protein 18
AT2G39780.1	5.96	-1.45	0.024	ribonuclease 2
AT5G46150.2	4.07	-1.47	0.024	LEM3 (ligand-effect modulator 3) family protein / CDC50 family protein
AT3G16770.1	7.36	-1.79	0.024	ethylene-responsive element binding protein
AT3G55900.1	0.84	-3.34	0.024	F-box family protein
AT2G45740.1	5.74	-1.76	0.024	peroxin 11D
AT3G51440.1	2.63	-3.67	0.024	Calcium-dependent phosphotriesterase superfamily protein
AT5G23510.2	1.76	-3.07	0.024	unknown protein
AT2G45740.2	5.73	-1.75	0.024	peroxin 11D
AT2G45740.3	5.73	-1.75	0.024	peroxin 11D
AT1G61460.1	2.36	-2.81	0.024	S-locus protein kinase, putative
AT5G61010.1	3.52	-2.49	0.024	exocyst subunit exo70 family protein E2
AT5G61010.2	3.52	-2.49	0.024	exocyst subunit exo70 family protein E2
AT3G26170.1	5.46	-2.28	0.024	cytochrome P450, family 71, subfamily B, polypeptide 19
AT5G26340.1	4.74	-3.83	0.024	Major facilitator superfamily protein
AT1G01560.1	4	-4.89	0.023	MAP kinase 11
AT2G36970.1	4.42	-2.39	0.023	UDP-Glycosyltransferase superfamily protein
AT3G60690.1	7.08	-3.54	0.023	SAUR-like auxin-responsive protein family
AT4G18395.1	1.23	-3.49	0.023	unknown protein
AT1G52343.1	1.86	-3.45	0.023	unknown protein
AT5G53486.2	0.64	-3.43	0.023	unknown protein
AT1G48320.1	4.15	-2.55	0.023	Thioesterase superfamily protein
AT4G39270.2	3.79	-2.42	0.023	Leucine-rich repeat protein kinase family protein
AT5G25770.2	6.4	-1.99	0.023	alpha/beta-Hydrolases superfamily protein
AT5G25770.3	6.4	-1.99	0.023	alpha/beta-Hydrolases superfamily protein
AT2G16050.1	4.12	-1.84	0.023	Cysteine/Histidine-rich C1 domain family protein
AT5G53120.4	4.88	-1.64	0.023	spermidine synthase 3
AT5G53120.5	4.88	-1.64	0.023	spermidine synthase 3
AT5G53450.2	6.88	-1.55	0.023	OBP3-responsive gene 1
AT3G51420.1	5.25	-1.88	0.023	strictosidine synthase-like 4
AT1G05340.1	8.54	-4.37	0.023	unknown protein
AT3G26440.1	3.96	-4.3	0.023	Protein of unknown function (DUF707)
AT3G26440.2	3.96	-4.3	0.023	Protein of unknown function (DUF707)
AT5G25770.1	6.42	-1.99	0.023	alpha/beta-Hydrolases superfamily protein
AT3G48690.1	7.42	-1.67	0.023	alpha/beta-Hydrolases superfamily protein
AT5G53450.1	6.88	-1.54	0.023	OBP3-responsive gene 1
AT1G67865.1	8.93	-2.19	0.023	unknown protein
AT1G55920.1	7.61	-3.5	0.023	serine acetyltransferase 2;1
AT4G22920.1	10.72	-1.79	0.023	non-yellowing 1
AT5G56750.1	5.68	-1.38	0.023	N-MYC downregulated-like 1
AT3G22160.1	4.75	-3.66	0.023	VQ motif-containing protein
AT1G01140.1	4.71	-1.77	0.023	CBL-interacting protein kinase 9
AT1G01140.2	4.71	-1.77	0.023	CBL-interacting protein kinase 9
AT1G54130.1	8.06	-1.93	0.022	RELA/SPOT homolog 3
AT1G05010.1	6.71	-2.57	0.022	ethylene-forming enzyme
AT5G53120.3	4.89	-1.65	0.022	spermidine synthase 3
AT2G45950.1	7.06	-1.53	0.022	SKP1-like 20
AT4G20110.1	1.7	-4.75	0.022	VACUOLAR SORTING RECEPTOR 7
AT4G20110.2	1.7	-4.75	0.022	VACUOLAR SORTING RECEPTOR 7
AT3G06390.1	2.33	-4.76	0.022	Uncharacterised protein family (UPF0497)
AT2G31880.1	3.74	-2.45	0.022	Leucine-rich repeat protein kinase family protein
AT3G14595.1	7.35	-1.37	0.022	Ribosomal protein L18ae family
AT4G12030.1	1.16	-3.82	0.021	bile acid transporter 5
AT3G13275.1	4.69	-1.3	0.021	unknown protein
AT5G10946.1	5.38	-1.78	0.021	unknown protein
AT5G58650.1	6.72	-2.72	0.021	plant peptide containing sulfated tyrosine 1
AT1G18000.1	5.13	-1.42	0.021	Major facilitator superfamily protein
AT5G03330.2	5.22	-1.67	0.021	Cysteine proteinases superfamily protein
AT3G15830.1	-0.01	-4.16	0.021	phosphatidic acid phosphatase-related / PAP2-related
AT5G53486.3	0.64	-3.44	0.021	unknown protein
AT5G53486.4	0.64	-3.44	0.021	unknown protein
AT4G17500.1	3.75	-3.32	0.021	ethylene responsive element binding factor 1
AT5G16120.1	5.12	-1.88	0.021	alpha/beta-Hydrolases superfamily protein
AT1G68440.1	7.81	-1.43	0.021	unknown protein
AT2G36895.2	5.53	-1.35	0.021	unknown protein
AT2G36895.1	5.53	-1.35	0.021	unknown protein
AT4G14780.1	4.42	-3.25	0.02	Protein kinase superfamily protein
AT1G47270.1	3.65	-3.12	0.02	tubby like protein 6
AT3G63280.2	3.42	-2.86	0.02	NIMA-related kinase 4
AT1G04350.1	6.51	-2.73	0.02	2-oxoglutarate (2OG) and Fe(II)-dependent oxygenase superfamily protein
AT1G55410.1	4.54	-2.13	0.02	pseudogene
AT4G21980.2	9.16	-1.9	0.02	Ubiquitin-like superfamily protein
AT4G21980.1	9.16	-1.89	0.02	Ubiquitin-like superfamily protein
AT1G11310.1	5.86	-1.64	0.02	Seven transmembrane MLO family protein
AT1G11310.2	5.86	-1.64	0.02	Seven transmembrane MLO family protein
AT3G21690.1	7.52	-2.38	0.02	MATE efflux family protein
AT3G06210.1	4.57	-1.9	0.02	ARM repeat superfamily protein
AT3G63280.1	3.51	-2.85	0.02	NIMA-related kinase 4
AT1G53580.1	6.72	-1.9	0.02	glyoxalase II 3
AT1G54710.1	7.2	-1.55	0.02	homolog of yeast autophagy 18 (ATG18) H
AT1G11250.1	-0.27	-8.71	0.02	syntaxin of plants 125
AT3G59290.1	4.36	-1.6	0.02	ENTH/VHS family protein
AT2G28840.2	7.77	-1.52	0.02	XB3 ortholog 1 in Arabidopsis thaliana
AT1G12450.1	5.25	-1.6	0.02	SNARE associated Golgi protein family
AT5G06839.1	-0.26	-7.91	0.02	bZIP transcription factor family protein
AT5G06839.2	-0.26	-7.91	0.02	bZIP transcription factor family protein
AT2G07180.1	2.81	-2.38	0.02	Protein kinase superfamily protein
AT4G31800.1	5.15	-1.82	0.02	WRKY DNA-binding protein 18
AT1G02880.2	4.13	-1.54	0.02	thiamin pyrophosphokinase1
AT4G36010.1	3.59	-1.96	0.02	Pathogenesis-related thaumatin superfamily protein
AT2G02390.1	5.39	-1.83	0.02	glutathione S-transferase zeta 1
AT1G02880.3	4.14	-1.54	0.02	thiamin pyrophosphokinase1
AT1G02880.4	4.14	-1.54	0.02	thiamin pyrophosphokinase1
AT1G60160.1	3.56	-3.36	0.02	Potassium transporter family protein
AT2G02390.3	5.39	-1.83	0.02	glutathione S-transferase zeta 1
AT1G02880.1	4.14	-1.54	0.02	thiamin pyrophosphokinase1
AT1G71830.1	5.64	-1.37	0.02	somatic embryogenesis receptor-like kinase 1
AT5G03210.1	3.74	-3.69	0.019	unknown protein
AT3G03910.1	2.04	-3.61	0.019	glutamate dehydrogenase 3
AT4G14950.3	5.41	-1.46	0.019	SNARE associated Golgi protein family
AT4G14950.2	5.41	-1.46	0.019	SNARE associated Golgi protein family
AT2G45950.2	7.16	-1.57	0.019	SKP1-like 20
AT2G28840.1	8.06	-1.55	0.019	XB3 ortholog 1 in Arabidopsis thaliana
AT5G54870.1	6.7	-1.84	0.019	unknown protein
AT2G24580.1	3.31	-2.91	0.019	FAD-dependent oxidoreductase family protein
AT5G03330.1	5.25	-1.64	0.019	Cysteine proteinases superfamily protein
AT1G08230.2	5.57	-2.93	0.019	Transmembrane amino acid transporter family protein
AT1G05680.1	2.17	-4.53	0.019	Uridine diphosphate glycosyltransferase 74E2
AT5G16570.1	4.84	-4.25	0.019	glutamine synthetase 1;4
AT5G13800.2	9.24	-2.13	0.019	pheophytinase
AT5G13800.1	9.24	-2.13	0.019	pheophytinase
AT3G26740.1	6.93	-2.18	0.019	CCR-like
AT3G04620.1	3.31	-2.08	0.019	Alba DNA/RNA-binding protein
AT3G06780.1	7.1	-1.5	0.019	glycine-rich protein
AT1G09176.1	2.87	-3.5	0.019	unknown protein
AT2G25680.1	4.18	-2.64	0.019	molybdate transporter 1
AT5G14880.1	3.69	-1.57	0.019	Potassium transporter family protein
AT4G33230.1	-0.45	-5.88	0.019	Plant invertase/pectin methylesterase inhibitor superfamily
AT5G52830.1	2.3	-3.32	0.019	WRKY DNA-binding protein 27
AT2G01660.2	4.89	-2.92	0.019	plasmodesmata-located protein 6
AT1G53580.2	6.6	-1.88	0.019	glyoxalase II 3
AT5G67520.1	3.72	-1.67	0.019	adenosine-5'-phosphosulfate (APS) kinase 4
AT5G53120.1	4.92	-1.62	0.019	spermidine synthase 3
AT4G00305.1	3.01	-4.71	0.019	RING/U-box superfamily protein
AT5G53120.2	4.91	-1.62	0.019	spermidine synthase 3
AT1G47270.2	3.58	-3.14	0.019	tubby like protein 6
AT5G53486.1	0.67	-3.51	0.019	unknown protein
AT2G01660.1	4.87	-2.92	0.019	plasmodesmata-located protein 6
AT5G64260.1	8.93	-1.86	0.019	EXORDIUM like 2
AT1G01140.3	4.67	-1.8	0.019	CBL-interacting protein kinase 9
AT1G70300.1	5.79	-1.65	0.019	K+ uptake permease 6
AT5G54780.1	4.82	-1.63	0.019	Ypt/Rab-GAP domain of gyp1p superfamily protein
AT2G46210.1	4.37	-3.78	0.019	Fatty acid/sphingolipid desaturase
AT5G42500.1	0.97	-5.25	0.018	Disease resistance-responsive (dirigent-like protein) family protein
AT4G39270.1	3.77	-2.53	0.018	Leucine-rich repeat protein kinase family protein
AT1G71040.1	3.94	-1.82	0.018	Cupredoxin superfamily protein
AT5G46240.1	5.28	-3.11	0.018	potassium channel in Arabidopsis thaliana 1
AT1G28600.2	4.36	-3.86	0.018	GDSL-like Lipase/Acylhydrolase superfamily protein
AT3G52460.1	3.9	-3.38	0.018	hydroxyproline-rich glycoprotein family protein
AT5G25340.1	6.14	-2.13	0.018	Ubiquitin-like superfamily protein
AT3G08760.1	6.09	-1.66	0.018	Protein kinase superfamily protein
AT1G28600.1	4.37	-3.83	0.018	GDSL-like Lipase/Acylhydrolase superfamily protein
AT1G63370.1	3.89	-2.3	0.018	Flavin-binding monooxygenase family protein
AT5G40470.1	4.93	-1.65	0.018	RNI-like superfamily protein
AT5G50450.1	2.82	-2.94	0.018	HCP-like superfamily protein with MYND-type zinc finger
AT5G53120.6	4.74	-1.64	0.018	spermidine synthase 3
AT4G18640.1	2.69	-3.78	0.018	Leucine-rich repeat protein kinase family protein
AT1G79910.2	5.75	-2.63	0.018	Regulator of Vps4 activity in the MVB pathway protein
AT3G56880.1	6.68	-1.7	0.018	VQ motif-containing protein
AT3G51960.1	1.84	-4.59	0.018	basic leucine zipper 24
AT3G51960.2	1.84	-4.59	0.018	basic leucine zipper 24
AT4G17340.1	5.11	-3.21	0.018	tonoplast intrinsic protein 2;2
AT1G79910.1	5.75	-2.63	0.018	Regulator of Vps4 activity in the MVB pathway protein
AT1G27300.1	7.27	-2.14	0.018	unknown protein
AT3G16920.1	3.89	-1.83	0.018	chitinase-like protein 2
AT4G14950.1	5.41	-1.46	0.018	SNARE associated Golgi protein family
AT5G65210.6	5.95	-2.32	0.017	bZIP transcription factor family protein
AT5G65210.2	5.94	-2.32	0.017	bZIP transcription factor family protein
AT3G51090.1	4.37	-2.15	0.017	Protein of unknown function (DUF1640)
AT4G16000.1	5.06	-3.08	0.017	unknown protein
AT4G34750.1	4.95	-2.49	0.017	SAUR-like auxin-responsive protein family
AT2G30040.1	5.04	-1.84	0.017	mitogen-activated protein kinase kinase kinase 14
AT3G63310.1	6.9	-1.69	0.017	Bax inhibitor-1 family protein
AT1G71695.1	6.09	-2.17	0.017	Peroxidase superfamily protein
AT3G01830.2	0.64	-7.57	0.017	Calcium-binding EF-hand family protein
AT4G20930.1	4.76	-1.94	0.017	6-phosphogluconate dehydrogenase family protein
AT2G47800.1	4.15	-1.8	0.017	multidrug resistance-associated protein 4
AT1G30530.1	4.36	-2.26	0.017	UDP-glucosyl transferase 78D1
AT5G08480.1	3.47	-3.01	0.017	VQ motif-containing protein
AT4G04800.1	5.62	-1.44	0.017	methionine sulfoxide reductase B3
AT1G18010.1	5.1	-1.44	0.017	Major facilitator superfamily protein
AT2G40890.1	3.7	-1.61	0.017	cytochrome P450, family 98, subfamily A, polypeptide 3
AT5G38610.1	6.2	-2.24	0.017	Plant invertase/pectin methylesterase inhibitor superfamily protein
AT5G50100.1	6.2	-1.49	0.017	Putative thiol-disulphide oxidoreductase DCC
AT5G18980.1	6.34	-2.69	0.017	ARM repeat superfamily protein
AT3G57550.1	8.21	-1.73	0.016	guanylate kinase
AT2G41231.2	3.76	-3.81	0.016	unknown protein
AT5G66658.1	4.06	-2.2	0.016	unknown protein
AT3G26180.2	5.35	-2.29	0.016	cytochrome P450, family 71, subfamily B, polypeptide 20
AT3G28980.1	6.12	-2.93	0.016	Protein of unknown function (DUF1216)
AT4G38730.1	3.96	-1.52	0.016	Protein of unknown function (DUF803)
AT2G15830.1	5.62	-2.31	0.016	unknown protein
AT1G11780.1	4.13	-3.24	0.016	oxidoreductase, 2OG-Fe(II) oxygenase family protein
AT2G31400.1	4.89	-1.83	0.016	genomes uncoupled 1
AT2G32510.1	5.1	-3.81	0.016	mitogen-activated protein kinase kinase kinase 17
AT2G38250.1	3.41	-2.77	0.016	Homeodomain-like superfamily protein
AT3G26910.1	4.54	-1.79	0.016	hydroxyproline-rich glycoprotein family protein
AT2G29950.1	1.34	-4.66	0.016	ELF4-like 1
AT4G29110.1	2.95	-3.14	0.016	unknown protein
AT1G02670.1	2.1	-2.32	0.016	P-loop containing nucleoside triphosphate hydrolases superfamily protein
AT5G54170.1	5.65	-1.41	0.016	Polyketide cyclase/dehydrase and lipid transport superfamily protein
AT4G01360.1	1.72	-3.83	0.016	unknown protein
AT5G65210.3	5.94	-2.33	0.016	bZIP transcription factor family protein
AT5G65210.5	5.94	-2.33	0.016	bZIP transcription factor family protein
AT5G65210.4	5.94	-2.33	0.016	bZIP transcription factor family protein
AT5G13760.1	4.51	-1.53	0.016	Plasma-membrane choline transporter family protein
AT5G65210.1	5.95	-2.32	0.016	bZIP transcription factor family protein
AT3G22750.1	7.29	-3.4	0.015	Protein kinase superfamily protein
AT3G29250.2	4.71	-3.58	0.015	NAD(P)-binding Rossmann-fold superfamily protein
AT2G32160.1	2.84	-3.18	0.015	S-adenosyl-L-methionine-dependent methyltransferases superfamily protein
AT4G17483.1	4.39	-2.95	0.015	alpha/beta-Hydrolases superfamily protein
AT5G12170.2	3.53	-2.68	0.015	CRT (chloroquine-resistance transporter)-like transporter 3
AT4G37530.2	2.91	-2.37	0.015	Peroxidase superfamily protein
AT3G10420.2	6.85	-1.67	0.015	P-loop containing nucleoside triphosphate hydrolases superfamily protein
AT1G71910.1	2.84	-2.35	0.015	unknown protein
AT3G15760.1	6.16	-1.87	0.015	unknown protein
AT3G08870.1	2.74	-5.21	0.015	Concanavalin A-like lectin protein kinase family protein
AT3G23170.1	5.36	-2.55	0.015	unknown protein
AT4G27260.1	6.77	-1.67	0.015	Auxin-responsive GH3 family protein
AT3G54600.1	3.1	-2.99	0.015	Class I glutamine amidotransferase-like superfamily protein
AT3G57550.2	8.19	-1.75	0.015	guanylate kinase
AT2G03530.2	5.41	-1.97	0.015	ureide permease 2
AT5G25140.1	1.35	-4.51	0.015	cytochrome P450, family 71, subfamily B, polypeptide 13
AT2G40460.1	6.21	-2.12	0.015	Major facilitator superfamily protein
AT2G03530.1	5.41	-1.97	0.015	ureide permease 2
AT1G15960.1	6.8	-1.79	0.015	NRAMP metal ion transporter 6
AT4G36010.2	3.46	-2.05	0.015	Pathogenesis-related thaumatin superfamily protein
AT5G16120.2	4.97	-2.01	0.015	alpha/beta-Hydrolases superfamily protein
AT4G01610.1	9.32	-1.76	0.015	Cysteine proteinases superfamily protein
AT4G01610.2	9.32	-1.76	0.015	Cysteine proteinases superfamily protein
AT4G38550.1	4.72	-2.31	0.015	Arabidopsis phospholipase-like protein (PEARLI 4) family
AT5G24105.1	6.54	-3.64	0.015	arabinogalactan protein 41
AT3G26180.1	5.55	-2.27	0.015	cytochrome P450, family 71, subfamily B, polypeptide 20
AT2G03200.1	5.14	-2.76	0.014	Eukaryotic aspartyl protease family protein
AT5G44010.1	1.74	-2.31	0.014	unknown protein
AT3G29250.1	4.73	-3.61	0.014	NAD(P)-binding Rossmann-fold superfamily protein
AT3G47250.1	5.36	-2.46	0.014	Plant protein of unknown function (DUF247)
AT3G47250.2	5.36	-2.46	0.014	Plant protein of unknown function (DUF247)
AT3G47250.3	5.36	-2.46	0.014	Plant protein of unknown function (DUF247)
AT3G53960.1	5.87	-1.55	0.014	Major facilitator superfamily protein
AT1G12150.1	4.53	-1.88	0.014	Plant protein of unknown function (DUF827)
AT2G38340.1	1.95	-4.22	0.014	Integrase-type DNA-binding superfamily protein
AT4G25900.1	4.69	-1.59	0.014	Galactose mutarotase-like superfamily protein
AT5G59840.1	7.39	-1.5	0.014	Ras-related small GTP-binding family protein
AT3G10420.1	6.85	-1.68	0.014	P-loop containing nucleoside triphosphate hydrolases superfamily protein
AT2G02390.2	4.15	-2.22	0.013	glutathione S-transferase zeta 1
AT4G36990.1	5.59	-1.84	0.013	heat shock factor 4
AT4G36988.1	5.59	-1.84	0.013	conserved peptide upstream open reading frame 49
AT4G16730.1	1.7	-4.32	0.013	terpene synthase 02
AT3G51660.1	3.03	-3.55	0.013	Tautomerase/MIF superfamily protein
AT2G30140.1	7.18	-3.58	0.013	UDP-Glycosyltransferase superfamily protein
AT2G30140.2	7.18	-3.58	0.013	UDP-Glycosyltransferase superfamily protein
AT2G46300.1	3.97	-3.46	0.013	Late embryogenesis abundant (LEA) hydroxyproline-rich glycoprotein family
AT4G10120.1	6.54	-2.87	0.013	Sucrose-phosphate synthase family protein
AT4G10120.2	6.54	-2.86	0.013	Sucrose-phosphate synthase family protein
AT1G68320.1	5.13	-2.71	0.013	myb domain protein 62
AT2G32660.1	0.76	-5.3	0.013	receptor like protein 22
AT1G15950.1	6.84	-1.81	0.013	cinnamoyl coa reductase 1
AT1G80830.1	4.28	-2.98	0.013	natural resistance-associated macrophage protein 1
AT2G23800.1	4.04	-3.83	0.013	geranylgeranyl pyrophosphate synthase 2
AT3G14440.1	2.43	-2.89	0.013	nine-cis-epoxycarotenoid dioxygenase 3
AT5G66440.1	3.98	-1.99	0.013	unknown protein
AT1G15950.2	6.83	-1.8	0.013	cinnamoyl coa reductase 1
AT3G60164.1	-0.29	-7.44	0.013	pseudogene
AT4G28460.1	0.82	-4.91	0.012	unknown protein
AT1G14870.1	6.51	-3.68	0.012	PLANT CADMIUM RESISTANCE 2
AT4G16640.1	6.04	-3.46	0.012	Matrixin family protein
AT4G30490.1	4.65	-2.67	0.012	AFG1-like ATPase family protein
AT4G27020.1	4.51	-1.94	0.012	unknown protein
AT5G05600.1	4.89	-1.79	0.012	2-oxoglutarate (2OG) and Fe(II)-dependent oxygenase superfamily protein
AT1G13360.1	6.89	-1.56	0.012	unknown protein
AT1G14755.1	-0.94	-7.73	0.012	S locus-related glycoprotein 1 (SLR1) binding pollen coat protein family
AT3G55970.1	1.85	-3.32	0.012	jasmonate-regulated gene 21
AT1G79900.1	7.08	-2.58	0.012	Mitochondrial substrate carrier family protein
AT2G47050.1	7.64	-2.83	0.012	Plant invertase/pectin methylesterase inhibitor superfamily protein
AT3G63010.1	6	-3.48	0.012	alpha/beta-Hydrolases superfamily protein
AT2G38790.1	4.16	-4.73	0.011	unknown protein
AT4G31240.2	5.96	-2.64	0.011	protein kinase C-like zinc finger protein
AT3G26910.2	4.5	-1.88	0.011	hydroxyproline-rich glycoprotein family protein
AT3G24460.1	5.63	-3.11	0.011	Serinc-domain containing serine and sphingolipid biosynthesis protein
AT1G77770.2	7.46	-1.75	0.011	Protein of unknown function (DUF1644)
AT2G22620.2	-0.07	-6.66	0.011	Rhamnogalacturonate lyase family protein
AT5G08480.2	3.65	-3.24	0.011	VQ motif-containing protein
AT3G06810.1	6.68	-1.72	0.011	acyl-CoA dehydrogenase-related
AT5G23510.1	1.85	-3.16	0.011	unknown protein
AT4G15093.1	4.52	-1.69	0.011	catalytic LigB subunit of aromatic ring-opening dioxygenase family
AT5G63130.1	4.75	-2.18	0.011	Octicosapeptide/Phox/Bem1p family protein
AT4G31240.1	5.96	-2.65	0.011	protein kinase C-like zinc finger protein
AT2G44010.1	2.33	-3.99	0.011	unknown protein
AT3G56260.2	2.89	-3.14	0.011	unknown protein
AT3G56260.1	2.89	-3.14	0.011	unknown protein
AT3G49590.3	5.25	-1.82	0.01	Autophagy-related protein 13
AT1G79270.1	9.5	-1.96	0.01	evolutionarily conserved C-terminal region 8
AT5G64620.1	5.36	-1.9	0.01	cell wall / vacuolar inhibitor of fructosidase 2
AT2G32190.1	5.25	-3.33	0.01	unknown protein
AT3G02150.2	5.13	-2.86	0.01	plastid transcription factor 1
AT3G51430.1	5.1	-2.56	0.01	Calcium-dependent phosphotriesterase superfamily protein
AT3G19900.1	6.58	-2.43	0.01	unknown protein
AT3G49590.2	5.24	-1.8	0.01	Autophagy-related protein 13
AT3G54140.1	7.67	-1.98	0.01	peptide transporter 1
AT2G18950.1	6	-1.6	0.01	homogentisate phytyltransferase 1
AT3G02150.1	5.07	-2.8	0.01	plastid transcription factor 1
AT1G72120.1	4.8	-3.59	0.01	Major facilitator superfamily protein
AT1G76110.1	2.13	-3.11	0.01	HMG (high mobility group) box protein with ARID/BRIGHT DNA-binding domain
AT3G04630.3	2.25	-4.49	0.01	WVD2-like 1
AT4G32320.1	4.14	-2.05	0.01	ascorbate peroxidase 6
AT1G62570.1	5.45	-1.78	0.01	flavin-monooxygenase glucosinolate S-oxygenase 4
AT3G61890.1	8.53	-2.64	0.01	homeobox 12
AT3G25950.1	5.67	-3.81	0.01	TRAM, LAG1 and CLN8 (TLC) lipid-sensing domain containing protein
AT1G63720.1	5.2	-2.34	0.01	unknown protein
AT5G16080.1	3.39	-3.08	0.01	carboxyesterase 17
AT5G49700.1	2.5	-3.01	0.0099	Predicted AT-hook DNA-binding family protein
AT3G49590.1	5.25	-1.82	0.0098	Autophagy-related protein 13
AT1G70790.2	4.59	-2.73	0.0098	Calcium-dependent lipid-binding (CaLB domain) family protein
AT1G23440.2	4.13	-2.02	0.0098	Peptidase C15, pyroglutamyl peptidase I-like
AT3G21780.1	0.92	-5.03	0.0098	UDP-glucosyl transferase 71B6
AT5G36220.1	2.22	-4.43	0.0098	cytochrome p450 81d1
AT1G04700.1	1.06	-4.2	0.0098	PB1 domain-containing protein tyrosine kinase
AT2G32190.2	5.62	-3.65	0.0098	unknown protein
AT1G45145.1	7.45	-3.4	0.0098	thioredoxin H-type 5
AT5G16970.1	4.71	-2.63	0.0098	alkenal reductase
AT1G02660.1	7.5	-1.93	0.0098	alpha/beta-Hydrolases superfamily protein
AT3G19970.1	5.15	-1.88	0.0098	alpha/beta-Hydrolases superfamily protein
AT1G80940.1	6.59	-1.73	0.0098	unknown protein
AT4G21470.1	5.16	-1.73	0.0098	riboflavin kinase/FMN hydrolase
AT4G29950.1	5.48	-1.55	0.0098	Ypt/Rab-GAP domain of gyp1p superfamily protein
AT1G30040.1	8.42	-3.72	0.0097	gibberellin 2-oxidase
AT1G08900.1	3.78	-2.7	0.0097	Major facilitator superfamily protein
AT1G70670.1	6.01	-2.55	0.0097	Caleosin-related family protein
AT1G70790.1	4.59	-2.73	0.0097	Calcium-dependent lipid-binding (CaLB domain) family protein
AT1G52342.1	5.19	-2.22	0.0097	unknown protein
AT1G52200.1	0.61	-5.82	0.0096	PLAC8 family protein
AT1G01780.1	8.04	-2.42	0.0096	GATA type zinc finger transcription factor family protein
AT2G26310.2	5.35	-2.29	0.0096	Chalcone-flavanone isomerase family protein
AT5G11520.1	5.49	-1.74	0.0096	aspartate aminotransferase 3
AT4G29950.2	5.48	-1.56	0.0096	Ypt/Rab-GAP domain of gyp1p superfamily protein
AT3G48000.1	5.46	-1.93	0.0095	aldehyde dehydrogenase 2B4
AT4G11485.1	-0.22	-6.9	0.0094	low-molecular-weight cysteine-rich 11
AT1G70610.1	4.02	-1.86	0.0094	transporter associated with antigen processing protein 1
AT2G23320.1	4.62	-2.46	0.0093	WRKY DNA-binding protein 15
AT1G19200.1	4.5	-2.44	0.0093	Protein of unknown function (DUF581)
AT4G15490.1	3.81	-1.92	0.0092	UDP-Glycosyltransferase superfamily protein
AT2G23320.2	4.62	-2.46	0.0092	WRKY DNA-binding protein 15
AT3G60130.2	5.14	-2.15	0.0092	beta glucosidase 16
AT1G08980.1	3.74	-2.13	0.0092	amidase 1
AT1G52720.1	5.85	-1.68	0.0092	unknown protein
AT5G01540.1	3.31	-2.65	0.0092	lectin receptor kinase a4.1
AT5G13820.1	4.31	-2.2	0.0092	telomeric DNA binding protein 1
AT1G02000.1	5.19	-1.86	0.0092	UDP-D-glucuronate 4-epimerase 2
AT1G17420.1	4.45	-1.78	0.0092	lipoxygenase 3
AT3G42640.1	4.19	-3.39	0.0091	H(+)-ATPase 8
AT1G03840.1	4.4	-3.57	0.0091	C2H2 and C2HC zinc fingers superfamily protein
AT2G43230.2	4.77	-3.15	0.0091	Protein kinase superfamily protein
AT2G26740.1	5.68	-2.44	0.0091	soluble epoxide hydrolase
AT2G26310.1	5.36	-2.32	0.0091	Chalcone-flavanone isomerase family protein
AT2G23430.1	7.71	-2.29	0.0091	Cyclin-dependent kinase inhibitor family protein
AT1G03840.2	4.4	-3.56	0.0091	C2H2 and C2HC zinc fingers superfamily protein
AT2G22620.1	-0.06	-6.66	0.0088	Rhamnogalacturonate lyase family protein
AT2G43230.1	5.06	-3.18	0.0088	Protein kinase superfamily protein
AT1G69610.1	6.08	-2.33	0.0088	Protein of unknown function (DUF1666)
AT3G60130.1	5.14	-2.16	0.0088	beta glucosidase 16
AT3G60130.3	5.14	-2.16	0.0088	beta glucosidase 16
AT3G02290.1	6.04	-1.77	0.0088	RING/U-box superfamily protein
AT1G77770.1	7.54	-1.79	0.0088	Protein of unknown function (DUF1644)
AT4G00210.1	1	-4.28	0.0087	LOB domain-containing protein 31
AT3G56600.1	3.14	-3.78	0.0087	Protein kinase superfamily protein
AT3G56600.2	3.14	-3.78	0.0087	Protein kinase superfamily protein
AT3G51430.2	4.91	-2.55	0.0087	Calcium-dependent phosphotriesterase superfamily protein
AT2G30250.1	3.93	-3.75	0.0087	WRKY DNA-binding protein 25
AT5G40720.1	5.74	-3.63	0.0087	Domain of unknown function (DUF23)
AT4G01870.1	4.16	-3	0.0087	tolB protein-related
AT1G07040.1	5.6	-1.98	0.0087	unknown protein
AT1G64610.1	4.4	-2.39	0.0086	Transducin/WD40 repeat-like superfamily protein
AT2G42520.1	7.03	-1.77	0.0086	P-loop containing nucleoside triphosphate hydrolases superfamily protein
AT1G54790.3	4.7	-1.58	0.0086	GDSL-like Lipase/Acylhydrolase superfamily protein
AT5G22270.1	4.48	-3.97	0.0086	unknown protein
AT1G76800.1	2.02	-3.82	0.0086	Vacuolar iron transporter (VIT) family protein
AT3G47950.1	5.05	-3.52	0.0086	H(+)-ATPase 4
AT2G23150.1	5.2	-1.82	0.0086	natural resistance-associated macrophage protein 3
AT3G02290.2	5.61	-1.8	0.0086	RING/U-box superfamily protein
AT2G32610.1	4	-3.08	0.0086	cellulose synthase-like B1
AT4G00750.1	3.53	-1.93	0.0086	S-adenosyl-L-methionine-dependent methyltransferases superfamily protein
AT3G06420.1	7.3	-2.11	0.0086	Ubiquitin-like superfamily protein
AT1G79520.1	5.2	-2.32	0.0085	Cation efflux family protein
AT1G49740.1	5.55	-1.83	0.0085	PLC-like phosphodiesterases superfamily protein
AT1G79520.2	5.2	-2.31	0.0085	Cation efflux family protein
AT5G49630.1	2.58	-2.78	0.0084	amino acid permease 6
AT2G34790.1	7.12	-2.82	0.0084	FAD-binding Berberine family protein
AT5G17650.1	4.28	-2.93	0.0084	glycine/proline-rich protein
AT3G24503.1	3.59	-2.12	0.0084	aldehyde dehydrogenase 2C4
AT3G46660.1	2.07	-2.9	0.0083	UDP-glucosyl transferase 76E12
AT1G69490.1	9.79	-2.5	0.0082	NAC-like, activated by AP3/PI
AT1G64610.2	4.4	-2.41	0.0082	Transducin/WD40 repeat-like superfamily protein
AT1G33110.1	4.67	-3.06	0.0082	MATE efflux family protein
AT2G26310.3	5.29	-2.39	0.0081	Chalcone-flavanone isomerase family protein
AT5G11620.1	1.57	-3.46	0.0081	SWIM zinc finger family protein / mitogen-activated protein kinase kinase kinase (MAPKKK)-related
AT4G23680.1	6.46	-2.27	0.0078	Polyketide cyclase/dehydrase and lipid transport superfamily protein
AT3G04630.1	3.35	-1.95	0.0078	WVD2-like 1
AT3G04630.2	3.35	-1.95	0.0078	WVD2-like 1
AT1G35230.1	2.64	-4.62	0.0078	arabinogalactan protein 5
AT5G50210.1	3.65	-2.44	0.0078	quinolinate synthase
AT1G07640.3	5.54	-1.83	0.0078	Dof-type zinc finger DNA-binding family protein
AT1G78080.1	7.67	-1.76	0.0078	related to AP2 4
AT3G52970.2	4.56	-5.55	0.0077	cytochrome P450, family 76, subfamily G, polypeptide 1
AT4G32870.1	6.85	-3.36	0.0077	Polyketide cyclase/dehydrase and lipid transport superfamily protein
AT1G77765.3	7.33	-1.87	0.0077	unknown protein
AT1G80940.2	6.84	-1.76	0.0077	unknown protein
AT3G52970.1	4.56	-5.53	0.0077	cytochrome P450, family 76, subfamily G, polypeptide 1
AT1G54100.2	8.46	-2.02	0.0077	aldehyde dehydrogenase 7B4
AT4G33090.1	5.99	-1.7	0.0077	aminopeptidase M1
AT2G01890.1	6.26	-3.49	0.0077	purple acid phosphatase 8
AT2G01890.2	6.26	-3.48	0.0077	purple acid phosphatase 8
AT5G39090.1	2.64	-3.15	0.0077	HXXXD-type acyl-transferase family protein
AT5G46460.1	3.12	-2.72	0.0077	Pentatricopeptide repeat (PPR) superfamily protein
AT1G54100.1	8.46	-2.02	0.0077	aldehyde dehydrogenase 7B4
AT1G70640.1	1.84	-5.44	0.0076	octicosapeptide/Phox/Bem1p (PB1) domain-containing protein
AT3G18830.1	6.49	-2.3	0.0076	polyol/monosaccharide transporter 5
AT1G08900.2	3.84	-2.74	0.0076	Major facilitator superfamily protein
AT1G08900.3	3.84	-2.74	0.0076	Major facilitator superfamily protein
AT1G16515.1	4.41	-2.26	0.0076	unknown protein
AT5G26700.1	3.81	-2.75	0.0075	RmlC-like cupins superfamily protein
AT3G47540.1	2.22	-2.58	0.0075	Chitinase family protein
AT2G40110.1	7.37	-2.17	0.0075	Yippee family putative zinc-binding protein
AT2G40110.2	7.39	-2.16	0.0075	Yippee family putative zinc-binding protein
AT1G07640.2	5.53	-1.84	0.0075	Dof-type zinc finger DNA-binding family protein
AT1G07640.1	5.53	-1.84	0.0075	Dof-type zinc finger DNA-binding family protein
AT3G17810.1	7	-1.94	0.0073	pyrimidine 1
AT2G02010.1	1.38	-5.07	0.0072	glutamate decarboxylase 4
AT3G02885.1	2.89	-4.24	0.0068	GAST1 protein homolog 5
AT3G50260.1	-0.03	-7.75	0.0068	cooperatively regulated by ethylene and jasmonate 1
AT4G18010.1	5.47	-2.31	0.0067	myo-inositol polyphosphate 5-phosphatase 2
AT5G22250.1	4.63	-2.28	0.0066	Polynucleotidyl transferase, ribonuclease H-like superfamily protein
AT2G35390.3	4.45	-2.16	0.0066	Phosphoribosyltransferase family protein
AT1G65690.1	1.77	-4.98	0.0065	Late embryogenesis abundant (LEA) hydroxyproline-rich glycoprotein family
AT3G48700.1	3.67	-2.24	0.0065	carboxyesterase 13
AT1G02570.1	-0.58	-6.99	0.0065	unknown protein
AT5G49525.1	2.22	-3.09	0.0064	unknown protein
AT1G33110.2	4.72	-3.11	0.0064	MATE efflux family protein
AT3G17110.1	3.67	-3.11	0.0064	pseudogene
AT4G37530.1	3.3	-2.59	0.0064	Peroxidase superfamily protein
AT5G45900.1	5.49	-2.58	0.0064	ThiF family protein
AT4G18010.2	5.29	-2.44	0.0064	myo-inositol polyphosphate 5-phosphatase 2
AT4G36040.1	6.11	-2.41	0.0064	Chaperone DnaJ-domain superfamily protein
AT2G35390.1	4.46	-2.17	0.0064	Phosphoribosyltransferase family protein
AT2G35390.2	4.46	-2.17	0.0064	Phosphoribosyltransferase family protein
AT4G34180.1	7.6	-2.07	0.0063	Cyclase family protein
AT1G19510.1	4.69	-3.9	0.0063	RAD-like 5
AT4G12910.1	4.21	-3.89	0.0063	serine carboxypeptidase-like 20
AT1G17990.2	4.43	-3.05	0.0063	FMN-linked oxidoreductases superfamily protein
AT4G16680.1	4.7	-2.94	0.0063	P-loop containing nucleoside triphosphate hydrolases superfamily protein
AT2G26750.1	5.15	-2.7	0.0063	alpha/beta-Hydrolases superfamily protein
AT1G06570.1	6.5	-2.5	0.0063	phytoene desaturation 1
AT3G26100.2	9.46	-2.19	0.0063	Regulator of chromosome condensation (RCC1) family protein
AT2G16740.1	5.12	-3.06	0.0063	ubiquitin-conjugating enzyme 29
AT5G47450.1	2.32	-6.02	0.0063	tonoplast intrinsic protein 2;3
AT1G73220.1	3.13	-2.71	0.0062	organic cation/carnitine transporter1
AT3G26100.1	9.46	-2.19	0.0062	Regulator of chromosome condensation (RCC1) family protein
AT5G58350.1	4.66	-2.73	0.0061	with no lysine (K) kinase 4
AT1G06570.2	6.49	-2.51	0.0061	phytoene desaturation 1
AT4G16670.1	5.92	-2.45	0.0061	Plant protein of unknown function (DUF828) with plant pleckstrin homology-like region
AT1G17990.1	4.44	-3.08	0.006	FMN-linked oxidoreductases superfamily protein
AT4G08850.1	3.87	-1.93	0.006	Leucine-rich repeat receptor-like protein kinase family protein
AT1G72330.2	3.92	-2.6	0.0059	alanine aminotransferase 2
AT1G72330.1	3.92	-2.6	0.0059	alanine aminotransferase 2
AT1G72330.3	3.92	-2.6	0.0059	alanine aminotransferase 2
AT3G56200.1	4.01	-2.13	0.0059	Transmembrane amino acid transporter family protein
AT1G30040.2	4.9	-3.6	0.0058	gibberellin 2-oxidase
AT2G45720.1	5.21	-1.99	0.0058	ARM repeat superfamily protein
AT2G42750.1	7.2	-1.91	0.0058	DNAJ heat shock N-terminal domain-containing protein
AT2G45720.2	5.21	-1.99	0.0058	ARM repeat superfamily protein
AT1G61860.1	2.7	-4.55	0.0058	Protein kinase superfamily protein
AT5G34940.1	3.8	-3.51	0.0058	glucuronidase 3
AT1G34060.1	5.29	-3.03	0.0058	Pyridoxal phosphate (PLP)-dependent transferases superfamily protein
AT5G16360.1	4.66	-2.81	0.0058	NC domain-containing protein-related
AT1G62620.1	4.65	-2.59	0.0058	Flavin-binding monooxygenase family protein
AT3G22370.1	6.63	-2.46	0.0058	alternative oxidase 1A
AT4G34230.2	6.28	-2.02	0.0058	cinnamyl alcohol dehydrogenase 5
AT3G10985.1	8.86	-1.71	0.0058	senescence associated gene 20
AT1G54790.1	4.46	-2.36	0.0058	GDSL-like Lipase/Acylhydrolase superfamily protein
AT3G60966.1	0.42	-8.14	0.0058	RING/U-box superfamily protein
AT3G49570.1	3.85	-3.36	0.0058	response to low sulfur 3
AT5G33290.1	5.14	-2.92	0.0058	xylogalacturonan deficient 1
AT2G02730.1	5.42	-2.14	0.0058	Protein of unknown function (DUF1664)
AT1G55110.1	5.31	-2.1	0.0058	indeterminate(ID)-domain 7
AT5G34940.2	3.84	-3.52	0.0058	glucuronidase 3
AT1G16310.1	1.66	-5.21	0.0057	Cation efflux family protein
AT2G31500.1	3.98	-3.06	0.0056	calcium-dependent protein kinase 24
AT2G18700.1	6.84	-2.23	0.0056	trehalose phosphatase/synthase 11
AT5G34940.3	3.78	-3.57	0.0055	glucuronidase 3
AT1G54790.2	4.44	-2.37	0.0055	GDSL-like Lipase/Acylhydrolase superfamily protein
AT5G64660.1	4.69	-2.19	0.0055	CYS, MET, PRO, and GLY protein 2
AT1G28570.2	3.54	-2.04	0.0055	SGNH hydrolase-type esterase superfamily protein
AT3G11150.1	3.49	-3	0.0055	2-oxoglutarate (2OG) and Fe(II)-dependent oxygenase superfamily protein
AT5G39030.1	1.05	-6.53	0.0054	Protein kinase superfamily protein
AT3G53040.1	3.81	-4.44	0.0054	late embryogenesis abundant protein, putative / LEA protein, putative
AT3G05690.1	3.89	-3.15	0.0054	nuclear factor Y, subunit A2
AT5G45800.1	5.58	-3.01	0.0054	Leucine-rich repeat protein kinase family protein
AT3G14360.1	3.49	-2.83	0.0054	alpha/beta-Hydrolases superfamily protein
AT1G25550.1	3.51	-2.7	0.0054	myb-like transcription factor family protein
AT3G54950.1	4.87	-2.63	0.0054	patatin-like protein 6
AT5G03690.1	4.67	-2.37	0.0054	Aldolase superfamily protein
AT5G03690.2	4.67	-2.37	0.0054	Aldolase superfamily protein
AT1G76650.3	6.96	-2.25	0.0054	calmodulin-like 38
AT1G24600.1	4.84	-3.96	0.0053	unknown protein
AT3G21700.2	3.09	-2.93	0.0053	Ras-related small GTP-binding family protein
AT1G09490.1	5.79	-1.83	0.0053	NAD(P)-binding Rossmann-fold superfamily protein
AT4G15230.1	0.51	-5.34	0.0053	pleiotropic drug resistance 2
AT1G25530.1	2.44	-5.08	0.0053	Transmembrane amino acid transporter family protein
AT5G55970.1	2.81	-3.49	0.0053	RING/U-box superfamily protein
AT5G55970.2	2.86	-3.46	0.0053	RING/U-box superfamily protein
AT4G32250.1	8.36	-2.97	0.0053	Protein kinase superfamily protein
AT4G32250.2	8.36	-2.97	0.0053	Protein kinase superfamily protein
AT4G32250.3	8.36	-2.97	0.0053	Protein kinase superfamily protein
AT5G34930.1	1.75	-2.91	0.0053	arogenate dehydrogenase
AT4G30530.1	6.09	-2.55	0.0053	Class I glutamine amidotransferase-like superfamily protein
AT4G26080.1	7.73	-2.26	0.0053	Protein phosphatase 2C family protein
AT1G28570.1	3.56	-2.09	0.0053	SGNH hydrolase-type esterase superfamily protein
AT4G34230.1	6.37	-2.04	0.0053	cinnamyl alcohol dehydrogenase 5
AT1G09490.2	5.79	-1.83	0.0053	NAD(P)-binding Rossmann-fold superfamily protein
AT1G23150.1	6.01	-3.35	0.0053	unknown protein
AT1G23149.1	6.01	-3.35	0.0053	conserved peptide upstream open reading frame 29
AT1G18020.1	4.37	-3.12	0.0053	FMN-linked oxidoreductases superfamily protein
AT1G42490.1	2.56	-3.01	0.0053	pseudogene
AT5G15180.1	4.23	-2.75	0.0053	Peroxidase superfamily protein
AT2G24762.1	5.16	-2.38	0.0053	glutamine dumper 4
AT1G76650.1	6.96	-2.26	0.0053	calmodulin-like 38
AT1G76650.2	6.95	-2.25	0.0053	calmodulin-like 38
AT3G23570.1	1.37	-5.31	0.0052	alpha/beta-Hydrolases superfamily protein
AT2G29995.1	1.98	-2.72	0.0052	unknown protein
AT3G47420.1	6.32	-2.44	0.0052	phosphate starvation-induced gene 3
AT3G03890.1	4.59	-1.86	0.0052	FMN binding
AT3G17510.1	5.4	-2.08	0.0051	CBL-interacting protein kinase 1
AT4G18800.1	5.33	-1.86	0.0051	RAB GTPase homolog A1D
AT2G44290.1	3.35	-3.56	0.005	Bifunctional inhibitor/lipid-transfer protein/seed storage 2S albumin superfamily protein
AT2G40390.1	5.07	-3.14	0.005	unknown protein
AT3G51970.1	2.6	-3.11	0.005	acyl-CoA sterol acyl transferase 1
AT5G20410.1	5.26	-2.57	0.005	monogalactosyldiacylglycerol synthase 2
AT3G17510.2	5.27	-2.12	0.005	CBL-interacting protein kinase 1
AT1G69680.1	4.78	-1.96	0.005	Mog1/PsbP/DUF1795-like photosystem II reaction center PsbP family protein
AT3G06270.1	4.16	-1.92	0.005	Protein phosphatase 2C family protein
AT5G01550.1	4.41	-6.14	0.0047	lectin receptor kinase a4.1
AT3G03890.2	4.32	-2.15	0.0047	FMN binding
AT4G33467.2	5.38	-4.04	0.0047	unknown protein
AT4G33467.1	5.36	-4	0.0047	unknown protein
AT1G58340.1	7.23	-3.87	0.0047	MATE efflux family protein
AT1G09420.1	2.36	-2.98	0.0047	glucose-6-phosphate dehydrogenase 4
AT1G09420.2	2.36	-2.98	0.0047	glucose-6-phosphate dehydrogenase 4
AT2G46030.1	6.92	-2.29	0.0047	ubiquitin-conjugating enzyme 6
AT2G02240.1	1.75	-3.29	0.0046	F-box family protein
AT5G59430.3	8.12	-2.7	0.0046	telomeric repeat binding protein 1
AT5G59430.1	7.97	-2.68	0.0045	telomeric repeat binding protein 1
AT5G16010.1	4.69	-2.49	0.0045	3-oxo-5-alpha-steroid 4-dehydrogenase family protein
AT3G21700.3	2.94	-2.91	0.0043	Ras-related small GTP-binding family protein
AT4G29190.1	5.39	-3.88	0.0043	Zinc finger C-x8-C-x5-C-x3-H type family protein
AT3G21700.1	2.93	-2.9	0.0043	Ras-related small GTP-binding family protein
AT5G59430.4	8.16	-2.71	0.0042	telomeric repeat binding protein 1
AT5G59430.2	8.16	-2.7	0.0042	telomeric repeat binding protein 1
AT3G27330.1	3.73	-3.26	0.004	zinc finger (C3HC4-type RING finger) family protein
AT1G76980.2	3.95	-3.08	0.0039	unknown protein
AT4G35840.1	5.94	-2.59	0.0039	RING/U-box superfamily protein
AT4G17790.1	4.59	-2.13	0.0037	SNARE associated Golgi protein family
AT1G32380.1	4.76	-2.05	0.0034	phosphoribosyl pyrophosphate (PRPP) synthase 2
AT5G04180.1	4.36	-2.38	0.0034	alpha carbonic anhydrase 3
AT2G16500.1	7.62	-2.22	0.0034	arginine decarboxylase 1
AT5G26940.3	5.97	-2.44	0.0033	Polynucleotidyl transferase, ribonuclease H-like superfamily protein
AT4G23010.3	5.92	-2.09	0.0033	UDP-galactose transporter 2
AT4G23010.2	5.94	-2.08	0.0033	UDP-galactose transporter 2
AT5G26940.4	5.97	-2.44	0.0033	Polynucleotidyl transferase, ribonuclease H-like superfamily protein
AT1G71100.1	7	-2.29	0.0033	Ribose 5-phosphate isomerase, type A protein
AT5G26940.1	5.97	-2.44	0.0033	Polynucleotidyl transferase, ribonuclease H-like superfamily protein
AT4G23010.1	5.97	-2.08	0.0033	UDP-galactose transporter 2
AT3G52820.1	1.47	-4.73	0.0032	purple acid phosphatase 22
AT5G64230.1	6.4	-3.63	0.0032	unknown protein
AT5G26940.2	5.98	-2.45	0.0032	Polynucleotidyl transferase, ribonuclease H-like superfamily protein
AT2G14750.1	4.57	-2.43	0.0032	APS kinase
AT5G07440.2	6.55	-2.14	0.0032	glutamate dehydrogenase 2
AT5G07440.1	6.55	-2.13	0.0032	glutamate dehydrogenase 2
AT4G16690.1	7.71	-3.08	0.0031	methyl esterase 16
AT4G34050.1	6.9	-1.93	0.0031	S-adenosyl-L-methionine-dependent methyltransferases superfamily protein
AT4G36820.1	0.9	-4.81	0.0031	Protein of unknown function (DUF607)
AT4G34050.2	5.47	-2.04	0.0028	S-adenosyl-L-methionine-dependent methyltransferases superfamily protein
AT4G36950.1	1.52	-4.58	0.0027	mitogen-activated protein kinase kinase kinase 21
AT2G41230.1	5.68	-3.98	0.0027	unknown protein
AT3G56620.1	6.36	-2.94	0.0027	nodulin MtN21 /EamA-like transporter family protein
AT4G39955.1	3.77	-1.93	0.0025	alpha/beta-Hydrolases superfamily protein
AT4G18210.1	1.81	-6.7	0.0023	purine permease 10
AT4G11330.1	1.5	-5.6	0.0022	MAP kinase 5
AT2G32530.1	10.25	-3.11	0.0021	cellulose synthase-like B3
AT2G38800.1	7.95	-3	0.002	Plant calmodulin-binding protein-related
AT5G43980.1	3.74	-2.42	0.002	plasmodesmata-located protein 1
AT3G22530.1	7.14	-2.15	0.002	unknown protein
AT1G01560.2	1.56	-8.74	0.0019	MAP kinase 11
AT5G54230.1	1.42	-8.37	0.0019	myb domain protein 49
AT2G43820.1	2.99	-4.53	0.0019	UDP-glucosyltransferase 74F2
AT5G45380.1	3.3	-4.53	0.0019	solute:sodium symporters;urea transmembrane transporters
AT5G25820.1	1.23	-4.49	0.0019	Exostosin family protein
AT3G55090.1	1.5	-4.42	0.0019	ABC-2 type transporter family protein
AT3G05630.1	3.16	-3.76	0.0019	phospholipase D P2
AT3G14770.1	8.41	-3.69	0.0019	Nodulin MtN3 family protein
AT5G15190.1	6.13	-3.53	0.0019	unknown protein
AT5G15190.2	6.08	-3.48	0.0019	unknown protein
AT2G32540.1	5.75	-3.36	0.0019	cellulose synthase-like B4
AT3G21790.1	4.86	-3.32	0.0019	UDP-Glycosyltransferase superfamily protein
AT3G49210.1	5.12	-3.21	0.0019	O-acyltransferase (WSD1-like) family protein
AT2G34810.1	7.39	-3.12	0.0019	FAD-binding Berberine family protein
AT5G13180.1	5.18	-3.11	0.0019	NAC domain containing protein 83
AT3G47540.2	1.33	-3.06	0.0019	Chitinase family protein
AT2G20320.1	4.11	-2.97	0.0019	DENN (AEX-3) domain-containing protein
AT1G80300.1	8.61	-2.77	0.0019	nucleotide transporter 1
AT5G18310.1	6.39	-2.73	0.0019	unknown protein
AT5G18310.2	6.38	-2.72	0.0019	unknown protein
AT3G25570.2	6.13	-2.71	0.0019	Adenosylmethionine decarboxylase family protein
AT3G25570.1	6.08	-2.71	0.0019	Adenosylmethionine decarboxylase family protein
AT3G25572.1	5.8	-2.7	0.0019	conserved peptide upstream open reading frame 11
AT1G77765.1	4.66	-2.57	0.0019	unknown protein
AT1G77765.4	4.66	-2.57	0.0019	unknown protein
AT1G77765.2	4.65	-2.57	0.0019	unknown protein
AT1G09560.1	4.7	-2.56	0.0019	germin-like protein 5
AT5G40240.1	4.02	-2.52	0.0019	nodulin MtN21 /EamA-like transporter family protein
AT5G40240.2	4.01	-2.51	0.0019	nodulin MtN21 /EamA-like transporter family protein
AT1G12640.1	8.32	-2.49	0.0019	MBOAT (membrane bound O-acyl transferase) family protein
AT1G22190.1	6.32	-2.46	0.0019	Integrase-type DNA-binding superfamily protein
AT5G48180.1	11.35	-2.28	0.0019	nitrile specifier protein 5
AT4G37430.1	7.48	-2.27	0.0019	cytochrome P450, family 91, subfamily A, polypeptide 2
AT5G53970.1	6.53	-3.94	0.0017	Tyrosine transaminase family protein
AT1G69050.1	3.99	-3.12	0.0017	unknown protein
AT3G59690.1	4.4	-2.7	0.0017	IQ-domain 13
AT2G28305.1	5.69	-3.9	0.0015	Putative lysine decarboxylase family protein
AT3G05400.1	6.84	-2.75	0.0015	Major facilitator superfamily protein
AT2G42980.1	2.68	-3.98	0.0013	Eukaryotic aspartyl protease family protein
AT5G07440.3	4.63	-2.89	0.001	glutamate dehydrogenase 2
AT3G05400.2	6.82	-2.81	0.001	Major facilitator superfamily protein
AT5G25130.1	1.76	-5.99	0.00093	cytochrome P450, family 71, subfamily B, polypeptide 12
AT1G76040.1	3.62	-3.03	0.00093	calcium-dependent protein kinase 29
AT1G76040.2	3.8	-2.92	0.00093	calcium-dependent protein kinase 29
AT4G37310.1	5.55	-3.85	0.00093	cytochrome P450, family 81, subfamily H, polypeptide 1
AT3G19660.1	2.48	-4.54	0.00083	unknown protein
AT4G36220.1	4.76	-3.97	0.00083	ferulic acid 5-hydroxylase 1
AT4G39780.1	4.37	-3.94	0.00083	Integrase-type DNA-binding superfamily protein
AT2G22470.1	6.01	-3.62	0.00083	arabinogalactan protein 2
AT1G72060.1	2.29	-3.64	0.00079	serine-type endopeptidase inhibitors
AT1G71520.1	2.35	-5.41	0.00046	Integrase-type DNA-binding superfamily protein
AT1G71030.1	3.08	-3.55	0.00046	MYB-like 2
AT3G26210.1	4.03	-3.6	0.00041	cytochrome P450, family 71, subfamily B, polypeptide 23
