# Supplementary material for: Petal abscission is promoted by jasmonic acid-induced autophagy at Arabidopsis petal bases
Source: Nat Commun. 2024 Feb 6;15:1098. doi: 10.1038/s41467-024-45371-3 (PMC10847506; doi:10.1038/s41467-024-45371-3)
Supplement: Supplementary file 6 — Supplementary Data 3 [file 41467_2024_45371_MOESM6_ESM.xlsx]

## Sheet: Sheet1
Supplementary Data 3. List of 70 high-confidence genes regulated by jasmonic acid during petal abscission.
AGI code	Protein name	WT vs dad1 logconc	WT vs dad1 logfc	WT vs dad1 FDR
AT3G50260	CEJ1 (COOPERATIVELY REGULATED BY ETHYLENE AND JASMONATE 1)	-0.03	-7.75	0.0068
AT1G51800	IOS1 (IMPAIRED OOMYCETE SUSCEPTIBILITY 1)	0.44	-5.88	0.033
AT1G71520	Integrase-type DNA-binding superfamily protein	2.35	-5.41	0.00046
AT3G23570	alpha/beta-Hydrolases superfamily protein	1.37	-5.31	0.0052
AT2G32660	RLP22 (RECEPTOR LIKE PROTEIN 22)	0.76	-5.3	0.013
AT2G02010	GAD4 (GLUTAMATE DECARBOXYLASE 4)	1.38	-5.07	0.0072
AT5G36220	CYP91A1 (CYTOCHROME P450 91A1)	2.22	-4.43	0.0098
AT1G68620	alpha/beta-Hydrolases superfamily protein	5.71	-4.17	0.031
AT2G29470	GST21	4.03	-4.08	0.038
AT5G22270	SIED1 (SALT-INDUCED AND EIN3/EIL1-DEPENDENT 1)	4.48	-3.97	0.0086
AT2G29460	GST22 (GLUTATHIONE S-TRANSFERASE 22)	4.97	-3.96	0.034
AT5G26340	STP13 (SUGAR TRANSPORT PROTEIN 13)	4.74	-3.83	0.024
AT5G48410	GLR1.3 (GLUTAMATE RECEPTOR 1.3)	1.97	-3.68	0.048
AT3G22160	JAV1 (JASMONATE-ASSOCIATED VQ MOTIF GENE 1)	4.75	-3.66	0.023
AT3G22740	HMT3 (HOMOCYSTEINE S-METHYLTRANSFERASE 3)	4.84	-3.65	0.048
AT5G20230	SAG14 (SENESCENCE ASSOCIATED GENE 14)	4.64	-3.63	0.03
AT1G72120	NPF5.14 (NRT1/ PTR FAMILY 5.14)	4.8	-3.59	0.01
AT1G55920	SERAT2;1 (SERINE ACETYLTRANSFERASE 2;1)	7.61	-3.5	0.023
AT3G63010	GID1B (GA INSENSITIVE DWARF1B)	6	-3.48	0.012
AT1G45145	LIV1 (LOCUS OF INSENSITIVITY TO VICTORIN 1)	7.45	-3.4	0.0098
AT3G49570	LSU3 (RESPONSE TO LOW SULFUR 3)	3.85	-3.36	0.0058
AT3G05165	Major facilitator superfamily protein	4.59	-3.33	0.044
AT1G13260	RAV1 (RELATED TO ABI3/VP1 1)	4.12	-3.27	0.045
AT5G42010	Transducin/WD40 repeat-like superfamily protein	1.33	-3.19	0.039
AT3G56260	unknown protein	2.89	-3.14	0.011
AT1G25400	transmembrane protein	4.81	-3.09	0.026
AT5G23510	unknown protein	1.76	-3.07	0.024
AT1G33110	MATE efflux family protein	4.67	-3.06	0.0082
AT5G33290	XGD1 (XYLOGALACTURONAN DEFICIENT 1)	5.14	-2.92	0.0058
AT3G02150	TCP13 (CYCLOIDEA AND PCF TRANSCRIPTION FACTOR 13)	5.13	-2.86	0.01
AT1G08920	ESL1 (ERD (EARLY RESPONSE TO DEHYDRATION) SIX-LIKE 1)	9.29	-2.82	0.025
AT1G80300	NTT1 (NUCLEOTIDE TRANSPORTER 1)	8.61	-2.77	0.0019
AT5G58350	WITH NO LYSINE (K) KINASE 4 (WNK4)	4.66	-2.73	0.0061
AT4G30490	AFG1-like ATPase family protein	4.65	-2.67	0.012
AT5G16970	AER (ALKENAL REDUCTASE)	4.71	-2.63	0.0098
AT1G05010	EFE (ETHYLENE FORMING ENZYME)	6.71	-2.57	0.022
AT1G09970	RLK7 (RECEPTOR-LIKE KINASE 7)	5.2	-2.57	0.032
AT4G30530	GGP1 (GAMMA-GLUTAMYL PEPTIDASE 1)	6.09	-2.55	0.0053
AT5G23660	SWEET12	6.22	-2.5	0.026
AT2G23320	WRKY15	4.62	-2.46	0.0092
AT2G26740	SEH (SOLUBLE EPOXIDE HYDROLASE)	5.68	-2.44	0.0091
AT3G47420	G3PP1 (GLYCEROL-3-PHOSPHATE PERMEASE 1)	6.32	-2.44	0.0052
AT2G14750	APK1 (ADENOSINE-5'-PHOSPHOSULFATE (APS) KINASE 1)	4.57	-2.43	0.0032
AT3G09830	Protein kinase superfamily protein	3.64	-2.4	0.047
AT3G21690	MATE efflux family protein	7.52	-2.38	0.02
AT5G22250	CAF1B (CCR4- ASSOCIATED FACTOR 1B)	4.63	-2.28	0.0066
AT3G60130	BGLU3 (BETA GLUCOSIDASE 2)	5.14	-2.15	0.0092
AT5G07440	GDH2 (GLUTAMATE DEHYDROGENASE 2)	6.55	-2.14	0.0032
AT3G56200	Transmembrane amino acid transporter family protein	4.01	-2.13	0.0059
AT5G13800	PPH (PHEOPHYTINASE)	9.24	-2.13	0.019
AT5G01500	TAAC (HYLAKOID ATP/ADP CARRIER)	3.49	-2.06	0.036
AT5G10300	MES5 (METHYL ESTERASE 5)	5.6	-2.03	0.028
AT5G63790	NAC102	6.21	-1.89	0.044
AT1G69890	Protein of unknown function (DUF569)	4.68	-1.86	0.049
AT2G23150	NRAMP3 (NATURAL RESISTANCE-ASSOCIATED MACROPHAGE PROTEIN 3)	5.2	-1.82	0.0086
AT2G29420	GST25	6.68	-1.77	0.03
AT3G63310	BIL4 (BRZ-INSENSITIVE-LONG HYPOCOTYLS 4)	6.9	-1.69	0.017
AT1G52720	unknown protein	5.85	-1.68	0.0092
AT2G27500	Glycosyl hydrolase superfamily protein	5.65	-1.6	0.038
AT5G13760	Plasma-membrane choline transporter family protein	4.51	-1.53	0.016
AT3G11580	NGAL2 (NGATHA-LIKE PROTEIN2)	4.35	-1.42	0.037
AT5G54170	Polyketide cyclase/dehydrase and lipid transport superfamily protein	5.65	-1.41	0.016
AT4G02940	ALKBH10B	9.18	-1.34	0.039
AT3G23240	ERF1 (ETHYLENE RESPONSE FACTOR 1)
AT3G63300	FKD1
AT2G16460
