# Supplementary material for: Petal abscission is promoted by jasmonic acid-induced autophagy at Arabidopsis petal bases
Source: Nat Commun. 2024 Feb 6;15:1098. doi: 10.1038/s41467-024-45371-3 (PMC10847506; doi:10.1038/s41467-024-45371-3)
Supplement: Supplementary file 7 — Supplementary Data 4 [file 41467_2024_45371_MOESM7_ESM.xlsx]

## Sheet: Sheet1
Supplementary Data 4. GO terms for the 70 high-confidence genes regulated by jasmonic acid during petal abscission.
GO term	Ontology	Description	Number in input list	Number in BG/Ref	adj_pvalue for multiple testing	FDR
GO:0042221	P	response to chemical stimulus	39	3978	4.4e-16	5e-13
GO:0010033	P	response to organic substance	31	2754	6.7e-14	2.5e-11
GO:0050896	P	response to stimulus	45	6292	5.6e-14	2.5e-11
GO:0006950	P	response to stress	35	4089	2.2e-12	6.3e-10
GO:0009607	P	response to biotic stimulus	21	1687	4.4e-10	9.9e-08
GO:0009719	P	response to endogenous stimulus	20	1615	1.4e-09	2.6e-07
GO:0043436	P	oxoacid metabolic process	22	2103	3.7e-09	4.8e-07
GO:0006082	P	organic acid metabolic process	22	2105	3.8e-09	4.8e-07
GO:0019752	P	carboxylic acid metabolic process	22	2103	3.7e-09	4.8e-07
GO:0042180	P	cellular ketone metabolic process	22	2123	4.4e-09	5e-07
GO:0051707	P	response to other organism	18	1421	7.9e-09	8.1e-07
GO:0006952	P	defense response	19	1653	1.3e-08	1.2e-06
GO:0009414	P	response to water deprivation	10	416	9e-08	7.9e-06
GO:0009415	P	response to water	10	424	1.1e-07	8.7e-06
GO:0051179	P	localization	27	3819	1.5e-07	1.1e-05
GO:0006810	P	transport	26	3577	1.7e-07	1.2e-05
GO:0051234	P	establishment of localization	26	3652	2.5e-07	1.6e-05
GO:0006520	P	cellular amino acid metabolic process	13	882	2.4e-07	1.6e-05
GO:0051704	P	multi-organism process	18	1820	3.2e-07	1.9e-05
GO:0044283	P	small molecule biosynthetic process	18	1865	4.6e-07	2.4e-05
GO:0045087	P	innate immune response	13	930	4.4e-07	2.4e-05
GO:0009620	P	response to fungus	10	499	4.6e-07	2.4e-05
GO:0044106	P	cellular amine metabolic process	13	947	5.4e-07	2.7e-05
GO:0051716	P	cellular response to stimulus	20	2355	6.7e-07	3.2e-05
GO:0006519	P	cellular amino acid and derivative metabolic process	15	1324	7.1e-07	3.2e-05
GO:0002376	P	immune system process	13	984	8.2e-07	3.3e-05
GO:0006955	P	immune response	13	984	8.2e-07	3.3e-05
GO:0010941	P	regulation of cell death	9	405	7.9e-07	3.3e-05
GO:0006790	P	sulfur metabolic process	11	683	9.8e-07	3.8e-05
GO:0010200	P	response to chitin	9	421	1.1e-06	4.1e-05
GO:0009308	P	amine metabolic process	13	1034	1.4e-06	5.2e-05
GO:0006575	P	cellular amino acid derivative metabolic process	11	714	1.5e-06	5.3e-05
GO:0070887	P	cellular response to chemical stimulus	15	1417	1.6e-06	5.6e-05
GO:0009753	P	response to jasmonic acid stimulus	9	471	2.7e-06	8.7e-05
GO:0033554	P	cellular response to stress	15	1473	2.6e-06	8.7e-05
GO:0032787	P	monocarboxylic acid metabolic process	15	1481	2.8e-06	8.9e-05
GO:0023052	P	signaling	19	2376	3.4e-06	0.0001
GO:0010363	P	regulation of plant-type hypersensitive response	8	371	4.2e-06	0.00012
GO:0016265	P	death	9	500	4.3e-06	0.00012
GO:0008219	P	cell death	9	500	4.3e-06	0.00012
GO:0080135	P	regulation of cellular response to stress	8	379	4.9e-06	0.00014
GO:0009987	P	cellular process	54	14419	5.4e-06	0.00015
GO:0034641	P	cellular nitrogen compound metabolic process	14	1373	5.9e-06	0.00016
GO:0006612	P	protein targeting to membrane	8	392	6.3e-06	0.00016
GO:0031347	P	regulation of defense response	9	529	6.7e-06	0.00017
GO:0043067	P	regulation of programmed cell death	8	397	6.8e-06	0.00017
GO:0034050	P	host programmed cell death induced by symbiont	8	402	7.5e-06	0.00018
GO:0009626	P	plant-type hypersensitive response	8	401	7.4e-06	0.00018
GO:0080134	P	regulation of response to stress	9	544	8.4e-06	0.00019
GO:0071310	P	cellular response to organic substance	13	1234	9.5e-06	0.00021
GO:0045088	P	regulation of innate immune response	8	415	9.4e-06	0.00021
GO:0002682	P	regulation of immune system process	8	419	1e-05	0.00022
GO:0050776	P	regulation of immune response	8	419	1e-05	0.00022
GO:0044248	P	cellular catabolic process	17	2095	1e-05	0.00022
GO:0002679	P	respiratory burst during defense response	5	121	1.5e-05	0.00031
GO:0045730	P	respiratory burst	5	121	1.5e-05	0.00031
GO:0009404	P	toxin metabolic process	6	211	1.6e-05	0.00031
GO:0009407	P	toxin catabolic process	6	211	1.6e-05	0.00031
GO:0012501	P	programmed cell death	8	451	1.7e-05	0.00033
GO:0016053	P	organic acid biosynthetic process	12	1116	1.8e-05	0.00033
GO:0046394	P	carboxylic acid biosynthetic process	12	1116	1.8e-05	0.00033
GO:0009056	P	catabolic process	17	2182	1.8e-05	0.00033
GO:0000096	P	sulfur amino acid metabolic process	8	465	2.1e-05	0.00038
GO:0009693	P	ethylene biosynthetic process	5	131	2.2e-05	0.00038
GO:0009692	P	ethylene metabolic process	5	131	2.2e-05	0.00038
GO:0043449	P	cellular alkene metabolic process	5	133	2.3e-05	0.00039
GO:0044281	P	small molecule metabolic process	24	4065	2.3e-05	0.00039
GO:0043450	P	alkene biosynthetic process	5	133	2.3e-05	0.00039
GO:0071495	P	cellular response to endogenous stimulus	10	815	3.3e-05	0.00054
GO:0014070	P	response to organic cyclic substance	5	148	3.8e-05	0.00061
GO:0010583	P	response to cyclopentenone	5	148	3.8e-05	0.00061
GO:0048583	P	regulation of response to stimulus	9	667	4.1e-05	0.00064
GO:0007165	P	signal transduction	14	1670	5.2e-05	0.0008
GO:0019748	P	secondary metabolic process	12	1247	5.3e-05	0.00081
GO:0009694	P	jasmonic acid metabolic process	5	160	5.5e-05	0.00082
GO:0042398	P	cellular amino acid derivative biosynthetic process	8	534	5.5e-05	0.00082
GO:0042538	P	hyperosmotic salinity response	5	162	5.8e-05	0.00086
GO:0016054	P	organic acid catabolic process	7	402	6.6e-05	0.00095
GO:0046395	P	carboxylic acid catabolic process	7	402	6.6e-05	0.00095
GO:0031407	P	oxylipin metabolic process	5	168	6.9e-05	0.00098
GO:0023046	P	signaling process	14	1768	9.5e-05	0.0013
GO:0023060	P	signal transmission	14	1767	9.4e-05	0.0013
GO:0006631	P	fatty acid metabolic process	8	587	0.00011	0.0014
GO:0009725	P	response to hormone stimulus	12	1375	0.00013	0.0018
GO:0009651	P	response to salt stress	9	788	0.00014	0.0019
GO:0009737	P	response to abscisic acid stimulus	8	621	0.00015	0.002
GO:0009743	P	response to carbohydrate stimulus	9	812	0.00018	0.0023
GO:0065007	P	biological regulation	29	6222	0.0002	0.0025
GO:0009310	P	amine catabolic process	5	214	0.00021	0.0026
GO:0006970	P	response to osmotic stress	9	842	0.00023	0.0029
GO:0006555	P	methionine metabolic process	5	236	0.00032	0.004
GO:0006972	P	hyperosmotic response	5	251	0.00043	0.0052
GO:0006865	P	amino acid transport	5	266	0.00055	0.0067
GO:0071215	P	cellular response to abscisic acid stimulus	5	267	0.00056	0.0068
GO:0009628	P	response to abiotic stimulus	16	2635	0.00058	0.0069
GO:0015837	P	amine transport	5	272	0.00061	0.0072
GO:0002252	P	immune effector process	5	273	0.00062	0.0072
GO:0009066	P	aspartate family amino acid metabolic process	5	278	0.00067	0.0077
GO:0009867	P	jasmonic acid mediated signaling pathway	5	282	0.00071	0.0081
GO:0071395	P	cellular response to jasmonic acid stimulus	5	282	0.00071	0.0081
GO:0046942	P	carboxylic acid transport	5	283	0.00072	0.0081
GO:0023034	P	intracellular signaling pathway	6	433	0.00074	0.0082
GO:0015849	P	organic acid transport	5	289	0.00079	0.0088
GO:0007242	P	intracellular signaling cascade	10	1252	0.001	0.011
GO:0009751	P	response to salicylic acid stimulus	6	470	0.0011	0.012
GO:0050794	P	regulation of cellular process	22	4595	0.0012	0.013
GO:0009605	P	response to external stimulus	9	1087	0.0014	0.015
GO:0070727	P	cellular macromolecule localization	9	1093	0.0015	0.015
GO:0009611	P	response to wounding	5	340	0.0016	0.017
GO:0050832	P	defense response to fungus	5	342	0.0017	0.017
GO:0006605	P	protein targeting	8	906	0.0018	0.018
GO:0009863	P	salicylic acid mediated signaling pathway	5	349	0.0018	0.018
GO:0071446	P	cellular response to salicylic acid stimulus	5	351	0.0019	0.018
GO:0023033	P	signaling pathway	6	519	0.0018	0.018
GO:0044282	P	small molecule catabolic process	8	932	0.0021	0.021
GO:0009814	P	defense response, incompatible interaction	6	536	0.0022	0.021
GO:0044255	P	cellular lipid metabolic process	10	1395	0.0022	0.021
GO:0042742	P	defense response to bacterium	5	394	0.003	0.029
GO:0009617	P	response to bacterium	6	577	0.0031	0.03
GO:0006979	P	response to oxidative stress	6	582	0.0032	0.031
GO:0006725	P	cellular aromatic compound metabolic process	8	1022	0.0037	0.035
GO:0044237	P	cellular metabolic process	40	11509	0.0037	0.035
GO:0006886	P	intracellular protein transport	8	1044	0.0042	0.039
GO:0008152	P	metabolic process	45	13633	0.0045	0.041
GO:0034613	P	cellular protein localization	8	1059	0.0046	0.042
GO:0009627	P	systemic acquired resistance	5	445	0.005	0.045
GO:0032870	P	cellular response to hormone stimulus	6	641	0.0052	0.046
GO:0055085	P	transmembrane transport	6	648	0.0054	0.048
GO:0009058	P	biosynthetic process	30	7962	0.0056	0.049
GO:0051641	P	cellular localization	10	1613	0.0062	0.054
GO:0050789	P	regulation of biological process	22	5235	0.0062	0.054
GO:0044272	P	sulfur compound biosynthetic process	5	486	0.0072	0.062
GO:0044249	P	cellular biosynthetic process	29	7737	0.0073	0.062
GO:0045184	P	establishment of protein localization	8	1160	0.0078	0.065
GO:0015031	P	protein transport	8	1160	0.0078	0.065
GO:0046907	P	intracellular transport	9	1423	0.0083	0.069
GO:0008104	P	protein localization	8	1216	0.01	0.084
GO:0006629	P	lipid metabolic process	10	1772	0.012	0.095
GO:0033036	P	macromolecule localization	9	1541	0.013	0.11
GO:0051649	P	establishment of localization in cell	9	1554	0.014	0.11
GO:0044271	P	cellular nitrogen compound biosynthetic process	6	804	0.015	0.12
GO:0009755	P	hormone-mediated signaling pathway	5	600	0.017	0.13
GO:0010035	P	response to inorganic substance	7	1086	0.018	0.14
GO:0065008	P	regulation of biological quality	9	1654	0.02	0.16
GO:0006807	P	nitrogen compound metabolic process	21	5675	0.03	0.24
GO:0048519	P	negative regulation of biological process	7	1243	0.034	0.26
GO:0007154	P	cell communication	5	758	0.04	0.31
GO:0046483	P	heterocycle metabolic process	6	1023	0.041	0.31
GO:0048523	P	negative regulation of cellular process	5	789	0.046	0.35
