# Supplementary material for: Petal abscission is promoted by jasmonic acid-induced autophagy at Arabidopsis petal bases
Source: Nat Commun. 2024 Feb 6;15:1098. doi: 10.1038/s41467-024-45371-3 (PMC10847506; doi:10.1038/s41467-024-45371-3)
Supplement: Supplementary file 8 — Supplementary Data 5 [file 41467_2024_45371_MOESM8_ESM.xlsx]

## Sheet: Sheet1
Supplementary Data 5. Cis-elements identified using the promoter sequences of 70 high-confidence genes.
Transcription factors	adj_pvalue for multiple testing
MYC4	0.00324
bHLH18	0.00566
ABF3	0.000867
ABF2	0.00537
ABI5	0.00373
BES2	0.00235
BES3	0.00235
BES1	0.00261
DOF2.5	0.00425
CDF3	0.00437
MYB56	0.00144
ATHB13	0.00633
ANL2	0.00698
HDG1	0.00698
