# Supplementary material for: Petal abscission is promoted by jasmonic acid-induced autophagy at Arabidopsis petal bases
Source: Nat Commun. 2024 Feb 6;15:1098. doi: 10.1038/s41467-024-45371-3 (PMC10847506; doi:10.1038/s41467-024-45371-3)
Supplement: Supplementary file 9 — Supplementary Data 6 [file 41467_2024_45371_MOESM9_ESM.xlsx]

## Sheet: Sheet1
Supplementary Data 6. ChIP-seq data obtained from gANAC102–GFP transgenic plants.
seqnames	start	end	width	strand	peak	feature	start_position	end_position	feature_strand	insideFeature	distancetoFeature	shortestDistance	fromOverlappingOrNearest	NAC102_ChIP
chr1	10018330	10018703	374	*	X0001	AT1G28500	10018691	10020479	+	overlapStart	-361	12	NearestLocation	24.5181
chr1	10029036	10029250	215	*	X0002	AT1G28520	10029083	10031990	+	overlapStart	-47	47	NearestLocation	13.6046
chr1	1004682	1004979	298	*	X0003	AT1G03930	1004688	1008370	+	overlapStart	-6	6	NearestLocation	23.6211
chr1	1011128	1011577	450	*	X0004	AT1G03940	1009228	1011145	-	overlapStart	17	17	NearestLocation	27.9567
chr1	10111606	10111869	264	*	X0005	AT1G28960	10109500	10111738	-	overlapStart	132	131	NearestLocation	17.3421
chr1	10151939	10152285	347	*	X0006	AT1G29071	10151668	10151774	-	upstream	-165	165	NearestLocation	19.7341
chr1	1023876	1024133	258	*	X0007	AT1G03982	1022251	1023719	-	upstream	-157	157	NearestLocation	18.5381
chr1	10249425	10249641	217	*	X0008	AT1G29300	10247707	10249704	-	inside	279	63	NearestLocation	16.4451
chr1	10263960	10264220	261	*	X0009	AT1G29340	10264043	10266917	+	overlapStart	-83	83	NearestLocation	18.5381
chr1	10268870	10269123	254	*	X0010	AT1G29350	10268421	10273821	-	inside	4951	449	NearestLocation	12.4086
chr1	10273706	10273939	234	*	X0011	AT1G29350	10268421	10273821	-	overlapStart	115	115	NearestLocation	15.0996
chr1	1028095	1028652	558	*	X0012	AT1G04000	1027853	1029119	-	inside	1024	242	NearestLocation	28.2557
chr1	10283082	10283281	200	*	X0013	AT1G29370	10277748	10283225	-	overlapStart	143	56	NearestLocation	13.1561
chr1	1028934	1029233	300	*	X0014	AT1G04000	1027853	1029119	-	overlapStart	185	114	NearestLocation	19.7341
chr1	10289855	10290424	570	*	X0015	AT1G29395	10288129	10289666	-	upstream	-189	189	NearestLocation	45.5978
chr1	10294377	10294719	343	*	X0016	AT1G29400	10289998	10294630	-	overlapStart	253	89	NearestLocation	27.8072
chr1	10381958	10382234	277	*	X0017	AT1G29690	10379020	10382153	-	overlapStart	195	81	NearestLocation	19.2856
chr1	103917	104122	206	*	X0018	AT1G01250	104440	105330	-	downstream	1413	318	NearestLocation	13.7541
chr1	10420569	10420777	209	*	X0019	AT1G29750	10413853	10420774	-	overlapStart	205	3	NearestLocation	13.1561
chr1	10475804	10476016	213	*	X0020	AT1G29920	10474656	10475969	-	overlapStart	165	47	NearestLocation	13.3056
chr1	10478463	10478831	369	*	X0021	AT1G29930	10477885	10479114	+	inside	578	283	NearestLocation	20.6311
chr1	10489733	10490029	297	*	X0022	AT1G06297	10489782	10490022	-	includeFeature	289	7	NearestLocation	16.8936
chr1	10489733	10490029	297	*	X0022	AT1G06303	10489782	10490022	+	includeFeature	-49	7	NearestLocation	16.8936
chr1	1049497	1049731	235	*	X0023	AT1G04050	1045598	1049864	-	inside	367	133	NearestLocation	15.2491
chr1	1049948	1050179	232	*	X0024	AT1G04050	1045598	1049864	-	upstream	-84	84	NearestLocation	14.2026
chr1	10504853	10505093	241	*	X0025	AT1G29980	10503239	10506189	-	inside	1336	1096	NearestLocation	16.7441
chr1	10506056	10506391	336	*	X0026	AT1G29980	10503239	10506189	-	overlapStart	133	133	NearestLocation	22.8736
chr1	10548073	10548414	342	*	X0027	AT1G30070	10546511	10548236	-	overlapStart	163	163	NearestLocation	18.6876
chr1	10553418	10553745	328	*	X0028	AT1G30080	10550855	10553295	-	upstream	-123	123	NearestLocation	19.8836
chr1	10583739	10583997	259	*	X0029	AT1G30110	10581735	10584152	+	inside	2004	155	NearestLocation	14.2026
chr1	10664538	10664764	227	*	X0030	AT1G30280	10662608	10664668	-	overlapStart	130	96	NearestLocation	14.8006
chr1	10679932	10680174	243	*	X0031	AT1G30320	10680079	10683137	+	overlapStart	-147	95	NearestLocation	18.6876
chr1	10683028	10683429	402	*	X0032	AT1G30320	10680079	10683137	+	overlapEnd	2949	109	NearestLocation	22.7241
chr1	10690821	10691069	249	*	X0033	AT1G30330	10685822	10690988	-	overlapStart	167	81	NearestLocation	15.9966
chr1	1070794	1071128	335	*	X0034	AT1G04120	1064264	1071080	-	overlapStart	286	48	NearestLocation	19.7341
chr1	10722084	10722452	369	*	X0035	AT1G30380	10722183	10723247	+	overlapStart	-99	99	NearestLocation	23.7706
chr1	10727788	10728257	470	*	X0036	AT1G30400	10727317	10738092	+	inside	471	471	NearestLocation	26.6112
chr1	1072909	1073368	460	*	X0037	AT1G04130	1073274	1075568	+	overlapStart	-365	94	NearestLocation	22.5746
chr1	10737783	10738070	288	*	X0038	AT1G30410	10738683	10747563	+	upstream	-900	613	NearestLocation	17.6411
chr1	1075507	1075716	210	*	X0039	AT1G04130	1073274	1075568	+	overlapEnd	2233	61	NearestLocation	11.6611
chr1	10789966	10790170	205	*	X0040	AT1G30480	10790022	10792725	+	overlapStart	-56	56	NearestLocation	13.3056
chr1	10795106	10795308	203	*	X0041	AT1G30475	10788226	10790241	-	upstream	-4865	4865	NearestLocation	16.1461
chr1	108110	108314	205	*	X0042	AT1G01260	108946	111699	+	upstream	-836	632	NearestLocation	16.2956
chr1	10827083	10827315	233	*	X0043	AT1G30570	10828373	10831656	+	upstream	-1290	1058	NearestLocation	12.8571
chr1	10828303	10828508	206	*	X0044	AT1G30570	10828373	10831656	+	overlapStart	-70	70	NearestLocation	14.2026
chr1	1084378	1084885	508	*	X0045	AT1G04150	1081024	1084431	-	overlapStart	53	53	NearestLocation	30.0497
chr1	108999	109287	289	*	X0046	AT1G01260	108946	111699	+	inside	53	53	NearestLocation	19.7341
chr1	1096164	1097125	962	*	X0047	AT1G04170	1096882	1099901	+	overlapStart	-718	243	NearestLocation	58.3053
chr1	10966874	10967074	201	*	X0048	AT1G30830	10963573	10963646	-	upstream	-3228	3228	NearestLocation	14.9501
chr1	10975719	10975929	211	*	X0049	AT1G30840	10974383	10976298	+	inside	1336	369	NearestLocation	14.3521
chr1	1106048	1106362	315	*	X0050	AT1G04180	1104493	1106241	+	overlapEnd	1555	121	NearestLocation	17.3421
chr1	11115785	11116281	497	*	X0051	AT1G31130	11114693	11116195	-	overlapStart	410	86	NearestLocation	24.8171
chr1	11192628	11192871	244	*	X0052	AT1G31300	11193625	11196397	+	upstream	-997	754	NearestLocation	16.7441
chr1	11193545	11193903	359	*	X0053	AT1G31300	11193625	11196397	+	overlapStart	-80	80	NearestLocation	23.0231
chr1	11214433	11214725	293	*	X0054	AT1G31330	11214676	11216141	-	overlapEnd	1708	49	NearestLocation	17.0431
chr1	11222556	11222839	284	*	X0055	AT1G31350	11221267	11222827	-	overlapStart	271	12	NearestLocation	18.8371
chr1	11249410	11249838	429	*	X0056	AT1G31410	11246817	11249587	-	overlapStart	177	177	NearestLocation	22.2756
chr1	112746	113059	314	*	X0057	AT1G01280	112263	113947	+	inside	483	483	NearestLocation	18.8371
chr1	11330566	11330811	246	*	X0058	AT1G31650	11326251	11330791	-	overlapStart	225	20	NearestLocation	15.5481
chr1	11333485	11333772	288	*	X0059	AT1G31660	11330924	11333540	-	overlapStart	55	55	NearestLocation	17.4916
chr1	11421494	11421782	289	*	X0060	AT1G31830	11418589	11420961	-	upstream	-533	533	NearestLocation	16.5946
chr1	1143602	1144068	467	*	X0061	AT1G04270	1141558	1143130	-	upstream	-472	472	NearestLocation	26.1626
chr1	11445317	11445663	347	*	X0062	AT1G31880	11445490	11450232	+	overlapStart	-173	173	NearestLocation	17.6411
chr1	11472747	11473054	308	*	X0063	AT1G06473	11471861	11472650	-	upstream	-97	97	NearestLocation	18.6876
chr1	11531194	11532165	972	*	X0064	AT1G32060	11532199	11534639	+	upstream	-1005	34	NearestLocation	49.1858
chr1	11532375	11532581	207	*	X0065	AT1G32060	11532199	11534639	+	inside	176	176	NearestLocation	13.3056
chr1	1159050	1159317	268	*	X0066	AT1G04320	1159023	1159093	+	overlapEnd	27	27	NearestLocation	20.0331
chr1	11620243	11620472	230	*	X0067	AT1G32230	11611891	11617419	+	downstream	8352	2824	NearestLocation	14.6511
chr1	11630705	11630906	202	*	X0068	AT1G32240	11625616	11630745	-	overlapStart	40	40	NearestLocation	13.4551
chr1	11665881	11666239	359	*	X0069	AT1G32340	11663008	11666120	-	overlapStart	239	119	NearestLocation	18.5381
chr1	1167018	1167327	310	*	X0070	AT1G04360	1167288	1169034	-	overlapEnd	2016	39	NearestLocation	21.9766
chr1	1171459	1171767	309	*	X0071	AT1G04360	1167288	1169034	-	upstream	-2425	2425	NearestLocation	21.8271
chr1	11751942	11752195	254	*	X0072	AT1G32500	11749798	11752190	-	overlapStart	248	5	NearestLocation	20.9301
chr1	118369	118727	359	*	X0073	AT1G01305	119381	119997	+	upstream	-1012	654	NearestLocation	18.3886
chr1	11846010	11846262	253	*	X0074	AT1G32740	11844660	11846347	+	inside	1350	85	NearestLocation	14.6511
chr1	1188477	1188677	201	*	X0075	AT1G04400	1185512	1188696	-	inside	219	19	NearestLocation	13.0066
chr1	11927857	11928059	203	*	X0076	AT1G06633	11927899	11928260	+	overlapStart	-42	42	NearestLocation	12.2591
chr1	11928576	11928812	237	*	X0077	AT1G32920	11928757	11929993	+	overlapStart	-181	55	NearestLocation	17.3421
chr1	11930992	11931451	460	*	X0078	AT1G32928	11931149	11931801	+	overlapStart	-157	157	NearestLocation	37.5247
chr1	11934361	11934880	520	*	X0079	AT1G32930	11931842	11934759	-	overlapStart	398	121	NearestLocation	31.3952
chr1	1197685	1197913	229	*	X0080	AT1G04430	1197956	1201579	+	upstream	-271	43	NearestLocation	13.1561
chr1	12010611	12010835	225	*	X0081	AT1G33120	12010879	12012547	+	upstream	-268	44	NearestLocation	13.1561
chr1	12044129	12044436	308	*	X0082	AT1G33220	12044872	12045879	+	upstream	-743	436	NearestLocation	17.4916
chr1	12050723	12051305	583	*	X0083	AT1G33240	12051361	12054753	-	downstream	4030	56	NearestLocation	36.1792
chr1	12051512	12051746	235	*	X0084	AT1G33240	12051361	12054753	-	inside	3241	151	NearestLocation	14.2026
chr1	12054890	12055240	351	*	X0085	AT1G33240	12051361	12054753	-	upstream	-137	137	NearestLocation	23.3221
chr1	120581	121037	457	*	X0086	AT1G01310	120154	121130	+	inside	427	93	NearestLocation	26.9102
chr1	12059485	12059713	229	*	X0087	AT1G33250	12057198	12059792	-	inside	307	79	NearestLocation	14.6511
chr1	12084621	12084960	340	*	X0088	AT1G33330	12084914	12086883	+	overlapStart	-293	46	NearestLocation	20.7806
chr1	12138578	12138794	217	*	X0089	AT1G33470	12144440	12147208	+	upstream	-5862	5646	NearestLocation	14.0531
chr1	12429751	12430029	279	*	X0090	AT1G34130	12429846	12433236	+	overlapStart	-95	95	NearestLocation	20.3321
chr1	1243216	1243720	505	*	X0091	AT1G04555	1242506	1244244	+	inside	710	524	NearestLocation	25.5646
chr1	12750230	12750514	285	*	X0092	AT1G34780	12748571	12750506	-	overlapStart	276	8	NearestLocation	19.8836
chr1	12750949	12751442	494	*	X0093	AT1G34844	12751156	12752905	+	overlapStart	-207	207	NearestLocation	28.8537
chr1	12866990	12867321	332	*	X0094	AT1G35160	12867081	12868890	+	overlapStart	-91	91	NearestLocation	29.7507
chr1	12908787	12909007	221	*	X0095	AT1G35220	12908848	12914858	+	overlapStart	-61	61	NearestLocation	16.5946
chr1	13029607	13029874	268	*	X0096	AT1G35430	13030553	13031375	-	downstream	1768	679	NearestLocation	15.6976
chr1	13047351	13047774	424	*	X0097	AT1G35467	13049114	13049437	+	upstream	-1763	1340	NearestLocation	31.2457
chr1	13047912	13048285	374	*	X0098	AT1G35467	13049114	13049437	+	upstream	-1202	829	NearestLocation	19.7341
chr1	130503	131012	510	*	X0099	AT1G01320	121067	130577	-	overlapStart	74	74	NearestLocation	26.9102
chr1	13070908	13071321	414	*	X0100	AT1G35510	13071165	13074984	+	overlapStart	-257	156	NearestLocation	24.8171
chr1	13125325	13125543	219	*	X0101	AT1G35580	13122082	13125328	-	overlapStart	3	3	NearestLocation	13.7541
chr1	1320745	1320948	204	*	X0102	AT1G04710	1321885	1324840	+	upstream	-1140	937	NearestLocation	14.8006
chr1	13224356	13224669	314	*	X0103	AT1G35720	13225168	13227239	+	upstream	-812	499	NearestLocation	23.0231
chr1	1333495	1333785	291	*	X0104	AT1G04287	1333696	1334012	+	overlapStart	-201	89	NearestLocation	17.7906
chr1	1343720	1344066	347	*	X0105	AT1G04780	1340553	1343793	-	overlapStart	73	73	NearestLocation	20.6311
chr1	13470637	13470906	270	*	X0106	AT1G36070	13466694	13470936	-	inside	299	30	NearestLocation	22.1261
chr1	1354953	1355223	271	*	X0107	AT1G04820	1356084	1358547	-	downstream	3594	861	NearestLocation	18.6876
chr1	1355458	1355808	351	*	X0108	AT1G04820	1356084	1358547	-	downstream	3089	276	NearestLocation	22.2756
chr1	1399022	1399226	205	*	X0109	AT1G04940	1399182	1400830	+	overlapStart	-160	44	NearestLocation	14.3521
chr1	1407517	1407780	264	*	X0110	AT1G04950	1403085	1407531	-	overlapStart	14	14	NearestLocation	15.2491
chr1	1418284	1418728	445	*	X0111	AT1G04985	1416342	1419027	-	inside	743	299	NearestLocation	37.8237
chr1	1421610	1421937	328	*	X0112	AT1G04990	1418612	1421863	-	overlapStart	253	74	NearestLocation	27.6577
chr1	1422280	1422501	222	*	X0113	AT1G04990	1418612	1421863	-	upstream	-417	417	NearestLocation	12.1096
chr1	1468866	1469377	512	*	X0114	AT1G05100	1469541	1470881	+	upstream	-675	164	NearestLocation	27.5082
chr1	1469514	1469967	454	*	X0115	AT1G05100	1469541	1470881	+	overlapStart	-27	27	NearestLocation	26.7607
chr1	1486940	1487139	200	*	X0116	AT1G05150	1484067	1487027	-	overlapStart	87	87	NearestLocation	13.0066
chr1	1520384	1520630	247	*	X0117	AT1G05240	1520278	1523023	+	inside	106	106	NearestLocation	17.9401
chr1	1545224	1545440	217	*	X0118	AT1G04387	1543643	1544093	+	downstream	1581	1131	NearestLocation	14.3521
chr1	155819	156166	348	*	X0119	AT1G01420	154367	156178	-	inside	359	12	NearestLocation	17.3421
chr1	1563884	1564495	612	*	X0120	AT1G05360	1564491	1567508	+	overlapStart	-607	4	NearestLocation	38.8702
chr1	156593	156921	329	*	X0121	AT1G01420	154367	156178	-	upstream	-415	415	NearestLocation	16.7441
chr1	1570489	1570750	262	*	X0122	AT1G05370	1569147	1572469	-	inside	1980	1342	NearestLocation	15.6976
chr1	1576624	1576866	243	*	X0123	AT1G05380	1576822	1582672	+	overlapStart	-198	44	NearestLocation	14.3521
chr1	1583576	1584119	544	*	X0124	AT1G05400	1584073	1585421	+	overlapStart	-497	46	NearestLocation	34.5347
chr1	158509	158854	346	*	X0125	AT1G01430	156477	158823	-	overlapStart	314	31	NearestLocation	20.3321
chr1	1587692	1587970	279	*	X0126	AT1G05410	1585371	1587794	-	overlapStart	102	102	NearestLocation	17.6411
chr1	15925964	15926370	407	*	X0127	AT1G42470	15926676	15935529	+	upstream	-712	306	NearestLocation	23.9201
chr1	1611425	1612062	638	*	X0128	AT1G05470	1607202	1611840	-	overlapStart	415	222	NearestLocation	39.6177
chr1	1612877	1613243	367	*	X0129	AT1G05470	1607202	1611840	-	upstream	-1037	1037	NearestLocation	23.1726
chr1	1623466	1623682	217	*	X0130	AT1G05490	1618504	1623489	-	overlapStart	23	23	NearestLocation	16.7441
chr1	1645261	1645492	232	*	X0131	AT1G05562	1645300	1647435	+	overlapStart	-39	39	NearestLocation	14.5016
chr1	1661392	1661604	213	*	X0132	AT1G04397	1661408	1661614	+	overlapStart	-16	10	NearestLocation	15.6976
chr1	16616882	16617192	311	*	X0133	AT1G43850	16616988	16622049	+	overlapStart	-106	106	NearestLocation	23.4716
chr1	16646332	16646662	331	*	X0134	AT1G43890	16646696	16648648	+	upstream	-364	34	NearestLocation	18.0896
chr1	16649660	16649865	206	*	X0135	AT1G43890	16646696	16648648	+	downstream	2964	1012	NearestLocation	14.3521
chr1	16792929	16793215	287	*	X0136	AT1G44160	16794820	16796450	+	upstream	-1891	1605	NearestLocation	17.7906
chr1	16888062	16888264	203	*	X0137	AT1G44740	16887217	16889155	+	inside	845	845	NearestLocation	13.3056
chr1	1693677	1693947	271	*	X0138	AT1G04403	1693476	1693804	-	overlapStart	127	127	NearestLocation	17.0431
chr1	1713249	1713671	423	*	X0139	AT1G04407	1713479	1713740	-	overlapEnd	491	69	NearestLocation	24.8171
chr1	17285751	17286220	470	*	X0140	AT1G47128	17282749	17285749	-	upstream	-2	2	NearestLocation	24.8171
chr1	17288213	17288629	417	*	X0141	AT1G47128	17282749	17285749	-	upstream	-2464	2464	NearestLocation	28.8537
chr1	17296459	17296718	260	*	X0142	AT1G07323	17295588	17296007	-	upstream	-452	452	NearestLocation	19.4351
chr1	173149	173569	421	*	X0143	AT1G01470	171525	172948	-	upstream	-201	201	NearestLocation	25.2656
chr1	17356433	17356670	238	*	X0144	AT1G47340	17353847	17356564	-	overlapStart	131	106	NearestLocation	18.3886
chr1	17376065	17376279	215	*	X0145	AT1G47380	17372371	17376091	-	overlapStart	26	26	NearestLocation	15.5481
chr1	17456936	17457175	240	*	X0146	AT1G47550	17456987	17465195	+	overlapStart	-51	51	NearestLocation	16.8936
chr1	17566410	17566660	251	*	X0147	AT1G47740	17566511	17569297	+	overlapStart	-101	101	NearestLocation	15.9966
chr1	17650983	17651216	234	*	X0148	AT1G47900	17647144	17651791	-	inside	808	575	NearestLocation	15.3986
chr1	17651510	17651744	235	*	X0149	AT1G47900	17647144	17651791	-	inside	281	47	NearestLocation	13.6046
chr1	17688492	17688699	208	*	X0150	AT1G47970	17686990	17688859	+	inside	1502	160	NearestLocation	11.9601
chr1	176968	177168	201	*	X0151	AT1G01480	175706	178406	+	inside	1262	1238	NearestLocation	14.2026
chr1	17769775	17769983	209	*	X0152	AT1G07477	17769036	17769837	-	overlapStart	62	62	NearestLocation	11.6611
chr1	17855474	17855736	263	*	X0153	AT1G48320	17854813	17855715	-	overlapStart	241	21	NearestLocation	14.2026
chr1	17863548	17863771	224	*	X0154	AT1G48330	17863660	17864558	+	overlapStart	-112	111	NearestLocation	13.3056
chr1	17874092	17874488	397	*	X0155	AT1G48370	17874436	17877462	+	overlapStart	-344	52	NearestLocation	24.8171
chr1	1790038	1790457	420	*	X0156	AT1G05910	1790216	1796715	+	overlapStart	-178	178	NearestLocation	31.6942
chr1	17910956	17911487	532	*	X0157	AT1G07487	17910854	17910956	+	overlapEnd	102	0	NearestLocation	51.4283
chr1	17921444	17921808	365	*	X0158	AT1G48480	17918207	17921116	+	downstream	3237	328	NearestLocation	25.7141
chr1	17960905	17961314	410	*	X0159	AT1G48580	17957942	17960916	-	overlapStart	11	11	NearestLocation	24.3686
chr1	17976234	17976494	261	*	X0160	AT1G48620	17973642	17976663	-	inside	429	169	NearestLocation	16.7441
chr1	18040061	18040414	354	*	X0161	AT1G48770	18040129	18041447	+	overlapStart	-68	68	NearestLocation	25.2656
chr1	18197811	18198252	442	*	X0162	AT1G49200	18198227	18199168	+	overlapStart	-416	25	NearestLocation	26.4617
chr1	18215601	18215848	248	*	X0163	AT1G49240	18215800	18218339	+	overlapStart	-199	48	NearestLocation	13.9036
chr1	182251	182572	322	*	X0164	AT1G01490	180017	182749	-	inside	498	177	NearestLocation	21.3786
chr1	18251969	18252284	316	*	X0165	AT1G49340	18252050	18264672	+	overlapStart	-81	81	NearestLocation	21.2291
chr1	18287880	18288283	404	*	X0166	AT1G49420	18287859	18288650	-	inside	770	21	NearestLocation	24.8171
chr1	18316438	18316778	341	*	X0167	AT1G49480	18314117	18316861	-	inside	423	83	NearestLocation	25.1161
chr1	183183	183550	368	*	X0168	AT1G01490	180017	182749	-	upstream	-434	434	NearestLocation	27.8072
chr1	18329476	18329736	261	*	X0169	AT1G49520	18329659	18332102	+	overlapStart	-183	77	NearestLocation	17.0431
chr1	18359888	18360434	547	*	X0170	AT1G49600	18356799	18360447	-	inside	559	13	NearestLocation	28.2557
chr1	18364614	18364817	204	*	X0171	AT1G07573	18363686	18363933	-	upstream	-681	681	NearestLocation	12.7076
chr1	18365511	18365788	278	*	X0172	AT1G49620	18365336	18366744	-	inside	1233	175	NearestLocation	16.5946
chr1	18379759	18380065	307	*	X0173	AT1G49660	18378634	18379901	-	overlapStart	142	142	NearestLocation	17.7906
chr1	18405626	18405825	200	*	X0174	AT1G49730	18402506	18405681	-	overlapStart	55	55	NearestLocation	13.0066
chr1	18406321	18406579	259	*	X0175	AT1G49730	18402506	18405681	-	upstream	-640	640	NearestLocation	16.7441
chr1	18427981	18428267	287	*	X0176	AT1G07593	18428009	18428096	-	includeFeature	115	28	NearestLocation	16.7441
chr1	18438112	18438372	261	*	X0177	AT1G49800	18438012	18439115	-	inside	1003	100	NearestLocation	20.7806
chr1	18456470	18456779	310	*	X0178	AT1G49850	18454844	18456619	-	overlapStart	149	149	NearestLocation	18.8371
chr1	184789	185310	522	*	X0179	AT1G01500	185033	187135	+	overlapStart	-244	244	NearestLocation	36.7772
chr1	18484435	18484821	387	*	X0180	AT1G49920	18481584	18484393	-	upstream	-42	42	NearestLocation	20.1826
chr1	18521612	18522089	478	*	X0181	AT1G50020	18519946	18521781	-	overlapStart	169	169	NearestLocation	33.1892
chr1	1855077	1855321	245	*	X0182	AT1G06110	1853059	1855378	-	inside	301	57	NearestLocation	17.0431
chr1	18581518	18581756	239	*	X0183	AT1G50160	18581429	18581650	+	overlapEnd	89	89	NearestLocation	13.4551
chr1	18581860	18582157	298	*	X0184	AT1G50170	18581998	18583832	+	overlapStart	-138	138	NearestLocation	18.3886
chr1	18627432	18627756	325	*	X0185	AT1G50290	18627551	18628452	-	overlapEnd	1020	119	NearestLocation	17.6411
chr1	18639456	18639704	249	*	X0186	AT1G50320	18638384	18639536	-	overlapStart	80	80	NearestLocation	17.1926
chr1	18680068	18680297	230	*	X0187	AT1G50420	18677694	18680300	-	inside	232	3	NearestLocation	13.4551
chr1	1868720	1869031	312	*	X0188	AT1G06143	1867037	1868905	-	overlapStart	185	126	NearestLocation	16.2956
chr1	18690819	18691165	347	*	X0189	AT1G50450	18687785	18690503	-	upstream	-316	316	NearestLocation	26.9102
chr1	18691508	18691763	256	*	X0190	AT1G50450	18687785	18690503	-	upstream	-1005	1005	NearestLocation	18.3886
chr1	18692920	18693338	419	*	X0191	AT1G50460	18693644	18697709	+	upstream	-724	306	NearestLocation	20.6311
chr1	18728338	18728575	238	*	X0192	AT1G50570	18726235	18728369	-	overlapStart	31	31	NearestLocation	15.6976
chr1	1873696	1874248	553	*	X0193	AT1G06150	1868989	1873730	-	overlapStart	34	34	NearestLocation	30.4982
chr1	18758366	18758689	324	*	X0194	AT1G50640	18756972	18758708	-	inside	342	19	NearestLocation	20.0331
chr1	1876817	1877126	310	*	X0195	AT1G06148	1874885	1877573	-	inside	756	447	NearestLocation	18.0896
chr1	18771024	18771320	297	*	X0196	AT1G50660	18770937	18774759	+	inside	87	87	NearestLocation	18.6876
chr1	1877558	1877988	431	*	X0197	AT1G06148	1874885	1877573	-	overlapStart	15	15	NearestLocation	24.6676
chr1	1884540	1884796	257	*	X0198	AT1G06160	1882907	1883992	+	downstream	1633	548	NearestLocation	14.8006
chr1	18869703	18870016	314	*	X0199	AT1G50910	18866753	18869933	-	overlapStart	230	83	NearestLocation	21.5281
chr1	1888224	1888580	357	*	X0200	AT1G06180	1889362	1891276	+	upstream	-1138	782	NearestLocation	20.3321
chr1	18984357	18984599	243	*	X0201	AT1G51200	18984281	18986653	+	inside	76	76	NearestLocation	17.4916
chr1	19052630	19052911	282	*	X0202	AT1G51400	19052023	19052582	-	upstream	-48	48	NearestLocation	16.7441
chr1	19074240	19074465	226	*	X0203	AT1G51450	19074328	19076545	+	overlapStart	-88	88	NearestLocation	16.8936
chr1	19104848	19105069	222	*	X0204	AT1G51510	19102791	19104933	-	overlapStart	85	85	NearestLocation	16.1461
chr1	19119308	19119713	406	*	X0205	AT1G51550	19117032	19119382	-	overlapStart	74	74	NearestLocation	26.0131
chr1	19121712	19122074	363	*	X0206	AT1G51560	19119606	19122038	-	overlapStart	326	36	NearestLocation	23.4716
chr1	19174801	19175039	239	*	X0207	AT1G51700	19173880	19175228	+	inside	921	189	NearestLocation	15.0996
chr1	19303235	19303576	342	*	X0208	AT1G07773	19303125	19303441	-	overlapStart	206	110	NearestLocation	24.0696
chr1	19305128	19305417	290	*	X0209	AT1G51950	19305081	19307518	+	inside	47	47	NearestLocation	17.6411
chr1	1933405	1933653	249	*	X0210	AT1G06340	1933284	1934103	-	inside	698	121	NearestLocation	14.0531
chr1	19336086	19336401	316	*	X0211	AT1G52000	19333088	19336135	-	overlapStart	49	49	NearestLocation	23.4716
chr1	19345494	19345832	339	*	X0212	AT1G52030	19345871	19349088	-	downstream	3594	39	NearestLocation	24.3686
chr1	19368652	19369097	446	*	X0213	AT1G52080	19369089	19372121	+	overlapStart	-437	8	NearestLocation	26.0131
chr1	19414681	19414880	200	*	X0214	AT1G52150	19409688	19414764	-	overlapStart	83	83	NearestLocation	16.5946
chr1	1942704	1942957	254	*	X0215	AT1G06380	1944993	1946303	+	upstream	-2289	2036	NearestLocation	16.2956
chr1	1944885	1945260	376	*	X0216	AT1G06380	1944993	1946303	+	overlapStart	-108	108	NearestLocation	24.0696
chr1	194761	194980	220	*	X0217	AT1G01540	195645	198787	+	upstream	-884	665	NearestLocation	15.6976
chr1	1950508	1950744	237	*	X0218	AT1G06400	1950596	1952880	-	overlapEnd	2372	88	NearestLocation	13.9036
chr1	19580704	19580950	247	*	X0219	AT1G52565	19579839	19580977	-	inside	273	27	NearestLocation	16.7441
chr1	1958767	1958977	211	*	X0220	AT1G06420	1958878	1960027	+	overlapStart	-111	99	NearestLocation	13.1561
chr1	19699053	19699315	263	*	X0221	AT1G07843	19699159	19699526	-	overlapEnd	473	106	NearestLocation	19.1361
chr1	1974342	1974897	556	*	X0222	AT1G06475	1973834	1974407	-	overlapStart	65	65	NearestLocation	37.6742
chr1	19771901	19772172	272	*	X0223	AT1G53050	19771916	19775817	+	overlapStart	-15	15	NearestLocation	14.6511
chr1	19782646	19782885	240	*	X0224	AT1G53090	19783185	19786902	+	upstream	-539	300	NearestLocation	15.5481
chr1	19837011	19837215	205	*	X0225	AT1G53190	19837110	19840370	+	overlapStart	-99	99	NearestLocation	13.1561
chr1	19844557	19844811	255	*	X0226	AT1G53210	19844450	19847856	+	inside	107	107	NearestLocation	17.9401
chr1	19851733	19851950	218	*	X0227	AT1G53230	19849788	19851725	-	upstream	-8	8	NearestLocation	14.9501
chr1	19853296	19853588	293	*	X0228	AT1G53230	19849788	19851725	-	upstream	-1571	1571	NearestLocation	19.2856
chr1	19853963	19854316	354	*	X0229	AT1G53230	19849788	19851725	-	upstream	-2238	2238	NearestLocation	21.8271
chr1	19873494	19873702	209	*	X0230	AT1G53290	19871116	19873727	+	inside	2378	25	NearestLocation	14.3521
chr1	19878696	19878976	281	*	X0231	AT1G53300	19879405	19882895	+	upstream	-709	429	NearestLocation	18.0896
chr1	19893452	19893680	229	*	X0232	AT1G53320	19890935	19893504	-	overlapStart	52	52	NearestLocation	15.5481
chr1	19924605	19924833	229	*	X0233	AT1G53400	19924660	19926631	+	overlapStart	-55	55	NearestLocation	18.6876
chr1	19956687	19957161	475	*	X0234	AT1G53460	19954390	19956915	-	overlapStart	228	228	NearestLocation	27.9567
chr1	20049925	20050165	241	*	X0235	AT1G53705	20050475	20051451	-	downstream	1526	310	NearestLocation	13.9036
chr1	2007187	2007784	598	*	X0236	AT1G06550	2003627	2007212	-	overlapStart	25	25	NearestLocation	31.2457
chr1	20073815	20074038	224	*	X0237	AT1G53770	20071251	20073863	-	overlapStart	48	48	NearestLocation	13.4551
chr1	20081466	20081681	216	*	X0238	AT1G53800	20081644	20084551	+	overlapStart	-178	37	NearestLocation	15.6976
chr1	20106107	20106306	200	*	X0239	AT1G53850	20103756	20106077	-	upstream	-30	30	NearestLocation	11.9601
chr1	20119509	20119794	286	*	X0240	AT1G53885	20119506	20120480	+	inside	3	3	NearestLocation	18.5381
chr1	20133244	20133452	209	*	X0241	AT1G53903	20132071	20133045	+	downstream	1173	199	NearestLocation	11.8106
chr1	20170007	20170237	231	*	X0242	AT1G54030	20167597	20169684	+	downstream	2410	323	NearestLocation	14.2026
chr1	20183849	20184102	254	*	X0243	AT1G54070	20182581	20183505	+	downstream	1268	344	NearestLocation	14.0531
chr1	20186851	20187267	417	*	X0244	AT1G54080	20183545	20187096	-	overlapStart	245	171	NearestLocation	29.6012
chr1	20189422	20189704	283	*	X0245	AT1G54090	20189472	20191900	+	overlapStart	-50	50	NearestLocation	16.5946
chr1	20192106	20192309	204	*	X0246	AT1G54095	20192768	20194099	+	upstream	-662	459	NearestLocation	14.3521
chr1	20198933	20199255	323	*	X0247	AT1G54100	20194712	20199193	-	overlapStart	260	62	NearestLocation	22.8736
chr1	20206588	20206933	346	*	X0248	AT1G54120	20206930	20207555	+	overlapStart	-342	3	NearestLocation	26.0131
chr1	20209332	20209589	258	*	X0249	AT1G54130	20210772	20213942	+	upstream	-1440	1183	NearestLocation	16.1461
chr1	20210053	20210606	554	*	X0250	AT1G54130	20210772	20213942	+	upstream	-719	166	NearestLocation	39.6177
chr1	20250177	20250438	262	*	X0251	AT1G54220	20246026	20250345	-	overlapStart	168	93	NearestLocation	17.6411
chr1	20273501	20273724	224	*	X0252	AT1G54310	20273567	20275574	+	overlapStart	-66	66	NearestLocation	15.3986
chr1	20303699	20303984	286	*	X0253	AT1G54385	20301072	20303949	-	overlapStart	250	35	NearestLocation	18.2391
chr1	20343392	20343630	239	*	X0254	AT1G54460	20340572	20343554	-	overlapStart	162	76	NearestLocation	15.8471
chr1	20385170	20385394	225	*	X0255	AT1G54570	20380435	20385380	-	overlapStart	210	14	NearestLocation	17.1926
chr1	20389302	20389584	283	*	X0256	AT1G54580	20389347	20391147	+	overlapStart	-45	45	NearestLocation	20.6311
chr1	2040237	2040511	275	*	X0257	AT1G06660	2037311	2040419	-	overlapStart	182	92	NearestLocation	19.2856
chr1	20402951	20403207	257	*	X0258	AT1G54630	20401357	20403166	-	overlapStart	215	41	NearestLocation	18.3886
chr1	20420847	20421168	322	*	X0259	AT1G54710	20416770	20421156	-	overlapStart	309	12	NearestLocation	27.2092
chr1	20424795	20425155	361	*	X0260	AT1G54730	20424332	20430194	+	inside	463	463	NearestLocation	21.0796
chr1	20510831	20511266	436	*	X0261	AT1G54990	20511519	20513681	+	upstream	-688	253	NearestLocation	26.7607
chr1	2052034	2052344	311	*	X0262	AT1G06690	2049400	2052170	-	overlapStart	136	136	NearestLocation	17.6411
chr1	2055812	2056011	200	*	X0263	AT1G04493	2055991	2056304	+	overlapStart	-179	20	NearestLocation	12.7076
chr1	20587937	20588469	533	*	X0264	AT1G55190	20588397	20589199	+	overlapStart	-460	72	NearestLocation	30.9467
chr1	20624549	20624807	259	*	X0265	AT1G55280	20622930	20624794	-	overlapStart	245	13	NearestLocation	16.8936
chr1	20637105	20637481	377	*	X0266	AT1G55325	20637333	20648434	+	overlapStart	-228	148	NearestLocation	33.6377
chr1	20651298	20651776	479	*	X0267	AT1G55340	20651814	20653764	+	upstream	-516	38	NearestLocation	25.4151
chr1	206621	207141	521	*	X0268	AT1G01570	204935	207642	+	inside	1686	501	NearestLocation	30.9467
chr1	20668725	20668927	203	*	X0269	AT1G55360	20666180	20668817	-	overlapStart	92	92	NearestLocation	14.6511
chr1	20674343	20674660	318	*	X0270	AT1G55365	20673455	20674503	-	overlapStart	160	157	NearestLocation	20.4816
chr1	20711331	20711554	224	*	X0271	AT1G55475	20711465	20713560	+	overlapStart	-134	89	NearestLocation	14.9501
chr1	20723139	20723417	279	*	X0272	AT1G55510	20723279	20725747	+	overlapStart	-140	138	NearestLocation	20.0331
chr1	20761501	20761704	204	*	X0273	AT1G55580	20763844	20765823	+	upstream	-2343	2140	NearestLocation	13.1561
chr1	20783363	20784101	739	*	X0274	AT1G55610	20779493	20784017	-	overlapStart	654	84	NearestLocation	49.1858
chr1	20812912	20813157	246	*	X0275	AT1G55690	20808199	20813061	-	overlapStart	149	96	NearestLocation	15.9966
chr1	20951857	20952088	232	*	X0276	AT1G56020	20951856	20953595	+	inside	1	1	NearestLocation	15.3986
chr1	20956665	20957160	496	*	X0277	AT1G56030	20957098	20958550	-	overlapEnd	1885	62	NearestLocation	34.0862
chr1	20979348	20979606	259	*	X0278	AT1G56090	20977541	20979448	-	overlapStart	100	100	NearestLocation	16.8936
chr1	20986886	20987194	309	*	X0279	AT1G56110	20984273	20986952	-	overlapStart	66	66	NearestLocation	22.4251
chr1	21007829	21008094	266	*	X0280	AT1G56140	21001269	21007855	-	overlapStart	26	26	NearestLocation	15.2491
chr1	21024142	21024558	417	*	X0281	AT1G56170	21024482	21025902	+	overlapStart	-340	76	NearestLocation	31.9932
chr1	21044451	21044673	223	*	X0282	AT1G56225	21044756	21045708	-	downstream	1257	83	NearestLocation	13.9036
chr1	21051762	21052117	356	*	X0283	AT1G08093	21051658	21051893	-	overlapStart	131	104	NearestLocation	20.9301
chr1	21341	21669	329	*	X0284	AT1G01040	23121	31227	+	upstream	-1780	1452	NearestLocation	18.6876
chr1	21417885	21418136	252	*	X0285	AT1G57820	21413981	21418115	-	overlapStart	230	21	NearestLocation	14.6511
chr1	21468183	21468632	450	*	X0286	AT1G58030	21464001	21468505	-	overlapStart	322	127	NearestLocation	28.2557
chr1	2148128	2148341	214	*	X0287	AT1G06990	2148342	2150152	+	upstream	-214	1	NearestLocation	14.3521
chr1	21507445	21507877	433	*	X0288	AT1G58080	21504314	21507679	-	overlapStart	234	198	NearestLocation	28.4052
chr1	21553010	21553566	557	*	X0289	AT1G58210	21553537	21554778	+	overlapStart	-527	29	NearestLocation	31.5447
chr1	21562803	21563006	204	*	X0290	AT1G58220	21558243	21562966	-	overlapStart	163	40	NearestLocation	13.6046
chr1	21565978	21566479	502	*	X0291	AT1G58230	21566057	21579159	+	overlapStart	-79	79	NearestLocation	47.0928
chr1	21579679	21579912	234	*	X0292	AT1G58235	21579622	21581165	-	inside	1486	57	NearestLocation	14.8006
chr1	2160770	2160997	228	*	X0293	AT1G07030	2158413	2160818	-	overlapStart	48	48	NearestLocation	14.0531
chr1	21743887	21744159	273	*	X0294	AT1G58590	21742944	21743891	-	overlapStart	4	4	NearestLocation	17.7906
chr1	2183935	2184371	437	*	X0295	AT1G07119	2184318	2187941	+	overlapStart	-383	53	NearestLocation	27.0597
chr1	21998601	21998889	289	*	X0296	AT1G59780	21993220	21999632	-	inside	1031	743	NearestLocation	18.0896
chr1	22011058	22011388	331	*	X0297	AT1G59820	22011305	22020386	+	overlapStart	-247	83	NearestLocation	26.4617
chr1	22096443	22096649	207	*	X0298	AT1G60010	22095285	22096620	-	overlapStart	177	29	NearestLocation	14.6511
chr1	22097721	22098023	303	*	X0299	AT1G60010	22095285	22096620	-	upstream	-1101	1101	NearestLocation	25.4151
chr1	2212240	2212823	584	*	X0300	AT1G07200	2208477	2212718	-	overlapStart	478	105	NearestLocation	33.7872
chr1	2214828	2215287	460	*	X0301	AT1G07210	2215216	2216982	+	overlapStart	-388	71	NearestLocation	30.4982
chr1	22149476	22149711	236	*	X0302	AT1G60070	22142604	22149527	-	overlapStart	51	51	NearestLocation	18.3886
chr1	22155198	22155428	231	*	X0303	AT1G60090	22155559	22158272	+	upstream	-361	131	NearestLocation	15.8471
chr1	22165116	22165331	216	*	X0304	AT1G60110	22168424	22170803	+	upstream	-3308	3093	NearestLocation	14.8006
chr1	2219298	2219503	206	*	X0305	AT1G07220	2216925	2219649	-	inside	351	146	NearestLocation	13.1561
chr1	22297078	22297377	300	*	X0306	AT1G60505	22294362	22297374	-	overlapStart	296	3	NearestLocation	17.7906
chr1	22300832	22301067	236	*	X0307	AT1G60525	22299435	22301441	-	inside	609	374	NearestLocation	16.1461
chr1	22311323	22311661	339	*	X0308	AT1G60560	22308478	22311377	-	overlapStart	54	54	NearestLocation	20.4816
chr1	22330104	22330431	328	*	X0309	AT1G60610	22327792	22330318	-	overlapStart	214	113	NearestLocation	17.9401
chr1	22371962	22372254	293	*	X0310	AT1G60780	22368953	22372223	-	overlapStart	261	31	NearestLocation	17.9401
chr1	2237545	2238287	743	*	X0311	AT1G07280	2238017	2241471	+	overlapStart	-472	270	NearestLocation	39.3187
chr1	22387761	22388345	585	*	X0312	AT1G60800	22383393	22387766	-	overlapStart	5	5	NearestLocation	38.4217
chr1	22417120	22417372	253	*	X0313	AT1G60890	22412188	22417312	-	overlapStart	192	60	NearestLocation	17.1926
chr1	22473978	22474293	316	*	X0314	AT1G61000	22470828	22474187	-	overlapStart	209	106	NearestLocation	17.1926
chr1	22512146	22512446	301	*	X0315	AT1G61100	22508524	22512333	-	overlapStart	187	113	NearestLocation	17.3421
chr1	225446	225661	216	*	X0316	AT1G01610	221642	224351	-	upstream	-1095	1095	NearestLocation	13.4551
chr1	22551229	22551444	216	*	X0317	AT1G61180	22551271	22554684	+	overlapStart	-42	42	NearestLocation	14.3521
chr1	22564165	22564463	299	*	X0318	AT1G61210	22564359	22572029	+	overlapStart	-194	104	NearestLocation	17.0431
chr1	22572851	22573056	206	*	X0319	AT1G61215	22572609	22575583	+	inside	242	242	NearestLocation	16.8936
chr1	22593522	22593883	362	*	X0320	AT1G61260	22593465	22595338	-	inside	1816	57	NearestLocation	19.5846
chr1	2260218	2260555	338	*	X0321	AT1G07350	2257384	2260187	-	upstream	-31	31	NearestLocation	18.5381
chr1	2277556	2277908	353	*	X0322	AT1G07420	2277555	2280502	+	inside	1	1	NearestLocation	26.3122
chr1	22799395	22799717	323	*	X0323	AT1G61740	22798035	22801416	-	inside	2021	1360	NearestLocation	24.8171
chr1	2280259	2280476	218	*	X0324	AT1G07430	2280746	2282828	-	downstream	2569	270	NearestLocation	11.6611
chr1	2280757	2281257	501	*	X0325	AT1G07430	2280746	2282828	-	inside	2071	11	NearestLocation	41.2622
chr1	2282707	2283167	461	*	X0326	AT1G07430	2280746	2282828	-	overlapStart	121	121	NearestLocation	26.1626
chr1	2284258	2284466	209	*	X0327	AT1G07430	2280746	2282828	-	upstream	-1430	1430	NearestLocation	13.0066
chr1	2284857	2285057	201	*	X0328	AT1G07430	2280746	2282828	-	upstream	-2029	2029	NearestLocation	12.7076
chr1	2285256	2285475	220	*	X0329	AT1G07440	2286185	2287791	-	downstream	2535	710	NearestLocation	14.5016
chr1	22890891	22891188	298	*	X0330	AT1G61930	22893101	22894064	+	upstream	-2210	1913	NearestLocation	17.9401
chr1	2291274	2291515	242	*	X0331	AT1G07470	2291369	2294558	+	overlapStart	-95	95	NearestLocation	17.0431
chr1	2299814	2300303	490	*	X0332	AT1G07480	2296023	2299544	-	upstream	-270	270	NearestLocation	33.1892
chr1	23109319	23109605	287	*	X0333	AT1G62430	23105905	23109534	-	overlapStart	215	71	NearestLocation	21.0796
chr1	2321574	2322113	540	*	X0334	AT1G07540	2318143	2321664	-	overlapStart	90	90	NearestLocation	34.8337
chr1	2322308	2322593	286	*	X0335	AT1G07540	2318143	2321664	-	upstream	-644	644	NearestLocation	18.3886
chr1	23287456	23287742	287	*	X0336	AT1G62870	23283912	23286797	-	upstream	-659	659	NearestLocation	20.6311
chr1	23297201	23297471	271	*	X0337	AT1G62900	23297720	23298682	+	upstream	-519	249	NearestLocation	16.7441
chr1	2333522	2333761	240	*	X0338	AT1G07570	2331136	2333767	-	inside	245	6	NearestLocation	13.9036
chr1	23344620	23344890	271	*	X0339	AT1G63005	23345377	23345511	-	downstream	891	487	NearestLocation	22.8736
chr1	2335648	2336203	556	*	X0340	AT1G07580	2334822	2334894	+	downstream	826	754	NearestLocation	34.3852
chr1	23361645	23362034	390	*	X0341	AT1G63020	23354685	23362589	-	inside	944	555	NearestLocation	26.9102
chr1	23362155	23362730	576	*	X0342	AT1G63020	23354685	23362589	-	overlapStart	434	141	NearestLocation	37.0762
chr1	23370598	23370811	214	*	X0343	AT1G63030	23367394	23368416	-	upstream	-2182	2182	NearestLocation	14.6511
chr1	23392567	23392842	276	*	X0344	AT1G63090	23390968	23392873	-	inside	306	31	NearestLocation	16.1461
chr1	23455682	23455976	295	*	X0345	AT1G63240	23455711	23458928	-	overlapEnd	3246	29	NearestLocation	17.3421
chr1	2348747	2349038	292	*	X0346	AT1G07630	2348915	2351799	+	overlapStart	-168	123	NearestLocation	19.7341
chr1	23522437	23522638	202	*	X0347	AT1G63430	23522449	23526832	+	overlapStart	-12	12	NearestLocation	15.0996
chr1	23539081	23539384	304	*	X0348	AT1G63470	23536466	23539242	-	overlapStart	161	142	NearestLocation	24.3686
chr1	23555382	23555742	361	*	X0349	AT1G63500	23555399	23558917	+	overlapStart	-17	17	NearestLocation	27.5082
chr1	23585612	23585903	292	*	X0350	AT1G63610	23583196	23585784	-	overlapStart	172	119	NearestLocation	17.9401
chr1	23641376	23641693	318	*	X0351	AT1G63730	23641770	23645132	+	upstream	-394	77	NearestLocation	17.4916
chr1	23644600	23645029	430	*	X0352	AT1G63740	23645206	23649289	+	upstream	-606	177	NearestLocation	22.4251
chr1	2368370	2368886	517	*	X0353	AT1G07660	2368833	2369735	+	overlapStart	-463	53	NearestLocation	29.4517
chr1	23684021	23684431	411	*	X0354	AT1G63820	23682278	23684373	-	overlapStart	352	58	NearestLocation	27.5082
chr1	23685205	23685463	259	*	X0355	AT1G63830	23685093	23687374	+	inside	112	112	NearestLocation	15.0996
chr1	23689788	23690068	281	*	X0356	AT1G63840	23689603	23690807	-	inside	1019	185	NearestLocation	16.1461
chr1	23706618	23706893	276	*	X0357	AT1G63860	23701408	23706058	-	upstream	-560	560	NearestLocation	19.1361
chr1	23734562	23734831	270	*	X0358	AT1G63950	23734848	23735745	+	upstream	-286	17	NearestLocation	19.4351
chr1	237703	237998	296	*	X0359	AT1G01650	232840	237905	-	overlapStart	202	93	NearestLocation	25.1161
chr1	23773276	23773477	202	*	X0360	AT1G64060	23769774	23776984	+	inside	3502	3502	NearestLocation	13.0066
chr1	23802235	23802556	322	*	X0361	AT1G64120	23802553	23802636	+	overlapStart	-318	3	NearestLocation	20.6311
chr1	23807610	23807929	320	*	X0362	AT1G08653	23807641	23807852	+	includeFeature	-31	31	NearestLocation	17.7906
chr1	23820860	23821102	243	*	X0363	AT1G64180	23821453	23824359	+	upstream	-593	351	NearestLocation	16.7441
chr1	23862964	23863207	244	*	X0364	AT1G64300	23863066	23866045	+	overlapStart	-102	102	NearestLocation	15.2491
chr1	23923013	23923229	217	*	X0365	AT1G64405	23923517	23924395	+	upstream	-504	288	NearestLocation	13.0066
chr1	23943212	23943424	213	*	X0366	AT1G64450	23941598	23942900	-	upstream	-312	312	NearestLocation	14.6511
chr1	23945460	23945950	491	*	X0367	AT1G64460	23943484	23945810	-	overlapStart	350	140	NearestLocation	34.5347
chr1	23978396	23978693	298	*	X0368	AT1G64570	23978613	23983925	+	overlapStart	-217	80	NearestLocation	17.7906
chr1	23995656	23996224	569	*	X0369	AT1G64600	23995909	23998832	+	overlapStart	-253	253	NearestLocation	35.4317
chr1	24001911	24002110	200	*	X0370	AT1G64610	23998725	24002058	-	overlapStart	147	52	NearestLocation	13.0066
chr1	24026439	24026794	356	*	X0371	AT1G64650	24023498	24026530	-	overlapStart	91	91	NearestLocation	20.4816
chr1	24028611	24028874	264	*	X0372	AT1G64660	24028830	24030780	+	overlapStart	-219	44	NearestLocation	17.9401
chr1	24097497	24098168	672	*	X0373	AT1G64850	24096290	24097733	-	overlapStart	236	236	NearestLocation	43.9533
chr1	24136197	24136652	456	*	X0374	AT1G64970	24134085	24136109	-	upstream	-88	88	NearestLocation	28.8537
chr1	24139315	24139586	272	*	X0375	AT1G64980	24137405	24139325	-	overlapStart	10	10	NearestLocation	15.2491
chr1	24149060	24149327	268	*	X0376	AT1G65010	24149208	24154412	+	overlapStart	-148	119	NearestLocation	18.0896
chr1	2416028	2416290	263	*	X0377	AT1G07810	2416178	2420829	+	overlapStart	-150	112	NearestLocation	16.8936
chr1	24251234	24251665	432	*	X0378	AT1G65295	24251373	24252940	+	overlapStart	-139	139	NearestLocation	29.4517
chr1	24272594	24274370	1777	*	X0379	AT1G65346	24273181	24274038	-	includeFeature	1444	332	NearestLocation	339.666
chr1	24275205	24276411	1207	*	X0380	AT1G65349	24277072	24277443	+	upstream	-1867	661	NearestLocation	244.733
chr1	24299324	24299553	230	*	X0381	AT1G65425	24299857	24300588	+	upstream	-533	304	NearestLocation	12.8571
chr1	2431897	2432118	222	*	X0382	AT1G07870	2428773	2432091	-	overlapStart	194	27	NearestLocation	15.9966
chr1	24323925	24324289	365	*	X0383	AT1G65470	24319396	24324091	-	overlapStart	166	166	NearestLocation	25.4151
chr1	2436987	2437259	273	*	X0384	AT1G07890	2437281	2439665	+	upstream	-294	22	NearestLocation	18.6876
chr1	2445038	2445384	347	*	X0385	AT1G07910	2445437	2454645	+	upstream	-399	53	NearestLocation	21.3786
chr1	2445819	2446023	205	*	X0386	AT1G07910	2445437	2454645	+	inside	382	382	NearestLocation	13.7541
chr1	24487942	24488141	200	*	X0387	AT1G65830	24486992	24487073	-	upstream	-869	869	NearestLocation	12.4086
chr1	24489625	24490010	386	*	X0388	AT1G65840	24489758	24493077	+	overlapStart	-133	133	NearestLocation	27.5082
chr1	24536937	24537327	391	*	X0389	AT1G65930	24538886	24542712	+	upstream	-1949	1559	NearestLocation	24.6676
chr1	2456867	2457103	237	*	X0390	AT1G07930	2458184	2460817	+	upstream	-1317	1081	NearestLocation	11.5116
chr1	2463579	2463803	225	*	X0391	AT1G07940	2462949	2465545	-	inside	1966	630	NearestLocation	11.9601
chr1	2466989	2467269	281	*	X0392	AT1G07950	2465729	2467165	-	overlapStart	176	104	NearestLocation	19.8836
chr1	24685791	24685993	203	*	X0393	AT1G66240	24686114	24687417	-	downstream	1626	121	NearestLocation	14.3521
chr1	24744093	24744307	215	*	X0394	AT1G08843	24745574	24745815	-	downstream	1722	1267	NearestLocation	13.9036
chr1	2484912	2485161	250	*	X0395	AT1G08005	2485281	2485724	+	upstream	-369	120	NearestLocation	17.0431
chr1	24884595	24885110	516	*	X0396	AT1G66730	24884681	24892046	+	overlapStart	-86	86	NearestLocation	38.2722
chr1	24891523	24891930	408	*	X0397	AT1G66740	24892340	24893876	+	upstream	-817	410	NearestLocation	23.1726
chr1	24892284	24892711	428	*	X0398	AT1G66740	24892340	24893876	+	overlapStart	-56	56	NearestLocation	23.3221
chr1	2489298	2489752	455	*	X0399	AT1G08010	2485848	2488085	-	upstream	-1213	1213	NearestLocation	20.9301
chr1	2493099	2493515	417	*	X0400	AT1G08030	2489409	2493327	-	overlapStart	228	188	NearestLocation	32.1427
chr1	2494492	2494726	235	*	X0401	AT1G08035	2494402	2495313	+	inside	90	90	NearestLocation	12.8571
chr1	2498887	2499256	370	*	X0402	AT1G08040	2495309	2498764	-	upstream	-123	123	NearestLocation	21.0796
chr1	25029762	25030054	293	*	X0403	AT1G67050	25028538	25029857	-	overlapStart	95	95	NearestLocation	16.8936
chr1	25047415	25047632	218	*	X0404	AT1G67080	25045151	25047103	-	upstream	-312	312	NearestLocation	15.9966
chr1	25048385	25048655	271	*	X0405	AT1G67090	25048158	25049667	-	inside	1282	227	NearestLocation	15.3986
chr1	25050021	25050315	295	*	X0406	AT1G67090	25048158	25049667	-	upstream	-354	354	NearestLocation	16.8936
chr1	25095579	25095848	270	*	X0407	AT1G67120	25069428	25095638	-	overlapStart	59	59	NearestLocation	17.6411
chr1	25127158	25127395	238	*	X0408	AT1G67170	25127173	25129464	+	overlapStart	-15	15	NearestLocation	16.4451
chr1	2520679	2521006	328	*	X0409	AT1G08080	2516991	2518611	-	upstream	-2068	2068	NearestLocation	22.2756
chr1	25208996	25209220	225	*	X0410	AT1G67320	25205279	25209101	-	overlapStart	105	105	NearestLocation	14.9501
chr1	25319186	25319388	203	*	X0411	AT1G67560	25319804	25324581	+	upstream	-618	416	NearestLocation	13.0066
chr1	25319694	25319934	241	*	X0412	AT1G67560	25319804	25324581	+	overlapStart	-110	110	NearestLocation	15.0996
chr1	25324182	25324384	203	*	X0413	AT1G67570	25325138	25327286	+	upstream	-956	754	NearestLocation	12.5581
chr1	2538082	2538429	348	*	X0414	AT1G08115	2538074	2538238	-	overlapStart	156	8	NearestLocation	20.7806
chr1	25395091	25395294	204	*	X0415	AT1G67740	25394031	25395249	-	overlapStart	158	45	NearestLocation	12.2591
chr1	25407720	25407933	214	*	X0416	AT1G67770	25407864	25410165	+	overlapStart	-144	69	NearestLocation	13.9036
chr1	25456117	25456321	205	*	X0417	AT1G67880	25453823	25455823	-	upstream	-294	294	NearestLocation	15.5481
chr1	2548186	2548389	204	*	X0418	AT1G08130	2542663	2547946	-	upstream	-240	240	NearestLocation	12.5581
chr1	25501658	25501889	232	*	X0419	AT1G68030	25500378	25501803	-	overlapStart	145	86	NearestLocation	16.1461
chr1	25508231	25508552	322	*	X0420	AT1G68050	25508639	25510907	+	upstream	-408	87	NearestLocation	19.2856
chr1	25514311	25514527	217	*	X0421	AT1G68060	25510887	25514601	-	inside	290	74	NearestLocation	14.2026
chr1	25531919	25532338	420	*	X0422	AT1G68130	25532008	25534698	+	overlapStart	-89	89	NearestLocation	24.3686
chr1	25549115	25549347	233	*	X0423	AT1G68160	25545758	25548894	-	upstream	-221	221	NearestLocation	11.9601
chr1	25595936	25596252	317	*	X0424	AT1G68290	25596671	25598438	+	upstream	-735	419	NearestLocation	22.8736
chr1	25611924	25612244	321	*	X0425	AT1G08977	25612601	25612883	-	downstream	959	357	NearestLocation	20.9301
chr1	2564063	2564276	214	*	X0426	AT1G08170	2562769	2563706	-	upstream	-357	357	NearestLocation	12.4086
chr1	25649236	25649503	268	*	X0427	AT1G68400	25646039	25649254	-	overlapStart	18	18	NearestLocation	17.4916
chr1	25657644	25658235	592	*	X0428	AT1G68440	25657757	25659484	+	overlapStart	-113	113	NearestLocation	41.4117
chr1	25659521	25659735	215	*	X0429	AT1G68440	25657757	25659484	+	downstream	1764	37	NearestLocation	14.2026
chr1	25659913	25660336	424	*	X0430	AT1G68450	25661487	25662276	-	downstream	2363	1151	NearestLocation	27.8072
chr1	25663661	25663976	316	*	X0431	AT1G68450	25661487	25662276	-	upstream	-1385	1385	NearestLocation	19.5846
chr1	25689932	25690212	281	*	X0432	AT1G68490	25693449	25696250	+	upstream	-3517	3237	NearestLocation	22.4251
chr1	25695121	25696034	914	*	X0433	AT1G68490	25693449	25696250	+	inside	1672	216	NearestLocation	66.0794
chr1	25699686	25699910	225	*	X0434	AT1G68500	25701770	25702778	+	upstream	-2084	1860	NearestLocation	14.2026
chr1	25724656	25725100	445	*	X0435	AT1G68550	25725455	25727701	-	downstream	3045	355	NearestLocation	28.4052
chr1	25727519	25727848	330	*	X0436	AT1G68550	25725455	25727701	-	overlapStart	182	147	NearestLocation	28.5547
chr1	25732292	25732629	338	*	X0437	AT1G68550	25725455	25727701	-	upstream	-4591	4591	NearestLocation	22.5746
chr1	2573283	2573968	686	*	X0438	AT1G08200	2573818	2576844	-	overlapEnd	3561	150	NearestLocation	46.1958
chr1	25741015	25741441	427	*	X0439	AT1G08993	25740062	25740329	-	upstream	-686	686	NearestLocation	23.6211
chr1	25752363	25752621	259	*	X0440	AT1G68580	25752624	25756113	+	upstream	-261	3	NearestLocation	15.3986
chr1	25781208	25781501	294	*	X0441	AT1G68670	25781801	25784118	+	upstream	-593	300	NearestLocation	21.5281
chr1	25803461	25803706	246	*	X0442	AT1G68720	25804392	25809031	+	upstream	-931	686	NearestLocation	21.9766
chr1	25878977	25879271	295	*	X0443	AT1G68840	25880155	25882222	+	upstream	-1178	884	NearestLocation	19.5846
chr1	25914995	25915246	252	*	X0444	AT1G68920	25914976	25918007	+	inside	19	19	NearestLocation	17.7906
chr1	25941121	25941324	204	*	X0445	AT1G69000	25941164	25941235	+	includeFeature	-43	43	NearestLocation	14.0531
chr1	25941581	25941829	249	*	X0446	AT1G69010	25941629	25944265	+	overlapStart	-48	48	NearestLocation	17.4916
chr1	25949111	25949401	291	*	X0447	AT1G69030	25947236	25949340	-	overlapStart	229	61	NearestLocation	17.7906
chr1	25954896	25955330	435	*	X0448	AT1G09037	25954908	25955368	+	overlapStart	-12	12	NearestLocation	25.5646
chr1	25971486	25971769	284	*	X0449	AT1G69070	25967312	25971542	-	overlapStart	56	56	NearestLocation	17.0431
chr1	25982068	25982389	322	*	X0450	AT1G69100	25979948	25981559	+	downstream	2120	509	NearestLocation	19.4351
chr1	26042540	26042866	327	*	X0451	AT1G69270	26040689	26042741	-	overlapStart	201	125	NearestLocation	20.3321
chr1	26052568	26052897	330	*	X0452	AT1G69295	26050143	26052721	-	overlapStart	153	153	NearestLocation	20.0331
chr1	26053061	26053359	299	*	X0453	AT1G69295	26050143	26052721	-	upstream	-340	340	NearestLocation	24.9666
chr1	26057988	26058223	236	*	X0454	AT1G69310	26054275	26058383	-	inside	395	160	NearestLocation	14.8006
chr1	26075531	26075800	270	*	X0455	AT1G69360	26072284	26076374	-	inside	843	574	NearestLocation	15.0996
chr1	26076006	26076320	315	*	X0456	AT1G69360	26072284	26076374	-	inside	368	54	NearestLocation	19.5846
chr1	26079885	26080129	245	*	X0457	AT1G69370	26079956	26081727	+	overlapStart	-71	71	NearestLocation	17.1926
chr1	26093116	26093350	235	*	X0458	AT1G69420	26093026	26097167	+	inside	90	90	NearestLocation	15.3986
chr1	26111241	26111481	241	*	X0459	AT1G09057	26111318	26111522	+	overlapStart	-77	41	NearestLocation	13.1561
chr1	26144408	26144690	283	*	X0460	AT1G69530	26141726	26143538	+	downstream	2682	870	NearestLocation	19.5846
chr1	26175517	26175828	312	*	X0461	AT1G69588	26178042	26178925	+	upstream	-2525	2214	NearestLocation	18.8371
chr1	26204769	26204991	223	*	X0462	AT1G69670	26201986	26204795	-	overlapStart	26	26	NearestLocation	12.7076
chr1	26212884	26213114	231	*	X0463	AT1G69690	26216009	26218071	+	upstream	-3125	2895	NearestLocation	17.7906
chr1	26216073	26216402	330	*	X0464	AT1G69690	26216009	26218071	+	inside	64	64	NearestLocation	23.9201
chr1	26220192	26220391	200	*	X0465	AT1G69700	26220190	26221870	+	inside	2	2	NearestLocation	13.1561
chr1	26231674	26231963	290	*	X0466	AT1G69740	26231620	26235043	+	inside	54	54	NearestLocation	15.2491
chr1	26260196	26260513	318	*	X0467	AT1G69780	26258788	26260781	+	inside	1408	268	NearestLocation	18.9866
chr1	26260627	26260935	309	*	X0468	AT1G69780	26258788	26260781	+	overlapEnd	1839	154	NearestLocation	17.1926
chr1	26276088	26276366	279	*	X0469	AT1G69800	26274195	26276336	-	overlapStart	248	30	NearestLocation	17.9401
chr1	2630498	2630765	268	*	X0470	AT1G08340	2630891	2632871	+	upstream	-393	126	NearestLocation	17.1926
chr1	26328673	26329022	350	*	X0471	AT1G69900	26326216	26327965	-	upstream	-708	708	NearestLocation	18.9866
chr1	26338712	26339099	388	*	X0472	AT1G69930	26337481	26338818	-	overlapStart	106	106	NearestLocation	19.5846
chr1	26357589	26357801	213	*	X0473	AT1G69980	26355874	26357731	-	overlapStart	142	70	NearestLocation	15.5481
chr1	26362709	26362965	257	*	X0474	AT1G69990	26360235	26362010	-	upstream	-699	699	NearestLocation	18.9866
chr1	2641769	2642193	425	*	X0475	AT1G08390	2642072	2643285	+	overlapStart	-303	121	NearestLocation	26.1626
chr1	26434279	26434508	230	*	X0476	AT1G70200	26432297	26434538	-	inside	259	30	NearestLocation	15.3986
chr1	26442141	26442608	468	*	X0477	AT1G70209	26439653	26439796	-	upstream	-2345	2345	NearestLocation	25.5646
chr1	26452268	26452751	484	*	X0478	AT1G70250	26452847	26456305	+	upstream	-579	96	NearestLocation	34.2357
chr1	2646043	2646242	200	*	X0479	AT1G08400	2643019	2646048	-	overlapStart	5	5	NearestLocation	12.8571
chr1	26469489	26469730	242	*	X0480	AT1G70280	26465804	26468804	-	upstream	-685	685	NearestLocation	15.3986
chr1	26470871	26471280	410	*	X0481	AT1G70280	26465804	26468804	-	upstream	-2067	2067	NearestLocation	25.7141
chr1	26476229	26476732	504	*	X0482	AT1G70290	26470795	26474833	-	upstream	-1396	1396	NearestLocation	28.2557
chr1	26487381	26487636	256	*	X0483	AT1G70310	26485238	26487595	-	overlapStart	214	41	NearestLocation	16.1461
chr1	2649552	2649793	242	*	X0484	AT1G08420	2649459	2657120	+	inside	93	93	NearestLocation	17.0431
chr1	26512294	26512584	291	*	X0485	AT1G70370	26512681	26515255	-	downstream	2961	97	NearestLocation	21.0796
chr1	26515643	26515854	212	*	X0486	AT1G70370	26512681	26515255	-	upstream	-388	388	NearestLocation	15.8471
chr1	26523588	26523941	354	*	X0487	AT1G70380	26526212	26527345	-	downstream	3757	2271	NearestLocation	20.7806
chr1	26575346	26575579	234	*	X0488	AT1G70510	26576486	26582879	+	upstream	-1140	907	NearestLocation	15.5481
chr1	26580331	26580896	566	*	X0489	AT1G70518	26583570	26584684	+	upstream	-3239	2674	NearestLocation	33.1892
chr1	26581154	26581432	279	*	X0490	AT1G70518	26583570	26584684	+	upstream	-2416	2138	NearestLocation	17.3421
chr1	26591599	26591831	233	*	X0491	AT1G70530	26588391	26591776	-	overlapStart	177	55	NearestLocation	13.9036
chr1	26593388	26593665	278	*	X0492	AT1G70540	26593930	26594770	+	upstream	-542	265	NearestLocation	19.2856
chr1	26600985	26601356	372	*	X0493	AT1G70560	26604855	26607652	+	upstream	-3870	3499	NearestLocation	23.9201
chr1	26612360	26612583	224	*	X0494	AT1G70580	26612359	26616071	+	inside	1	1	NearestLocation	14.5016
chr1	266128	266477	350	*	X0495	AT1G01715	266333	267883	+	overlapStart	-205	144	NearestLocation	16.4451
chr1	26617983	26618442	460	*	X0496	AT1G70590	26618099	26620421	+	overlapStart	-116	116	NearestLocation	28.8537
chr1	26635920	26636291	372	*	X0497	AT1G70640	26636110	26637876	+	overlapStart	-190	181	NearestLocation	20.3321
chr1	26636971	26637329	359	*	X0498	AT1G70645	26638000	26638107	+	upstream	-1029	671	NearestLocation	28.1062
chr1	26640258	26640549	292	*	X0499	AT1G70660	26640565	26642149	+	upstream	-307	16	NearestLocation	16.4451
chr1	26646432	26646636	205	*	X0500	AT1G70680	26647205	26648737	+	upstream	-773	569	NearestLocation	14.0531
chr1	26655590	26655812	223	*	X0501	AT1G70700	26654529	26657350	+	inside	1061	1061	NearestLocation	15.5481
chr1	26657185	26657782	598	*	X0502	AT1G70700	26654529	26657350	+	overlapEnd	2656	165	NearestLocation	31.8437
chr1	26659264	26659879	616	*	X0503	AT1G70710	26659129	26663337	-	inside	4073	135	NearestLocation	34.8337
chr1	26672727	26673188	462	*	X0504	AT1G70730	26668646	26673166	-	overlapStart	439	22	NearestLocation	25.7141
chr1	26676286	26676570	285	*	X0505	AT1G70740	26673563	26676042	-	upstream	-244	244	NearestLocation	16.5946
chr1	26696223	26696520	298	*	X0506	AT1G70780	26695166	26696392	-	overlapStart	169	128	NearestLocation	20.3321
chr1	26705143	26705462	320	*	X0507	AT1G70820	26705420	26708265	+	overlapStart	-277	42	NearestLocation	21.0796
chr1	2671781	2671997	217	*	X0508	AT1G08450	2667798	2671957	-	overlapStart	176	40	NearestLocation	15.2491
chr1	26744796	26744995	200	*	X0509	AT1G70940	26742940	26746469	+	inside	1856	1474	NearestLocation	11.6611
chr1	2675659	2675919	261	*	X0510	AT1G08465	2675813	2679824	+	overlapStart	-154	106	NearestLocation	19.1361
chr1	26782044	26782292	249	*	X0511	AT1G71010	26782048	26788973	+	overlapStart	-4	4	NearestLocation	15.6976
chr1	26832045	26832348	304	*	X0512	AT1G71180	26832267	26833709	+	overlapStart	-222	81	NearestLocation	17.4916
chr1	26855360	26855680	321	*	X0513	AT1G71240	26855331	26859844	+	inside	29	29	NearestLocation	24.8171
chr1	26887259	26887764	506	*	X0514	AT1G71340	26885170	26888364	-	inside	1105	600	NearestLocation	34.8337
chr1	26888197	26888542	346	*	X0515	AT1G71340	26885170	26888364	-	overlapStart	167	167	NearestLocation	19.7341
chr1	2693413	2693765	353	*	X0516	AT1G08510	2691062	2694547	-	inside	1134	782	NearestLocation	18.0896
chr1	26935825	26936026	202	*	X0517	AT1G71490	26932905	26935825	-	overlapStart	0	0	NearestLocation	11.8106
chr1	2694025	2694607	583	*	X0518	AT1G08510	2691062	2694547	-	overlapStart	522	60	NearestLocation	39.4682
chr1	26947024	26947223	200	*	X0519	AT1G71690	26947754	26949248	+	upstream	-730	531	NearestLocation	12.1096
chr1	26964247	26964508	262	*	X0520	AT1G71695	26964087	26966688	+	inside	160	160	NearestLocation	18.9866
chr1	26978205	26978589	385	*	X0521	AT1G09263	26979604	26979846	+	upstream	-1399	1015	NearestLocation	21.3786
chr1	26979157	26979620	464	*	X0522	AT1G09263	26979604	26979846	+	overlapStart	-447	16	NearestLocation	30.6477
chr1	26980833	26981121	289	*	X0523	AT1G71710	26973567	26981046	-	overlapStart	213	75	NearestLocation	19.2856
chr1	26996649	26996967	319	*	X0524	AT1G71780	26994977	26996673	-	overlapStart	24	24	NearestLocation	20.1826
chr1	27009536	27009735	200	*	X0525	AT1G71820	27009564	27017124	+	overlapStart	-28	28	NearestLocation	13.7541
chr1	27022104	27022449	346	*	X0526	AT1G71840	27022138	27024551	+	overlapStart	-34	34	NearestLocation	21.8271
chr1	27026348	27026665	318	*	X0527	AT1G71850	27024731	27026363	-	overlapStart	15	15	NearestLocation	18.6876
chr1	2702798	2703412	615	*	X0528	AT1G08540	2703295	2706860	+	overlapStart	-497	117	NearestLocation	34.9832
chr1	27031801	27032017	217	*	X0529	AT1G71866	27030427	27031461	-	upstream	-340	340	NearestLocation	18.0896
chr1	27048166	27048471	306	*	X0530	AT1G09273	27042717	27043026	+	downstream	5449	5140	NearestLocation	17.9401
chr1	27048649	27048904	256	*	X0531	AT1G71880	27054030	27056464	+	upstream	-5381	5126	NearestLocation	20.4816
chr1	27053823	27054464	642	*	X0532	AT1G71880	27054030	27056464	+	overlapStart	-207	207	NearestLocation	42.1592
chr1	2706849	2707130	282	*	X0533	AT1G08550	2706868	2709988	+	overlapStart	-19	19	NearestLocation	18.9866
chr1	27068756	27069276	521	*	X0534	AT1G71920	27066948	27069166	+	overlapEnd	1808	110	NearestLocation	36.7772
chr1	27088259	27088562	304	*	X0535	AT1G71960	27082394	27088248	-	upstream	-11	11	NearestLocation	20.4816
chr1	27090803	27091069	267	*	X0536	AT1G09293	27090633	27090945	+	overlapEnd	170	124	NearestLocation	15.6976
chr1	27097089	27097331	243	*	X0537	AT1G71980	27097703	27100202	+	upstream	-614	372	NearestLocation	19.5846
chr1	27106464	27106666	203	*	X0538	AT1G72010	27107558	27109275	+	upstream	-1094	892	NearestLocation	12.8571
chr1	27110126	27111071	946	*	X0539	AT1G72030	27110832	27111932	+	overlapStart	-706	239	NearestLocation	56.9598
chr1	27114578	27115013	436	*	X0540	AT1G72050	27115016	27117509	+	upstream	-438	3	NearestLocation	25.1161
chr1	27145527	27145751	225	*	X0541	AT1G72141	27145146	27145322	-	upstream	-205	205	NearestLocation	17.0431
chr1	27156112	27156407	296	*	X0542	AT1G72170	27156321	27157809	+	overlapStart	-209	86	NearestLocation	20.7806
chr1	27181624	27181893	270	*	X0543	AT1G72210	27179458	27182456	+	inside	2166	563	NearestLocation	18.8371
chr1	27224215	27224647	433	*	X0544	AT1G72310	27225665	27227545	+	upstream	-1450	1018	NearestLocation	27.5082
chr1	27241719	27241976	258	*	X0545	AT1G72360	27241696	27242968	+	inside	23	23	NearestLocation	14.0531
chr1	27265623	27265868	246	*	X0546	AT1G72430	27264602	27265806	-	overlapStart	183	62	NearestLocation	17.9401
chr1	27276215	27277176	962	*	X0547	AT1G09307	27276711	27277043	-	includeFeature	828	133	NearestLocation	56.9598
chr1	27301195	27301400	206	*	X0548	AT1G72510	27303323	27304927	+	upstream	-2128	1923	NearestLocation	18.6876
chr1	27329782	27329988	207	*	X0549	AT1G72560	27324367	27330031	-	inside	249	43	NearestLocation	14.9501
chr1	27349309	27349641	333	*	X0550	AT1G72650	27349393	27353748	+	overlapStart	-84	84	NearestLocation	21.9766
chr1	27360988	27361207	220	*	X0551	AT1G72680	27359109	27361024	-	overlapStart	36	36	NearestLocation	18.8371
chr1	27363648	27364068	421	*	X0552	AT1G09337	27363312	27363766	+	overlapEnd	336	118	NearestLocation	29.4517
chr1	27365018	27365323	306	*	X0553	AT1G72700	27365772	27371784	+	upstream	-754	449	NearestLocation	21.2291
chr1	27383170	27383402	233	*	X0554	AT1G72750	27383320	27384524	+	overlapStart	-150	82	NearestLocation	12.5581
chr1	27389759	27390200	442	*	X0555	AT1G72770	27389948	27393327	+	overlapStart	-189	189	NearestLocation	29.6012
chr1	27402058	27402344	287	*	X0556	AT1G72820	27402814	27404674	+	upstream	-756	470	NearestLocation	16.5946
chr1	27421367	27421579	213	*	X0557	AT1G72860	27416228	27420946	-	upstream	-421	421	NearestLocation	13.4551
chr1	27427055	27427608	554	*	X0558	AT1G72880	27423385	27426215	-	upstream	-840	840	NearestLocation	36.3287
chr1	27444001	27444463	463	*	X0559	AT1G72950	27444415	27445997	+	overlapStart	-414	48	NearestLocation	25.8636
chr1	274746	275081	336	*	X0560	AT1G01740	272111	274930	-	overlapStart	184	151	NearestLocation	24.6676
chr1	27488018	27488270	253	*	X0561	AT1G73090	27488217	27490831	+	overlapStart	-199	53	NearestLocation	17.4916
chr1	27514746	27514955	210	*	X0562	AT1G73170	27511176	27514837	-	overlapStart	91	91	NearestLocation	13.7541
chr1	2753224	2753776	553	*	X0563	AT1G08645	2751813	2752595	-	upstream	-629	629	NearestLocation	39.6177
chr1	27532978	27533198	221	*	X0564	AT1G09373	27534533	27534769	-	downstream	1791	1335	NearestLocation	11.3621
chr1	27546352	27546657	306	*	X0565	AT1G73250	27544969	27546479	-	overlapStart	127	127	NearestLocation	19.4351
chr1	2755749	2755968	220	*	X0566	AT1G08645	2751813	2752595	-	upstream	-3154	3154	NearestLocation	17.6411
chr1	27578526	27578979	454	*	X0567	AT1G09377	27578093	27578401	+	downstream	433	125	NearestLocation	28.2557
chr1	27641894	27642093	200	*	X0568	AT1G09387	27641613	27642030	+	overlapEnd	281	63	NearestLocation	14.8006
chr1	27664642	27664879	238	*	X0569	AT1G73600	27669152	27673572	+	upstream	-4510	4273	NearestLocation	16.4451
chr1	27665514	27666078	565	*	X0570	AT1G73600	27669152	27673572	+	upstream	-3638	3074	NearestLocation	33.6377
chr1	27685522	27685796	275	*	X0571	AT1G73630	27684673	27685614	+	overlapEnd	849	92	NearestLocation	18.2391
chr1	27699038	27699288	251	*	X0572	AT1G73670	27699871	27703449	+	upstream	-833	583	NearestLocation	16.5946
chr1	27699787	27700074	288	*	X0573	AT1G73670	27699871	27703449	+	overlapStart	-84	84	NearestLocation	17.4916
chr1	27711541	27712021	481	*	X0574	AT1G73687	27713233	27713416	-	downstream	1875	1212	NearestLocation	31.2457
chr1	27713723	27714011	289	*	X0575	AT1G73687	27713233	27713416	-	upstream	-307	307	NearestLocation	18.3886
chr1	27714346	27714706	361	*	X0576	AT1G73690	27714910	27717420	+	upstream	-564	204	NearestLocation	24.8171
chr1	27720975	27721199	225	*	X0577	AT1G73710	27721190	27724954	+	overlapStart	-215	9	NearestLocation	14.8006
chr1	27724750	27725020	271	*	X0578	AT1G73720	27724991	27730031	+	overlapStart	-241	29	NearestLocation	17.0431
chr1	27732422	27732710	289	*	X0579	AT1G73730	27730031	27732683	-	overlapStart	261	27	NearestLocation	24.0696
chr1	27741471	27741842	372	*	X0580	AT1G73760	27739168	27742008	-	inside	537	166	NearestLocation	25.2656
chr1	27742048	27742315	268	*	X0581	AT1G73770	27742081	27743565	+	overlapStart	-33	33	NearestLocation	14.0531
chr1	27785833	27786065	233	*	X0582	AT1G73885	27786864	27787708	+	upstream	-1031	799	NearestLocation	14.5016
chr1	27804532	27804792	261	*	X0583	AT1G73950	27799696	27804687	-	overlapStart	155	105	NearestLocation	15.3986
chr1	27865836	27866208	373	*	X0584	AT1G74100	27864345	27865694	-	upstream	-142	142	NearestLocation	24.3686
chr1	27876645	27876971	327	*	X0585	AT1G74140	27876905	27879780	+	overlapStart	-260	66	NearestLocation	18.6876
chr1	27885993	27886423	431	*	X0586	AT1G74160	27885911	27891436	+	inside	82	82	NearestLocation	26.0131
chr1	27927723	27927925	203	*	X0587	AT1G74260	27922725	27927962	-	inside	239	37	NearestLocation	11.6611
chr1	27929474	27929702	229	*	X0588	AT1G74280	27929643	27931364	+	overlapStart	-169	59	NearestLocation	15.2491
chr1	27965322	27965605	284	*	X0589	AT1G74410	27965534	27967926	+	overlapStart	-212	71	NearestLocation	17.6411
chr1	27977155	27977377	223	*	X0590	AT1G09457	27975520	27975752	-	upstream	-1403	1403	NearestLocation	17.4916
chr1	27977930	27978487	558	*	X0591	AT1G09463	27979692	27980004	+	upstream	-1762	1205	NearestLocation	29.4517
chr1	27978785	27979213	429	*	X0592	AT1G09463	27979692	27980004	+	upstream	-907	479	NearestLocation	28.7042
chr1	27990247	27990959	713	*	X0593	AT1G74470	27991165	27993445	+	upstream	-918	206	NearestLocation	42.1592
chr1	28099288	28099493	206	*	X0594	AT1G74790	28098464	28101896	+	inside	824	824	NearestLocation	11.3621
chr1	28117303	28117624	322	*	X0595	AT1G74840	28115443	28117422	-	overlapStart	119	119	NearestLocation	19.1361
chr1	28123245	28123507	263	*	X0596	AT1G74860	28123301	28126076	+	overlapStart	-56	56	NearestLocation	17.1926
chr1	28126680	28126999	320	*	X0597	AT1G74870	28126928	28128790	+	overlapStart	-248	71	NearestLocation	22.8736
chr1	28156659	28156859	201	*	X0598	AT1G74960	28151920	28156350	-	upstream	-309	309	NearestLocation	14.6511
chr1	28170820	28171021	202	*	X0599	AT1G75020	28170752	28173678	+	inside	68	68	NearestLocation	12.8571
chr1	28183465	28183777	313	*	X0600	AT1G75060	28181275	28183517	-	overlapStart	52	52	NearestLocation	19.5846
chr1	28193980	28194182	203	*	X0601	AT1G75100	28190740	28194068	-	overlapStart	88	88	NearestLocation	12.4086
chr1	28211550	28212021	472	*	X0602	AT1G09533	28212219	28212357	+	upstream	-669	198	NearestLocation	24.9666
chr1	28218536	28218843	308	*	X0603	AT1G75180	28215836	28218801	-	overlapStart	265	42	NearestLocation	19.1361
chr1	28223691	28224100	410	*	X0604	AT1G75200	28220626	28223785	-	overlapStart	94	94	NearestLocation	23.0231
chr1	28232755	28233129	375	*	X0605	AT1G75220	28229026	28233134	-	inside	379	5	NearestLocation	21.2291
chr1	28233728	28233980	253	*	X0606	AT1G75230	28234086	28237290	+	upstream	-358	106	NearestLocation	15.8471
chr1	28234093	28234333	241	*	X0607	AT1G75230	28234086	28237290	+	inside	7	7	NearestLocation	14.6511
chr1	28237325	28237679	355	*	X0608	AT1G75230	28234086	28237290	+	downstream	3239	35	NearestLocation	22.8736
chr1	28260766	28261002	237	*	X0609	AT1G75310	28260801	28266323	+	overlapStart	-35	35	NearestLocation	15.8471
chr1	28285504	28285782	279	*	X0610	AT1G75380	28281195	28284168	-	upstream	-1336	1336	NearestLocation	17.3421
chr1	28293124	28293333	210	*	X0611	AT1G75390	28291698	28293008	+	downstream	1426	116	NearestLocation	14.9501
chr1	28295788	28296040	253	*	X0612	AT1G75400	28296886	28299768	+	upstream	-1098	846	NearestLocation	21.5281
chr1	28320295	28320647	353	*	X0613	AT1G75450	28314458	28318375	-	upstream	-1920	1920	NearestLocation	21.5281
chr1	28336795	28337209	415	*	X0614	AT1G75490	28335502	28336990	+	overlapEnd	1293	195	NearestLocation	24.6676
chr1	28338043	28338306	264	*	X0615	AT1G75500	28337726	28340275	-	inside	2232	317	NearestLocation	15.8471
chr1	28374753	28375130	378	*	X0616	AT1G75570	28373489	28373561	-	upstream	-1192	1192	NearestLocation	21.3786
chr1	28391794	28392039	246	*	X0617	AT1G75600	28390665	28391585	+	downstream	1129	209	NearestLocation	16.8936
chr1	28393521	28393758	238	*	X0618	AT1G75600	28390665	28391585	+	downstream	2856	1936	NearestLocation	14.9501
chr1	28400361	28400809	449	*	X0619	AT1G75630	28400439	28402355	+	overlapStart	-78	78	NearestLocation	26.1626
chr1	28419867	28420099	233	*	X0620	AT1G09573	28420323	28420635	+	upstream	-456	224	NearestLocation	16.2956
chr1	28430047	28430518	472	*	X0621	AT1G75710	28428671	28431339	+	inside	1376	821	NearestLocation	24.6676
chr1	28439213	28439787	575	*	X0622	AT1G75730	28435625	28439835	-	inside	622	48	NearestLocation	32.7407
chr1	28448528	28448756	229	*	X0623	AT1G75760	28446632	28448735	-	overlapStart	207	21	NearestLocation	14.6511
chr1	28457503	28457844	342	*	X0624	AT1G75790	28454781	28457528	-	overlapStart	25	25	NearestLocation	22.8736
chr1	28460198	28460699	502	*	X0625	AT1G75810	28461444	28462366	+	upstream	-1246	745	NearestLocation	27.3587
chr1	2846487	2846754	268	*	X0626	AT1G08870	2846536	2846608	-	includeFeature	121	49	NearestLocation	16.5946
chr1	28469917	28470373	457	*	X0627	AT1G09583	28470024	28470292	-	includeFeature	375	81	NearestLocation	21.9766
chr1	28474427	28474629	203	*	X0628	AT1G75840	28475649	28477802	+	upstream	-1222	1020	NearestLocation	13.3056
chr1	28483797	28484115	319	*	X0629	AT1G75850	28477768	28483946	-	overlapStart	149	149	NearestLocation	22.2756
chr1	28485911	28486161	251	*	X0630	AT1G75860	28484129	28486077	-	overlapStart	166	84	NearestLocation	15.8471
chr1	28492473	28492850	378	*	X0631	AT1G75890	28492944	28495246	+	upstream	-471	94	NearestLocation	27.5082
chr1	28498595	28498812	218	*	X0632	AT1G75900	28498821	28501254	+	upstream	-226	9	NearestLocation	17.0431
chr1	28537754	28537957	204	*	X0633	AT1G76040	28537593	28540707	+	inside	161	161	NearestLocation	12.1096
chr1	28553682	28553898	217	*	X0634	AT1G76100	28553883	28554930	-	overlapEnd	1248	15	NearestLocation	14.0531
chr1	28555725	28555972	248	*	X0635	AT1G76100	28553883	28554930	-	upstream	-795	795	NearestLocation	12.8571
chr1	28557278	28557641	364	*	X0636	AT1G76110	28555034	28557615	-	overlapStart	337	26	NearestLocation	22.5746
chr1	28622607	28622875	269	*	X0637	AT1G76280	28617577	28622777	-	overlapStart	170	98	NearestLocation	17.7906
chr1	28638526	28638886	361	*	X0638	AT1G76350	28639453	28643086	+	upstream	-927	567	NearestLocation	31.0962
chr1	28639240	28639762	523	*	X0639	AT1G76350	28639453	28643086	+	overlapStart	-213	213	NearestLocation	33.9367
chr1	28654657	28654866	210	*	X0640	AT1G76380	28651069	28654660	-	overlapStart	3	3	NearestLocation	16.7441
chr1	28655187	28655482	296	*	X0641	AT1G76390	28655208	28658711	+	overlapStart	-21	21	NearestLocation	19.1361
chr1	28670888	28671186	299	*	X0642	AT1G76410	28668664	28669652	+	downstream	2224	1236	NearestLocation	20.0331
chr1	28671543	28671815	273	*	X0643	AT1G76420	28671806	28674045	-	overlapEnd	2502	9	NearestLocation	18.5381
chr1	28676692	28676949	258	*	X0644	AT1G76420	28671806	28674045	-	upstream	-2647	2647	NearestLocation	16.1461
chr1	28698209	28698418	210	*	X0645	AT1G76490	28695760	28698852	+	inside	2449	434	NearestLocation	12.7076
chr1	28699421	28699706	286	*	X0646	AT1G76490	28695760	28698852	+	downstream	3661	569	NearestLocation	19.4351
chr1	28726849	28727213	365	*	X0647	AT1G76550	28722657	28727111	-	overlapStart	262	102	NearestLocation	25.2656
chr1	28727383	28727831	449	*	X0648	AT1G76550	28722657	28727111	-	upstream	-272	272	NearestLocation	27.3587
chr1	28727908	28728165	258	*	X0649	AT1G76560	28728206	28728976	+	upstream	-298	41	NearestLocation	16.5946
chr1	28728681	28729176	496	*	X0650	AT1G76570	28728998	28730851	+	overlapStart	-317	178	NearestLocation	29.0032
chr1	28731316	28731673	358	*	X0651	AT1G76570	28728998	28730851	+	downstream	2318	465	NearestLocation	21.3786
chr1	28733079	28733570	492	*	X0652	AT1G76580	28734207	28738967	+	upstream	-1128	637	NearestLocation	31.3952
chr1	28771197	28771584	388	*	X0653	AT1G76660	28768759	28771538	-	overlapStart	341	46	NearestLocation	26.0131
chr1	28800414	28800638	225	*	X0654	AT1G76720	28794144	28800402	-	upstream	-12	12	NearestLocation	14.2026
chr1	28812983	28813191	209	*	X0655	AT1G76760	28811685	28813164	-	overlapStart	181	27	NearestLocation	13.6046
chr1	28824911	28825341	431	*	X0656	AT1G76790	28822186	28823727	-	upstream	-1184	1184	NearestLocation	25.8636
chr1	28837479	28837857	379	*	X0657	AT1G76820	28837573	28842566	+	overlapStart	-94	94	NearestLocation	20.7806
chr1	28855721	28855939	219	*	X0658	AT1G76860	28854414	28855750	-	overlapStart	29	29	NearestLocation	13.4551
chr1	28858652	28859120	469	*	X0659	AT1G76870	28856839	28858851	+	overlapEnd	1813	199	NearestLocation	30.6477
chr1	28859366	28859579	214	*	X0660	AT1G76870	28856839	28858851	+	downstream	2527	515	NearestLocation	16.7441
chr1	28865165	28865869	705	*	X0661	AT1G76880	28865314	28868225	+	overlapStart	-149	149	NearestLocation	46.0463
chr1	28868201	28868540	340	*	X0662	AT1G76878	28865305	28868258	-	overlapStart	57	57	NearestLocation	18.6876
chr1	28870371	28870658	288	*	X0663	AT1G76878	28865305	28868258	-	upstream	-2113	2113	NearestLocation	21.6776
chr1	28871061	28871377	317	*	X0664	AT1G76878	28865305	28868258	-	upstream	-2803	2803	NearestLocation	19.5846
chr1	28878391	28878794	404	*	X0665	AT1G76900	28881539	28885023	+	upstream	-3148	2745	NearestLocation	21.5281
chr1	28917432	28917634	203	*	X0666	AT1G76954	28917866	28918537	-	downstream	1105	232	NearestLocation	12.4086
chr1	28928918	28929204	287	*	X0667	AT1G09697	28928287	28928704	+	downstream	631	214	NearestLocation	18.9866
chr1	28939240	28939442	203	*	X0668	AT1G77000	28940147	28942639	+	upstream	-907	705	NearestLocation	14.0531
chr1	28951566	28951926	361	*	X0669	AT1G77030	28947743	28951655	-	overlapStart	89	89	NearestLocation	23.3221
chr1	28952972	28953452	481	*	X0670	AT1G77060	28951643	28953580	-	inside	608	128	NearestLocation	24.9666
chr1	28953548	28953959	412	*	X0671	AT1G77060	28951643	28953580	-	overlapStart	32	32	NearestLocation	20.7806
chr1	28954342	28954665	324	*	X0672	AT1G77060	28951643	28953580	-	upstream	-762	762	NearestLocation	20.0331
chr1	28955408	28955913	506	*	X0673	AT1G77080	28955483	28960234	+	overlapStart	-75	75	NearestLocation	37.5247
chr1	28962841	28963199	359	*	X0674	AT1G09703	28963504	28963894	+	upstream	-663	305	NearestLocation	20.1826
chr1	2899789	2900316	528	*	X0675	AT1G09010	2895166	2899446	-	upstream	-343	343	NearestLocation	30.4982
chr1	29015861	29016134	274	*	X0676	AT1G77230	29016120	29019768	+	overlapStart	-259	14	NearestLocation	19.7341
chr1	29035411	29035627	217	*	X0677	AT1G77280	29030998	29034822	-	upstream	-589	589	NearestLocation	13.7541
chr1	29037970	29038576	607	*	X0678	AT1G77290	29038366	29040217	+	overlapStart	-396	210	NearestLocation	40.3652
chr1	29048952	29049485	534	*	X0679	AT1G77300	29039922	29049454	-	overlapStart	502	31	NearestLocation	31.5447
chr1	29056058	29056614	557	*	X0680	AT1G77320	29056427	29062978	+	overlapStart	-369	187	NearestLocation	29.9002
chr1	29095974	29096299	326	*	X0681	AT1G77440	29096020	29098494	+	overlapStart	-46	46	NearestLocation	16.5946
chr1	29117244	29117550	307	*	X0682	AT1G77490	29117500	29121093	+	overlapStart	-256	50	NearestLocation	18.2391
chr1	29120952	29121159	208	*	X0683	AT1G77500	29121226	29125204	+	upstream	-274	67	NearestLocation	15.0996
chr1	291307	291523	217	*	X0684	AT1G04063	291594	292061	-	downstream	754	71	NearestLocation	13.9036
chr1	29152286	29152577	292	*	X0685	AT1G77590	29148160	29152395	-	overlapStart	109	109	NearestLocation	15.0996
chr1	29162280	29162530	251	*	X0686	AT1G77600	29152642	29162448	-	overlapStart	168	82	NearestLocation	14.8006
chr1	29172992	29173339	348	*	X0687	AT1G77620	29167764	29173032	-	overlapStart	40	40	NearestLocation	21.8271
chr1	29197390	29197826	437	*	X0688	AT1G09743	29197721	29197924	+	overlapStart	-331	98	NearestLocation	23.1726
chr1	29210284	29210651	368	*	X0689	AT1G77720	29210496	29214135	+	overlapStart	-212	155	NearestLocation	20.3321
chr1	29224150	29224473	324	*	X0690	AT1G77740	29220349	29224426	+	overlapEnd	3801	47	NearestLocation	19.8836
chr1	29229454	29229672	219	*	X0691	AT1G77750	29229990	29231727	-	downstream	2273	318	NearestLocation	15.2491
chr1	29230092	29230297	206	*	X0692	AT1G77750	29229990	29231727	-	inside	1635	102	NearestLocation	13.6046
chr1	29239300	29239499	200	*	X0693	AT1G77760	29235721	29239484	-	overlapStart	184	15	NearestLocation	12.4086
chr1	29253214	29253541	328	*	X0694	AT1G77800	29253332	29260617	+	overlapStart	-118	118	NearestLocation	20.9301
chr1	2925679	2925908	230	*	X0695	AT1G09060	2921064	2925826	-	overlapStart	147	82	NearestLocation	15.6976
chr1	2926689	2926917	229	*	X0696	AT1G09070	2927502	2929107	+	upstream	-813	585	NearestLocation	16.4451
chr1	29268276	29268475	200	*	X0697	AT1G77840	29268336	29270700	+	overlapStart	-60	60	NearestLocation	13.0066
chr1	29272021	29272374	354	*	X0698	AT1G77850	29272074	29275507	+	overlapStart	-53	53	NearestLocation	24.6676
chr1	2927478	2927825	348	*	X0699	AT1G09070	2927502	2929107	+	overlapStart	-24	24	NearestLocation	23.9201
chr1	29276682	29277032	351	*	X0700	AT1G77855	29277083	29278631	-	downstream	1949	51	NearestLocation	21.9766
chr1	29287059	29287377	319	*	X0701	AT1G77880	29285902	29287190	-	overlapStart	131	131	NearestLocation	20.0331
chr1	29327546	29327758	213	*	X0702	AT1G78000	29327515	29333220	+	inside	31	31	NearestLocation	13.4551
chr1	29337495	29337835	341	*	X0703	AT1G78020	29338530	29339760	+	upstream	-1035	695	NearestLocation	20.9301
chr1	29342300	29342591	292	*	X0704	AT1G78030	29342157	29343824	+	inside	143	143	NearestLocation	16.8936
chr1	29364106	29364447	342	*	X0705	AT1G78080	29364072	29366207	+	inside	34	34	NearestLocation	18.9866
chr1	29365634	29366273	640	*	X0706	AT1G78080	29364072	29366207	+	overlapEnd	1562	66	NearestLocation	33.3387
chr1	29373718	29373976	259	*	X0707	AT1G78090	29373803	29376639	+	overlapStart	-85	85	NearestLocation	17.4916
chr1	29384742	29385206	465	*	X0708	AT1G78100	29387672	29389222	+	upstream	-2930	2466	NearestLocation	27.8072
chr1	29385708	29386065	358	*	X0709	AT1G78100	29387672	29389222	+	upstream	-1964	1607	NearestLocation	30.1992
chr1	29388757	29389297	541	*	X0710	AT1G78100	29387672	29389222	+	overlapEnd	1085	75	NearestLocation	27.5082
chr1	2942265	2942558	294	*	X0711	AT1G09130	2939568	2942345	-	overlapStart	80	80	NearestLocation	18.5381
chr1	29437097	29437367	271	*	X0712	AT1G78240	29432829	29436674	-	upstream	-423	423	NearestLocation	19.5846
chr1	29441964	29442206	243	*	X0713	AT1G78250	29443926	29444010	-	downstream	2046	1720	NearestLocation	12.2591
chr1	29449665	29449929	265	*	X0714	AT1G78265	29450551	29452415	+	upstream	-886	622	NearestLocation	17.3421
chr1	29461142	29461390	249	*	X0715	AT1G78300	29461391	29463389	+	upstream	-249	1	NearestLocation	17.1926
chr1	29466956	29467381	426	*	X0716	AT1G09807	29466033	29466249	+	downstream	923	707	NearestLocation	30.7972
chr1	29488684	29488967	284	*	X0717	AT1G78380	29486387	29488007	-	upstream	-677	677	NearestLocation	18.2391
chr1	295021	295363	343	*	X0718	AT1G01810	295207	295859	+	overlapStart	-186	156	NearestLocation	20.3321
chr1	29504323	29504549	227	*	X0719	AT1G78420	29504532	29507680	+	overlapStart	-209	17	NearestLocation	15.5481
chr1	29515625	29516042	418	*	X0720	AT1G78450	29516989	29518028	-	downstream	2403	947	NearestLocation	27.2092
chr1	29526094	29526660	567	*	X0721	AT1G78480	29525501	29526363	-	overlapStart	269	269	NearestLocation	34.2357
chr1	29557658	29558877	1220	*	X0722	AT1G09827	29557848	29558276	+	includeFeature	-190	190	NearestLocation	73.8534
chr1	29572975	29573224	250	*	X0723	AT1G78610	29568961	29572572	-	upstream	-403	403	NearestLocation	17.4916
chr1	29575773	29576146	374	*	X0724	AT1G78620	29573657	29575801	-	overlapStart	28	28	NearestLocation	21.8271
chr1	29590764	29591176	413	*	X0725	AT1G78670	29590904	29593544	+	overlapStart	-140	140	NearestLocation	30.1992
chr1	29598884	29599384	501	*	X0726	AT1G78700	29599349	29601682	+	overlapStart	-465	35	NearestLocation	29.9002
chr1	29609644	29609931	288	*	X0727	AT1G78730	29607689	29609441	-	upstream	-203	203	NearestLocation	18.6876
chr1	29625255	29626000	746	*	X0728	AT1G78790	29623205	29625078	-	upstream	-177	177	NearestLocation	39.0197
chr1	29637237	29637446	210	*	X0729	AT1G78820	29634096	29635931	-	upstream	-1306	1306	NearestLocation	13.1561
chr1	29650197	29650445	249	*	X0730	AT1G78870	29650376	29652627	+	overlapStart	-179	69	NearestLocation	13.4551
chr1	29655688	29656390	703	*	X0731	AT1G78880	29652633	29655949	-	overlapStart	261	261	NearestLocation	47.2423
chr1	29680588	29680892	305	*	X0732	AT1G78930	29677904	29680757	-	overlapStart	169	135	NearestLocation	17.1926
chr1	29688147	29688505	359	*	X0733	AT1G78950	29684236	29688800	-	inside	653	295	NearestLocation	20.0331
chr1	29697130	29697476	347	*	X0734	AT1G78960	29696394	29701439	+	inside	736	736	NearestLocation	26.1626
chr1	29716404	29716809	406	*	X0735	AT1G78995	29715072	29716255	-	upstream	-149	149	NearestLocation	21.6776
chr1	29724467	29724746	280	*	X0736	AT1G79000	29716350	29724748	-	inside	281	2	NearestLocation	18.8371
chr1	29730414	29730624	211	*	X0737	AT1G79020	29727044	29730593	-	overlapStart	179	31	NearestLocation	12.1096
chr1	29735638	29735922	285	*	X0738	AT1G79040	29735952	29737009	+	upstream	-314	30	NearestLocation	17.4916
chr1	29743810	29744092	283	*	X0739	AT1G79070	29744271	29745815	-	downstream	2005	179	NearestLocation	15.6976
chr1	29749100	29749349	250	*	X0740	AT1G79080	29746972	29749085	-	upstream	-15	15	NearestLocation	16.5946
chr1	29759094	29759406	313	*	X0741	AT1G79110	29759030	29760789	+	inside	64	64	NearestLocation	21.0796
chr1	29760911	29761256	346	*	X0742	AT1G79110	29759030	29760789	+	downstream	1881	122	NearestLocation	25.1161
chr1	29763546	29763831	286	*	X0743	AT1G79110	29759030	29760789	+	downstream	4516	2757	NearestLocation	16.5946
chr1	29765511	29765807	297	*	X0744	AT1G79120	29764089	29768793	-	inside	3282	1422	NearestLocation	17.1926
chr1	29778001	29778217	217	*	X0745	AT1G79150	29772510	29778016	-	overlapStart	15	15	NearestLocation	16.2956
chr1	29809631	29809874	244	*	X0746	AT1G79250	29810134	29812683	-	downstream	3052	260	NearestLocation	16.7441
chr1	2982581	2982803	223	*	X0747	AT1G09230	2979511	2982713	-	overlapStart	132	90	NearestLocation	15.3986
chr1	29834360	29834630	271	*	X0748	AT1G79310	29833839	29835728	+	inside	521	521	NearestLocation	14.3521
chr1	298415	298657	243	*	X0749	AT1G01820	296001	298334	-	upstream	-81	81	NearestLocation	17.3421
chr1	29844142	29844783	642	*	X0750	AT1G79340	29842587	29844638	+	overlapEnd	1555	145	NearestLocation	35.4317
chr1	29855647	29855923	277	*	X0751	AT1G79360	29853960	29855872	-	overlapStart	225	51	NearestLocation	18.5381
chr1	29857132	29857418	287	*	X0752	AT1G79370	29857934	29860163	+	upstream	-802	516	NearestLocation	20.9301
chr1	29860106	29860449	344	*	X0753	AT1G79380	29860491	29863316	+	upstream	-385	42	NearestLocation	18.8371
chr1	29864345	29864600	256	*	X0754	AT1G79390	29863225	29864330	-	upstream	-15	15	NearestLocation	14.8006
chr1	29872764	29872984	221	*	X0755	AT1G79420	29871326	29874329	+	inside	1438	1345	NearestLocation	14.5016
chr1	29909523	29910206	684	*	X0756	AT1G79510	29908013	29909988	-	overlapStart	465	218	NearestLocation	52.1758
chr1	29910678	29910946	269	*	X0757	AT1G09867	29911240	29911379	-	downstream	701	294	NearestLocation	18.3886
chr1	29912074	29912422	349	*	X0758	AT1G09883	29911741	29911812	-	upstream	-262	262	NearestLocation	19.7341
chr1	29914509	29914710	202	*	X0759	AT1G79520	29911381	29914967	-	inside	458	257	NearestLocation	12.4086
chr1	29919384	29919884	501	*	X0760	AT1G79530	29915902	29919408	-	overlapStart	24	24	NearestLocation	32.1427
chr1	29938156	29938543	388	*	X0761	AT1G79570	29932578	29938856	-	inside	700	313	NearestLocation	21.9766
chr1	29948567	29948776	210	*	X0762	AT1G79590	29946185	29948807	+	inside	2382	31	NearestLocation	12.2591
chr1	29949044	29949518	475	*	X0763	AT1G79590	29946185	29948807	+	downstream	2859	237	NearestLocation	23.6211
chr1	29957083	29957512	430	*	X0764	AT1G79610	29952873	29957201	-	overlapStart	118	118	NearestLocation	20.4816
chr1	29971570	29971840	271	*	X0765	AT1G79640	29966313	29971640	-	overlapStart	70	70	NearestLocation	19.8836
chr1	29979180	29979420	241	*	X0766	AT1G79670	29976725	29979356	-	overlapStart	176	64	NearestLocation	17.3421
chr1	29990807	29991047	241	*	X0767	AT1G09907	29992705	29993059	+	upstream	-1898	1658	NearestLocation	19.8836
chr1	29992787	29993228	442	*	X0768	AT1G09907	29992705	29993059	+	overlapEnd	82	82	NearestLocation	28.4052
chr1	29999031	29999266	236	*	X0769	AT1G79720	29997127	29999045	-	overlapStart	14	14	NearestLocation	13.9036
chr1	29999999	30000342	344	*	X0770	AT1G79720	29997127	29999045	-	upstream	-954	954	NearestLocation	20.3321
chr1	30011471	30011964	494	*	X0771	AT1G79750	30007288	30011690	-	overlapStart	219	219	NearestLocation	29.3022
chr1	30033678	30034130	453	*	X0772	AT1G79830	30027569	30033907	-	overlapStart	229	223	NearestLocation	28.4052
chr1	3003663	3003926	264	*	X0773	AT1G09290	3001439	3003762	-	overlapStart	99	99	NearestLocation	16.7441
chr1	30042006	30042379	374	*	X0774	AT1G79850	30041243	30041952	-	upstream	-54	54	NearestLocation	17.9401
chr1	30044622	30044899	278	*	X0775	AT1G79870	30044746	30046148	+	overlapStart	-124	124	NearestLocation	21.5281
chr1	30048375	30048607	233	*	X0776	AT1G79880	30046028	30048408	-	overlapStart	33	33	NearestLocation	11.8106
chr1	30054214	30054437	224	*	X0777	AT1G79910	30054552	30057181	+	upstream	-338	115	NearestLocation	13.0066
chr1	30062664	30063070	407	*	X0778	AT1G79920	30059302	30062824	-	overlapStart	160	160	NearestLocation	21.5281
chr1	30073375	30073595	221	*	X0779	AT1G79950	30073524	30080778	+	overlapStart	-149	71	NearestLocation	14.9501
chr1	30080951	30081325	375	*	X0780	AT1G09937	30080955	30081258	-	includeFeature	307	4	NearestLocation	25.7141
chr1	30081917	30082327	411	*	X0781	AT1G79970	30082077	30083894	+	overlapStart	-160	160	NearestLocation	21.2291
chr1	30083690	30084097	408	*	X0782	AT1G79980	30083996	30084069	-	includeFeature	379	28	NearestLocation	22.2756
chr1	30085642	30085872	231	*	X0783	AT1G79990	30085750	30092239	+	overlapStart	-108	108	NearestLocation	13.7541
chr1	30097254	30097574	321	*	X0784	AT1G80010	30097336	30100045	+	overlapStart	-82	82	NearestLocation	24.3686
chr1	30099940	30100442	503	*	X0785	AT1G80010	30097336	30100045	+	overlapEnd	2604	105	NearestLocation	30.7972
chr1	30104465	30104872	408	*	X0786	AT1G80030	30104830	30109087	-	overlapEnd	4622	42	NearestLocation	22.5746
chr1	30108863	30109065	203	*	X0787	AT1G80030	30104830	30109087	-	inside	224	22	NearestLocation	13.3056
chr1	30117481	30118047	567	*	X0788	AT1G80060	30114449	30117645	-	overlapStart	164	164	NearestLocation	44.7008
chr1	3012323	3012556	234	*	X0789	AT1G09320	3009890	3012407	-	overlapStart	84	84	NearestLocation	12.2591
chr1	30129662	30130025	364	*	X0790	AT1G80080	30127819	30129649	-	upstream	-13	13	NearestLocation	25.4151
chr1	30148218	30148442	225	*	X0791	AT1G80150	30148330	30150556	+	overlapStart	-112	112	NearestLocation	16.2956
chr1	30156122	30156599	478	*	X0792	AT1G80170	30153213	30155894	-	upstream	-228	228	NearestLocation	29.1527
chr1	30161759	30161978	220	*	X0793	AT1G80200	30161852	30162999	+	overlapStart	-93	93	NearestLocation	15.8471
chr1	30186380	30186583	204	*	X0794	AT1G80280	30183535	30186716	-	inside	336	133	NearestLocation	11.5116
chr1	30186973	30187188	216	*	X0795	AT1G80280	30183535	30186716	-	upstream	-257	257	NearestLocation	14.5016
chr1	30187486	30187811	326	*	X0796	AT1G80290	30187920	30189823	+	upstream	-434	109	NearestLocation	18.9866
chr1	30189555	30189769	215	*	X0797	AT1G80290	30187920	30189823	+	inside	1635	54	NearestLocation	13.0066
chr1	30190912	30191121	210	*	X0798	AT1G80300	30191538	30194605	+	upstream	-626	417	NearestLocation	13.6046
chr1	30191426	30191920	495	*	X0799	AT1G80300	30191538	30194605	+	overlapStart	-112	112	NearestLocation	31.2457
chr1	30194583	30194880	298	*	X0800	AT1G80310	30194618	30196554	+	overlapStart	-35	35	NearestLocation	24.3686
chr1	30200984	30201286	303	*	X0801	AT1G80340	30200466	30202349	-	inside	1365	518	NearestLocation	19.1361
chr1	30216679	30217211	533	*	X0802	AT1G80380	30217116	30220595	+	overlapStart	-437	95	NearestLocation	30.6477
chr1	30220271	30220525	255	*	X0803	AT1G80390	30221629	30222769	-	downstream	2498	1104	NearestLocation	15.8471
chr1	30225132	30225442	311	*	X0804	AT1G80400	30225176	30227575	+	overlapStart	-44	44	NearestLocation	22.8736
chr1	30237570	30238149	580	*	X0805	AT1G80430	30237784	30237865	+	includeFeature	-214	214	NearestLocation	31.5447
chr1	30243847	30244091	245	*	X0806	AT1G80450	30243430	30244949	-	inside	1102	417	NearestLocation	14.2026
chr1	302517	302784	268	*	X0807	AT1G01830	298451	302310	-	upstream	-207	207	NearestLocation	14.6511
chr1	30260649	30260848	200	*	X0808	AT1G80480	30258005	30260732	-	overlapStart	83	83	NearestLocation	11.3621
chr1	30266914	30267171	258	*	X0809	AT1G80490	30260818	30267125	-	overlapStart	211	46	NearestLocation	19.5846
chr1	30280262	30281742	1481	*	X0810	AT1G80530	30277909	30280359	-	overlapStart	97	97	NearestLocation	82.076
chr1	30302842	30303123	282	*	X0811	AT1G80610	30300714	30304428	-	inside	1586	1305	NearestLocation	16.2956
chr1	30310753	30310994	242	*	X0812	AT1G80630	30308696	30310667	-	upstream	-86	86	NearestLocation	15.9966
chr1	30320591	30320928	338	*	X0813	AT1G80660	30315964	30320197	-	upstream	-394	394	NearestLocation	26.9102
chr1	30323739	30323967	229	*	X0814	AT1G80670	30320525	30323902	-	overlapStart	163	65	NearestLocation	13.4551
chr1	30331590	30331871	282	*	X0815	AT1G80700	30331842	30333400	+	overlapStart	-252	29	NearestLocation	18.3886
chr1	30335818	30336175	358	*	X0816	AT1G80720	30336097	30337716	+	overlapStart	-279	78	NearestLocation	20.1826
chr1	30336530	30336747	218	*	X0817	AT1G80720	30336097	30337716	+	inside	433	433	NearestLocation	13.3056
chr1	30347208	30347449	242	*	X0818	AT1G80745	30347426	30348482	+	overlapStart	-218	23	NearestLocation	16.4451
chr1	30354987	30355265	279	*	X0819	AT1G80770	30355025	30357988	+	overlapStart	-38	38	NearestLocation	16.4451
chr1	30363089	30363502	414	*	X0820	AT1G80810	30364946	30369154	+	upstream	-1857	1444	NearestLocation	26.7607
chr1	30375734	30376571	838	*	X0821	AT1G80830	30372668	30376072	-	overlapStart	338	338	NearestLocation	62.1924
chr1	30378045	30378297	253	*	X0822	AT1G80830	30372668	30376072	-	upstream	-1973	1973	NearestLocation	18.2391
chr1	30380453	30380723	271	*	X0823	AT1G80840	30383561	30385499	+	upstream	-3108	2838	NearestLocation	16.5946
chr1	30389073	30389627	555	*	X0824	AT1G80865	30389538	30390557	+	overlapStart	-465	89	NearestLocation	40.2157
chr1	30409620	30410097	478	*	X0825	AT1G80930	30405339	30409768	-	overlapStart	148	148	NearestLocation	29.1527
chr1	30410600	30410939	340	*	X0826	AT1G80940	30410585	30412289	+	inside	15	15	NearestLocation	21.2291
chr1	30424158	30424448	291	*	X0827	AT1G80990	30424421	30425192	+	overlapStart	-263	27	NearestLocation	18.3886
chr1	3063975	3064248	274	*	X0828	AT1G09490	3063936	3065949	+	inside	39	39	NearestLocation	19.2856
chr1	3079539	3079982	444	*	X0829	AT1G09530	3075768	3079654	+	overlapEnd	3771	115	NearestLocation	24.9666
chr1	309078	309380	303	*	X0830	AT1G01890	309275	309347	-	includeFeature	269	33	NearestLocation	17.4916
chr1	3092968	3093386	419	*	X0831	AT1G09560	3093644	3094954	+	upstream	-676	258	NearestLocation	30.3487
chr1	309658	309896	239	*	X0832	AT1G01880	306467	309541	-	upstream	-117	117	NearestLocation	14.9501
chr1	3104437	3104729	293	*	X0833	AT1G09580	3104492	3106366	+	overlapStart	-55	55	NearestLocation	17.4916
chr1	3119753	3120050	298	*	X0834	AT1G09630	3118155	3119815	-	overlapStart	62	62	NearestLocation	19.8836
chr1	3130968	3131555	588	*	X0835	AT1G09660	3127762	3131094	-	overlapStart	126	126	NearestLocation	36.9267
chr1	3140097	3140304	208	*	X0836	AT1G09700	3137649	3140353	-	inside	256	49	NearestLocation	15.9966
chr1	3140669	3140990	322	*	X0837	AT1G09710	3140862	3144381	+	overlapStart	-193	128	NearestLocation	22.4251
chr1	3180053	3180308	256	*	X0838	AT1G09800	3176883	3180734	-	inside	681	426	NearestLocation	14.0531
chr1	3180411	3180745	335	*	X0839	AT1G04733	3180548	3180736	-	includeFeature	325	9	NearestLocation	21.0796
chr1	3217570	3217951	382	*	X0840	AT1G09890	3214049	3217603	-	overlapStart	33	33	NearestLocation	22.4251
chr1	3227007	3227236	230	*	X0841	AT1G09920	3224684	3227083	-	overlapStart	76	76	NearestLocation	15.0996
chr1	3239382	3239703	322	*	X0842	AT1G09940	3236908	3239554	-	overlapStart	172	149	NearestLocation	18.0896
chr1	3240190	3240479	290	*	X0843	AT1G09940	3236908	3239554	-	upstream	-636	636	NearestLocation	23.0231
chr1	3240746	3241042	297	*	X0844	AT1G09950	3240531	3241863	-	inside	1117	215	NearestLocation	18.3886
chr1	3242701	3243183	483	*	X0845	AT1G09960	3243986	3247216	+	upstream	-1285	803	NearestLocation	30.3487
chr1	3243720	3244224	505	*	X0846	AT1G09960	3243986	3247216	+	overlapStart	-266	238	NearestLocation	28.7042
chr1	324813	325661	849	*	X0847	AT1G01950	325316	330619	+	overlapStart	-503	345	NearestLocation	49.1858
chr1	3261464	3262061	598	*	X0848	AT1G09980	3256189	3261741	-	overlapStart	277	277	NearestLocation	40.6642
chr1	3263536	3264143	608	*	X0849	AT1G09995	3262222	3263642	-	overlapStart	106	106	NearestLocation	42.0097
chr1	3278929	3279258	330	*	X0850	AT1G10050	3278792	3283631	+	inside	137	137	NearestLocation	22.1261
chr1	3297460	3297781	322	*	X0851	AT1G10090	3290311	3296198	-	upstream	-1262	1262	NearestLocation	17.3421
chr1	3302216	3302437	222	*	X0852	AT1G04763	3302153	3302419	-	overlapStart	203	18	NearestLocation	16.5946
chr1	3305566	3306079	514	*	X0853	AT1G04773	3305948	3306688	+	overlapStart	-382	131	NearestLocation	29.0032
chr1	3306162	3306828	667	*	X0854	AT1G10120	3304039	3306956	-	inside	794	128	NearestLocation	41.2622
chr1	3323271	3323613	343	*	X0855	AT1G10140	3322554	3323735	-	inside	464	122	NearestLocation	28.5547
chr1	3324929	3325304	376	*	X0856	AT1G10150	3325799	3327614	+	upstream	-870	495	NearestLocation	21.5281
chr1	33270	33497	228	*	X0857	AT1G01050	31170	33171	-	upstream	-99	99	NearestLocation	14.9501
chr1	3332883	3333894	1012	*	X0858	AT1G10170	3333504	3338188	-	overlapEnd	5305	390	NearestLocation	59.9498
chr1	3361796	3362054	259	*	X0859	AT1G04783	3361410	3362012	-	overlapStart	216	42	NearestLocation	16.7441
chr1	3370277	3370501	225	*	X0860	AT1G10290	3370402	3377463	+	overlapStart	-125	99	NearestLocation	14.9501
chr1	337744	338061	318	*	X0861	AT1G01960	330588	337912	-	overlapStart	168	149	NearestLocation	18.6876
chr1	3419442	3419663	222	*	X0862	AT1G10410	3416430	3419691	-	inside	249	28	NearestLocation	14.3521
chr1	3420021	3420222	202	*	X0863	AT1G10410	3416430	3419691	-	upstream	-330	330	NearestLocation	14.0531
chr1	3420849	3421053	205	*	X0864	AT1G10410	3416430	3419691	-	upstream	-1158	1158	NearestLocation	13.4551
chr1	3428403	3428750	348	*	X0865	AT1G10417	3424186	3427531	-	upstream	-872	872	NearestLocation	20.1826
chr1	344207	344466	260	*	X0866	AT1G01990	342918	344400	-	overlapStart	193	66	NearestLocation	16.7441
chr1	3443766	3444254	489	*	X0867	AT1G10470	3441988	3444360	-	inside	594	106	NearestLocation	24.3686
chr1	3469198	3469397	200	*	X0868	AT1G10522	3469512	3471488	+	upstream	-314	115	NearestLocation	13.6046
chr1	3469575	3470177	603	*	X0869	AT1G10522	3469512	3471488	+	inside	63	63	NearestLocation	37.3752
chr1	3477846	3478080	235	*	X0870	AT1G10540	3474858	3478028	-	overlapStart	182	52	NearestLocation	14.6511
chr1	3479176	3479380	205	*	X0871	AT1G10540	3474858	3478028	-	upstream	-1148	1148	NearestLocation	12.1096
chr1	3526132	3526540	409	*	X0872	AT1G10650	3523986	3526531	-	overlapStart	399	9	NearestLocation	28.8537
chr1	3530145	3530379	235	*	X0873	AT1G10657	3530353	3532017	+	overlapStart	-208	26	NearestLocation	14.3521
chr1	354794	355003	210	*	X0874	AT1G02020	352612	355124	-	inside	330	121	NearestLocation	15.0996
chr1	3550634	3551069	436	*	X0875	AT1G10690	3549920	3550848	-	overlapStart	214	214	NearestLocation	26.1626
chr1	3571662	3571990	329	*	X0876	AT1G10740	3567905	3571053	-	upstream	-609	609	NearestLocation	20.3321
chr1	3590620	3590978	359	*	X0877	AT1G10760	3580830	3590928	-	overlapStart	308	50	NearestLocation	23.6211
chr1	3604879	3605205	327	*	X0878	AT1G10820	3600910	3605076	-	overlapStart	197	129	NearestLocation	20.9301
chr1	3610212	3610675	464	*	X0879	AT1G10840	3607631	3610616	-	overlapStart	404	59	NearestLocation	44.8503
chr1	3611367	3611946	580	*	X0880	AT1G10850	3611490	3614613	+	overlapStart	-123	123	NearestLocation	33.4882
chr1	3627540	3627824	285	*	X0881	AT1G10890	3627646	3630808	+	overlapStart	-106	106	NearestLocation	18.2391
chr1	3639260	3639731	472	*	X0882	AT1G10910	3639835	3644187	+	upstream	-575	104	NearestLocation	28.5547
chr1	364011	364709	699	*	X0883	AT1G02065	365165	367443	+	upstream	-1154	456	NearestLocation	40.9632
chr1	365128	365462	335	*	X0884	AT1G02065	365165	367443	+	overlapStart	-37	37	NearestLocation	22.2756
chr1	3658332	3658882	551	*	X0885	AT1G10940	3655673	3658612	-	overlapStart	280	270	NearestLocation	34.9832
chr1	3676596	3676849	254	*	X0886	AT1G11010	3676607	3676691	+	includeFeature	-11	11	NearestLocation	15.9966
chr1	3702070	3702746	677	*	X0887	AT1G11090	3702608	3703779	+	overlapStart	-538	138	NearestLocation	37.5247
chr1	3715051	3715270	220	*	X0888	AT1G11120	3715084	3717659	+	overlapStart	-33	33	NearestLocation	13.1561
chr1	3721260	3721826	567	*	X0889	AT1G11130	3722708	3727450	+	upstream	-1448	882	NearestLocation	33.4882
chr1	3745637	3745920	284	*	X0890	AT1G11180	3745774	3748557	+	overlapStart	-137	137	NearestLocation	16.4451
chr1	3786940	3787234	295	*	X0891	AT1G11270	3780386	3787099	-	overlapStart	159	135	NearestLocation	17.0431
chr1	3846970	3847179	210	*	X0892	AT1G11420	3844461	3846956	-	upstream	-14	14	NearestLocation	17.4916
chr1	3867360	3867701	342	*	X0893	AT1G11480	3864043	3867000	-	upstream	-360	360	NearestLocation	18.3886
chr1	3891959	3892207	249	*	X0894	AT1G04857	3891770	3891972	-	overlapStart	13	13	NearestLocation	19.1361
chr1	389572	389906	335	*	X0895	AT1G02100	389812	392816	+	overlapStart	-240	94	NearestLocation	17.7906
chr1	3905451	3905697	247	*	X0896	AT1G11608	3905579	3906818	+	overlapStart	-128	118	NearestLocation	15.8471
chr1	3909659	3909902	244	*	X0897	AT1G11610	3906862	3909338	-	upstream	-321	321	NearestLocation	18.9866
chr1	392674	393073	400	*	X0898	AT1G02110	392831	395528	+	overlapStart	-157	157	NearestLocation	20.3321
chr1	3937320	3937653	334	*	X0899	AT1G04863	3937246	3937780	-	inside	460	74	NearestLocation	20.7806
chr1	3944868	3945118	251	*	X0900	AT1G11700	3945584	3946757	+	upstream	-716	466	NearestLocation	15.6976
chr1	3948501	3948750	250	*	X0901	AT1G11710	3948714	3951359	+	overlapStart	-213	36	NearestLocation	13.0066
chr1	3981074	3981329	256	*	X0902	AT1G11785	3979823	3981079	-	overlapStart	5	5	NearestLocation	18.2391
chr1	401672	402249	578	*	X0903	AT1G04087	402086	402294	+	overlapStart	-414	45	NearestLocation	29.9002
chr1	404383	404691	309	*	X0904	AT1G02140	403100	404456	-	overlapStart	73	73	NearestLocation	17.1926
chr1	4043890	4044089	200	*	X0905	AT1G11960	4039566	4044046	-	overlapStart	156	43	NearestLocation	16.1461
chr1	4058995	4059233	239	*	X0906	AT1G12015	4058487	4058576	+	downstream	508	419	NearestLocation	15.5481
chr1	4060728	4061152	425	*	X0907	AT1G12015	4058487	4058576	+	downstream	2241	2152	NearestLocation	26.9102
chr1	408607	408810	204	*	X0908	AT1G02150	408622	410680	+	overlapStart	-15	15	NearestLocation	13.3056
chr1	4117839	4118047	209	*	X0909	AT1G12120	4114674	4117614	-	upstream	-225	225	NearestLocation	14.2026
chr1	414521	414846	326	*	X0910	AT1G02180	413522	414649	-	overlapStart	128	128	NearestLocation	18.3886
chr1	4182608	4182965	358	*	X0911	AT1G12290	4177917	4182593	-	upstream	-15	15	NearestLocation	21.9766
chr1	4191451	4191870	420	*	X0912	AT1G04947	4191471	4191780	+	includeFeature	-20	20	NearestLocation	22.7241
chr1	4211847	4212063	217	*	X0913	AT1G12370	4206360	4208999	-	upstream	-2848	2848	NearestLocation	13.9036
chr1	4217040	4218044	1005	*	X0914	AT1G12380	4214258	4217412	-	overlapStart	372	372	NearestLocation	61.8934
chr1	4219826	4220097	272	*	X0915	AT1G12390	4220044	4221803	+	overlapStart	-218	53	NearestLocation	16.4451
chr1	4225113	4225373	261	*	X0916	AT1G12411	4225321	4225482	-	overlapEnd	369	52	NearestLocation	17.4916
chr1	4238702	4238928	227	*	X0917	AT1G12430	4233717	4238795	-	overlapStart	93	93	NearestLocation	12.5581
chr1	4246279	4246478	200	*	X0918	AT1G12460	4247218	4250758	+	upstream	-939	740	NearestLocation	10.7641
chr1	4247042	4247321	280	*	X0919	AT1G12460	4247218	4250758	+	overlapStart	-176	103	NearestLocation	19.7341
chr1	4262933	4263345	413	*	X0920	AT1G04957	4261918	4262359	+	downstream	1015	574	NearestLocation	23.6211
chr1	4319613	4319812	200	*	X0921	AT1G12672	4318309	4319090	+	downstream	1304	523	NearestLocation	13.3056
chr1	4383993	4384517	525	*	X0922	AT1G12860	4384304	4386651	+	overlapStart	-311	213	NearestLocation	29.4517
chr1	4418950	4419338	389	*	X0923	AT1G12950	4419714	4422684	+	upstream	-764	376	NearestLocation	22.7241
chr1	4425489	4425905	417	*	X0924	AT1G12970	4423540	4425936	+	inside	1949	31	NearestLocation	35.4317
chr1	4433468	4433780	313	*	X0925	AT1G12990	4433605	4436102	+	overlapStart	-137	137	NearestLocation	17.3421
chr1	4439376	4439617	242	*	X0926	AT1G13000	4436101	4439639	-	inside	263	22	NearestLocation	14.6511
chr1	4447429	4447650	222	*	X0927	AT1G13040	4447549	4450001	+	overlapStart	-120	101	NearestLocation	13.4551
chr1	4461640	4462006	367	*	X0928	AT1G13090	4461738	4463469	+	overlapStart	-98	98	NearestLocation	21.2291
chr1	4492379	4492981	603	*	X0929	AT1G13170	4488533	4492667	-	overlapStart	288	288	NearestLocation	32.7407
chr1	450414	450620	207	*	X0930	AT1G02280	448423	450426	-	overlapStart	12	12	NearestLocation	12.1096
chr1	4535858	4536149	292	*	X0931	AT1G05003	4532193	4532450	-	upstream	-3408	3408	NearestLocation	17.6411
chr1	4539450	4539821	372	*	X0932	AT1G13260	4542168	4543970	+	upstream	-2718	2347	NearestLocation	23.4716
chr1	4548594	4548800	207	*	X0933	AT1G13280	4547388	4548894	+	inside	1206	94	NearestLocation	11.9601
chr1	4577696	4578110	415	*	X0934	AT1G13360	4576873	4578369	-	inside	673	259	NearestLocation	25.8636
chr1	4586684	4587090	407	*	X0935	AT1G13370	4587780	4588661	-	downstream	1977	690	NearestLocation	26.0131
chr1	4590262	4590656	395	*	X0936	AT1G13380	4588994	4590501	-	overlapStart	239	155	NearestLocation	21.6776
chr1	461357	461851	495	*	X0937	AT1G02320	461828	461974	+	overlapStart	-471	23	NearestLocation	23.9201
chr1	4615650	4615941	292	*	X0938	AT1G13460	4615767	4618449	+	overlapStart	-117	117	NearestLocation	23.3221
chr1	468805	469004	200	*	X0939	AT1G02350	469818	470693	+	upstream	-1013	814	NearestLocation	13.6046
chr1	4692942	4693375	434	*	X0940	AT1G13690	4693282	4694410	+	overlapStart	-340	93	NearestLocation	37.2257
chr1	4766527	4766948	422	*	X0941	AT1G13940	4762479	4766852	-	overlapStart	325	96	NearestLocation	24.8171
chr1	4771380	4771609	230	*	X0942	AT1G05037	4772747	4772952	-	downstream	1572	1138	NearestLocation	17.4916
chr1	4776202	4776513	312	*	X0943	AT1G13960	4776283	4779420	+	overlapStart	-81	81	NearestLocation	19.4351
chr1	4788306	4788666	361	*	X0944	AT1G13980	4788463	4794654	+	overlapStart	-157	157	NearestLocation	23.3221
chr1	4802608	4803037	430	*	X0945	AT1G14020	4802720	4805375	+	overlapStart	-112	112	NearestLocation	30.0497
chr1	4887918	4888185	268	*	X0946	AT1G14315	4886768	4887933	-	overlapStart	15	15	NearestLocation	19.8836
chr1	4889628	4889974	347	*	X0947	AT1G14320	4888114	4889704	+	overlapEnd	1514	76	NearestLocation	20.4816
chr1	49062	49342	281	*	X0948	AT1G01090	47234	49304	-	overlapStart	242	38	NearestLocation	19.8836
chr1	490740	491391	652	*	X0949	AT1G02410	490860	492979	+	overlapStart	-120	120	NearestLocation	43.2057
chr1	4907967	4908445	479	*	X0950	AT1G14350	4907887	4911168	+	inside	80	80	NearestLocation	30.7972
chr1	4946001	4946259	259	*	X0951	AT1G14453	4947121	4947976	+	upstream	-1120	862	NearestLocation	23.1726
chr1	4953009	4953209	201	*	X0952	AT1G05093	4953017	4953522	+	overlapStart	-8	8	NearestLocation	14.6511
chr1	4964345	4964566	222	*	X0953	AT1G14510	4961594	4964515	-	overlapStart	170	51	NearestLocation	13.9036
chr1	4973581	4973898	318	*	X0954	AT1G14530	4970858	4973726	-	overlapStart	145	145	NearestLocation	25.2656
chr1	4998479	4998920	442	*	X0955	AT1G05107	4996867	4997187	-	upstream	-1292	1292	NearestLocation	22.7241
chr1	5027352	5027705	354	*	X0956	AT1G14650	5027316	5031883	+	inside	36	36	NearestLocation	22.5746
chr1	5042279	5042626	348	*	X0957	AT1G14685	5042240	5045556	+	inside	39	39	NearestLocation	24.2191
chr1	5044055	5044446	392	*	X0958	AT1G14685	5042240	5045556	+	inside	1815	1110	NearestLocation	27.9567
chr1	5068583	5068808	226	*	X0959	AT1G14720	5066525	5068677	-	overlapStart	94	94	NearestLocation	16.5946
chr1	5068943	5069289	347	*	X0960	AT1G14720	5066525	5068677	-	upstream	-266	266	NearestLocation	27.9567
chr1	5070541	5071177	637	*	X0961	AT1G14730	5073031	5074798	+	upstream	-2490	1854	NearestLocation	35.4317
chr1	5077783	5078076	294	*	X0962	AT1G14740	5075179	5077981	-	overlapStart	198	95	NearestLocation	17.1926
chr1	5147055	5147364	310	*	X0963	AT1G05133	5146658	5147266	+	overlapEnd	397	98	NearestLocation	20.0331
chr1	5151112	5151332	221	*	X0964	AT1G14930	5152263	5153104	-	downstream	1992	931	NearestLocation	14.8006
chr1	516771	516997	227	*	X0965	AT1G02490	516569	516866	+	overlapEnd	202	95	NearestLocation	14.3521
chr1	5189426	5189689	264	*	X0966	AT1G15090	5189687	5189760	-	overlapEnd	334	2	NearestLocation	15.0996
chr1	5192980	5193272	293	*	X0967	AT1G15085	5192219	5192854	+	downstream	761	126	NearestLocation	18.3886
chr1	5195885	5196156	272	*	X0968	AT1G15100	5193284	5194214	-	upstream	-1671	1671	NearestLocation	17.9401
chr1	5205592	5206029	438	*	X0969	AT1G15125	5204312	5205964	+	overlapEnd	1280	65	NearestLocation	23.7706
chr1	5227996	5228249	254	*	X0970	AT1G15190	5226982	5228202	+	overlapEnd	1014	47	NearestLocation	15.2491
chr1	5256816	5257059	244	*	X0971	AT1G15280	5252285	5256863	+	overlapEnd	4531	47	NearestLocation	15.3986
chr1	5277613	5277997	385	*	X0972	AT1G15340	5275616	5277869	-	overlapStart	256	128	NearestLocation	20.7806
chr1	5297736	5298107	372	*	X0973	AT1G15405	5297875	5298166	-	overlapEnd	430	59	NearestLocation	24.3686
chr1	5303923	5304295	373	*	X0974	AT1G15430	5304098	5306087	+	overlapStart	-175	175	NearestLocation	24.0696
chr1	5306322	5306589	268	*	X0975	AT1G15430	5304098	5306087	+	downstream	2224	235	NearestLocation	15.3986
chr1	5339661	5340335	675	*	X0976	AT1G15520	5331858	5338326	-	upstream	-1335	1335	NearestLocation	39.6177
chr1	5341957	5342290	334	*	X0977	AT1G15540	5342090	5343876	+	overlapStart	-133	133	NearestLocation	17.1926
chr1	5348458	5348826	369	*	X0978	AT1G15550	5344388	5346342	-	upstream	-2116	2116	NearestLocation	21.2291
chr1	5395931	5396262	332	*	X0979	AT1G05177	5396178	5396631	-	overlapEnd	700	84	NearestLocation	27.0597
chr1	5397481	5397760	280	*	X0980	AT1G05177	5396178	5396631	-	upstream	-850	850	NearestLocation	19.1361
chr1	5397907	5398164	258	*	X0981	AT1G15690	5398926	5402733	+	upstream	-1019	762	NearestLocation	17.0431
chr1	5398770	5399011	242	*	X0982	AT1G15690	5398926	5402733	+	overlapStart	-156	85	NearestLocation	14.9501
chr1	5404137	5404399	263	*	X0983	AT1G15710	5404130	5405910	+	inside	7	7	NearestLocation	17.4916
chr1	5440011	5440234	224	*	X0984	AT1G15790	5438171	5440131	-	overlapStart	120	103	NearestLocation	14.5016
chr1	5443644	5443919	276	*	X0985	AT1G15800	5441072	5443911	-	overlapStart	267	8	NearestLocation	18.9866
chr1	5465141	5465402	262	*	X0986	AT1G15910	5465251	5469180	+	overlapStart	-110	110	NearestLocation	18.2391
chr1	5488644	5488993	350	*	X0987	AT1G15970	5486273	5489132	-	inside	488	139	NearestLocation	20.9301
chr1	5518101	5518463	363	*	X0988	AT1G16100	5518062	5518134	-	overlapStart	33	33	NearestLocation	19.4351
chr1	5540151	5540403	253	*	X0989	AT1G16180	5540050	5542902	+	inside	101	101	NearestLocation	16.7441
chr1	55426	55931	506	*	X0990	AT1G01120	57164	59215	-	downstream	3789	1233	NearestLocation	28.7042
chr1	555030	555302	273	*	X0991	AT1G02610	553019	556152	-	inside	1122	850	NearestLocation	18.9866
chr1	555793	556085	293	*	X0992	AT1G02610	553019	556152	-	inside	359	67	NearestLocation	19.4351
chr1	5562479	5562806	328	*	X0993	AT1G16270	5562861	5568368	+	upstream	-382	55	NearestLocation	23.0231
chr1	5562923	5563290	368	*	X0994	AT1G16270	5562861	5568368	+	inside	62	62	NearestLocation	20.0331
chr1	5587441	5587711	271	*	X0995	AT1G16330	5582387	5587461	-	overlapStart	20	20	NearestLocation	19.8836
chr1	5613062	5613317	256	*	X0996	AT1G16420	5612150	5614020	-	inside	958	703	NearestLocation	15.5481
chr1	5614425	5614709	285	*	X0997	AT1G16430	5614593	5615660	+	overlapStart	-168	116	NearestLocation	17.9401
chr1	5646747	5647048	302	*	X0998	AT1G05237	5646666	5646969	+	overlapEnd	81	79	NearestLocation	22.4251
chr1	5648579	5648818	240	*	X0999	AT1G16520	5648636	5651167	+	overlapStart	-57	57	NearestLocation	16.4451
chr1	566663	567049	387	*	X1000	AT1G02650	568558	570554	+	upstream	-1895	1509	NearestLocation	19.2856
chr1	5678635	5678934	300	*	X1001	AT1G16610	5675495	5678873	-	overlapStart	238	61	NearestLocation	29.1527
chr1	5722476	5722954	479	*	X1002	AT1G16720	5722891	5726478	+	overlapStart	-415	63	NearestLocation	28.1062
chr1	5727353	5727597	245	*	X1003	AT1G16730	5726368	5727406	-	overlapStart	53	53	NearestLocation	15.3986
chr1	5755412	5755671	260	*	X1004	AT1G16800	5744484	5755468	-	overlapStart	56	56	NearestLocation	15.2491
chr1	5758380	5758703	324	*	X1005	AT1G05273	5758382	5758575	+	includeFeature	-2	2	NearestLocation	22.4251
chr1	576285	576513	229	*	X1006	AT1G02670	575922	580532	+	inside	363	363	NearestLocation	15.0996
chr1	5773587	5773810	224	*	X1007	AT1G16880	5773512	5776308	+	inside	75	75	NearestLocation	15.8471
chr1	5784970	5785201	232	*	X1008	AT1G16910	5785003	5785959	+	overlapStart	-33	33	NearestLocation	16.8936
chr1	581734	582195	462	*	X1009	AT1G02680	580625	582310	+	inside	1109	115	NearestLocation	31.5447
chr1	5828944	5829206	263	*	X1010	AT1G05283	5828817	5829035	-	overlapStart	91	91	NearestLocation	14.8006
chr1	5862660	5862923	264	*	X1011	AT1G17145	5860078	5862890	-	overlapStart	230	33	NearestLocation	17.6411
chr1	5863537	5863760	224	*	X1012	AT1G17147	5863109	5864059	-	inside	522	299	NearestLocation	15.6976
chr1	5895705	5895967	263	*	X1013	AT1G17235	5895351	5896250	+	inside	354	283	NearestLocation	14.9501
chr1	5954735	5955226	492	*	X1014	AT1G17370	5951542	5955143	-	overlapStart	408	83	NearestLocation	30.4982
chr1	5958128	5958744	617	*	X1015	AT1G17380	5955155	5957511	-	upstream	-617	617	NearestLocation	36.6277
chr1	5968277	5968493	217	*	X1016	AT1G17410	5968410	5969995	-	overlapEnd	1718	83	NearestLocation	13.7541
chr1	5987734	5988049	316	*	X1017	AT1G17440	5983984	5987934	-	overlapStart	200	115	NearestLocation	18.5381
chr1	5998548	5998998	451	*	X1018	AT1G17460	5998765	6002732	+	overlapStart	-217	217	NearestLocation	41.4117
chr1	602155	602518	364	*	X1019	AT1G02750	602489	604387	+	overlapStart	-334	29	NearestLocation	18.8371
chr1	6075762	6075962	201	*	X1020	AT1G17660	6075820	6075891	+	includeFeature	-58	58	NearestLocation	12.2591
chr1	6098319	6098630	312	*	X1021	AT1G17720	6093185	6098443	-	overlapStart	124	124	NearestLocation	18.0896
chr1	6127335	6127614	280	*	X1022	AT1G17790	6125278	6127567	-	overlapStart	232	47	NearestLocation	22.5746
chr1	6135750	6136083	334	*	X1023	AT1G05333	6131064	6135345	-	upstream	-405	405	NearestLocation	19.2856
chr1	6135750	6136083	334	*	X1023	AT1G17820	6131537	6135345	-	upstream	-405	405	NearestLocation	19.2856
chr1	6141361	6141591	231	*	X1024	AT1G17840	6142402	6146521	+	upstream	-1041	811	NearestLocation	15.5481
chr1	616799	617055	257	*	X1025	AT1G02800	613197	616231	-	upstream	-568	568	NearestLocation	17.6411
chr1	61706	61954	249	*	X1026	AT1G01130	61905	63811	-	overlapEnd	2105	49	NearestLocation	15.6976
chr1	6237452	6237664	213	*	X1027	AT1G18130	6235895	6238799	+	inside	1557	1135	NearestLocation	14.6511
chr1	6237905	6238333	429	*	X1028	AT1G18130	6235895	6238799	+	inside	2010	466	NearestLocation	24.6676
chr1	6239973	6240224	252	*	X1029	AT1G18140	6238839	6241510	-	inside	1537	1134	NearestLocation	15.0996
chr1	6247815	6248014	200	*	X1030	AT1G18150	6244298	6247830	-	overlapStart	15	15	NearestLocation	13.1561
chr1	6248588	6248938	351	*	X1031	AT1G18160	6248619	6254080	+	overlapStart	-31	31	NearestLocation	21.8271
chr1	6261510	6261784	275	*	X1032	AT1G18190	6257851	6261501	-	upstream	-9	9	NearestLocation	17.7906
chr1	6267201	6267608	408	*	X1033	AT1G18200	6265416	6267076	-	upstream	-125	125	NearestLocation	27.0597
chr1	6298926	6299313	388	*	X1034	AT1G18300	6299669	6301139	+	upstream	-743	356	NearestLocation	26.9102
chr1	6311299	6311814	516	*	X1035	AT1G18335	6308925	6311373	-	overlapStart	74	74	NearestLocation	31.2457
chr1	6330226	6330482	257	*	X1036	AT1G18400	6331398	6333856	+	upstream	-1172	916	NearestLocation	13.6046
chr1	634054	634265	212	*	X1037	AT1G02860	635144	637262	+	upstream	-1090	879	NearestLocation	12.1096
chr1	6341698	6341982	285	*	X1038	AT1G18410	6336300	6342527	-	inside	829	545	NearestLocation	17.6411
chr1	6345430	6346064	635	*	X1039	AT1G18440	6345974	6347918	+	overlapStart	-544	90	NearestLocation	31.2457
chr1	6360096	6360363	268	*	X1040	AT1G18470	6355695	6360344	-	overlapStart	248	19	NearestLocation	19.7341
chr1	6361271	6361541	271	*	X1041	AT1G18480	6361586	6363061	+	upstream	-315	45	NearestLocation	18.8371
chr1	63887	64328	442	*	X1042	AT1G01130	61905	63811	-	upstream	-76	76	NearestLocation	24.3686
chr1	6405401	6405842	442	*	X1043	AT1G18610	6405607	6409532	+	overlapStart	-206	206	NearestLocation	31.9932
chr1	6414491	6414924	434	*	X1044	AT1G18630	6414609	6416459	+	overlapStart	-118	118	NearestLocation	22.7241
chr1	6443565	6443934	370	*	X1045	AT1G05413	6449436	6449681	+	upstream	-5871	5502	NearestLocation	20.7806
chr1	6447372	6447588	217	*	X1046	AT1G05413	6449436	6449681	+	upstream	-2064	1848	NearestLocation	14.3521
chr1	6453564	6453879	316	*	X1047	AT1G18710	6450585	6453263	+	downstream	2979	301	NearestLocation	19.4351
chr1	6454034	6454327	294	*	X1048	AT1G18710	6450585	6453263	+	downstream	3449	771	NearestLocation	16.5946
chr1	6460223	6460677	455	*	X1049	AT1G18730	6460403	6462344	+	overlapStart	-180	180	NearestLocation	27.0597
chr1	6462528	6462811	284	*	X1050	AT1G18735	6461367	6462327	-	upstream	-201	201	NearestLocation	16.5946
chr1	6463437	6463860	424	*	X1051	AT1G18740	6463849	6465476	+	overlapStart	-412	11	NearestLocation	26.4617
chr1	6474640	6474849	210	*	X1052	AT1G18773	6474802	6475979	+	overlapStart	-162	47	NearestLocation	15.5481
chr1	6506440	6506714	275	*	X1053	AT1G18850	6504677	6506542	-	overlapStart	102	102	NearestLocation	21.2291
chr1	6556626	6556897	272	*	X1054	AT1G18970	6554496	6555610	-	upstream	-1016	1016	NearestLocation	15.2491
chr1	6560791	6561025	235	*	X1055	AT1G18990	6558574	6560561	-	upstream	-230	230	NearestLocation	14.3521
chr1	6565365	6565754	390	*	X1056	AT1G19010	6565494	6567662	+	overlapStart	-129	129	NearestLocation	25.8636
chr1	658028	658282	255	*	X1057	AT1G02910	655568	658216	-	overlapStart	188	66	NearestLocation	15.8471
chr1	6594696	6594972	277	*	X1058	AT1G19100	6594883	6601355	+	overlapStart	-187	89	NearestLocation	18.8371
chr1	6626711	6627419	709	*	X1059	AT1G19210	6626794	6627688	-	overlapEnd	977	83	NearestLocation	41.4117
chr1	6627621	6627856	236	*	X1060	AT1G19210	6626794	6627688	-	overlapStart	67	67	NearestLocation	14.0531
chr1	6655229	6655576	348	*	X1061	AT1G19250	6650476	6653195	-	upstream	-2034	2034	NearestLocation	19.7341
chr1	6683496	6683740	245	*	X1062	AT1G19330	6680423	6683559	-	overlapStart	63	63	NearestLocation	15.9966
chr1	6734778	6735108	331	*	X1063	AT1G19450	6731411	6735024	-	overlapStart	246	84	NearestLocation	23.1726
chr1	6744112	6744384	273	*	X1064	AT1G19480	6744353	6746635	+	overlapStart	-241	31	NearestLocation	17.3421
chr1	6746468	6746765	298	*	X1065	AT1G19485	6746778	6751609	+	upstream	-310	13	NearestLocation	16.8936
chr1	6753760	6754213	454	*	X1066	AT1G19490	6751544	6754073	-	overlapStart	313	140	NearestLocation	30.1992
chr1	6799624	6799893	270	*	X1067	AT1G19650	6796137	6799764	-	overlapStart	140	129	NearestLocation	20.3321
chr1	6802617	6803364	748	*	X1068	AT1G19660	6799969	6802906	-	overlapStart	289	289	NearestLocation	36.9267
chr1	6812100	6812756	657	*	X1069	AT1G19700	6809585	6813063	-	inside	963	307	NearestLocation	37.6742
chr1	6846179	6846398	220	*	X1070	AT1G19800	6846338	6848128	+	overlapStart	-159	60	NearestLocation	17.0431
chr1	6865613	6866075	463	*	X1071	AT1G19835	6855899	6860563	-	upstream	-5050	5050	NearestLocation	33.6377
chr1	6867932	6868475	544	*	X1072	AT1G19840	6872275	6873358	-	downstream	5426	3800	NearestLocation	26.1626
chr1	687206	687623	418	*	X1073	AT1G02990	681331	687385	-	overlapStart	179	179	NearestLocation	27.6577
chr1	68804	69009	206	*	X1074	AT1G01140	64166	67774	-	upstream	-1030	1030	NearestLocation	13.7541
chr1	6904067	6904306	240	*	X1075	AT1G19880	6900337	6904155	-	overlapStart	88	88	NearestLocation	16.2956
chr1	6916678	6916944	267	*	X1076	AT1G19920	6914518	6916823	-	overlapStart	145	121	NearestLocation	19.4351
chr1	6945384	6945640	257	*	X1077	AT1G20030	6945425	6947344	+	overlapStart	-41	41	NearestLocation	16.2956
chr1	6970944	6971400	457	*	X1078	AT1G20100	6969025	6971036	-	overlapStart	92	92	NearestLocation	25.5646
chr1	7004181	7004533	353	*	X1079	AT1G20210	7004514	7004585	+	overlapStart	-333	19	NearestLocation	22.7241
chr1	701363	701576	214	*	X1080	AT1G03030	701365	703929	+	overlapStart	-2	2	NearestLocation	16.5946
chr1	7016462	7016755	294	*	X1081	AT1G20250	7016516	7016588	+	includeFeature	-54	54	NearestLocation	19.7341
chr1	7061818	7062193	376	*	X1082	AT1G20380	7061442	7065242	+	inside	376	376	NearestLocation	30.1992
chr1	707125	707408	284	*	X1083	AT1G03050	707485	710041	+	upstream	-360	77	NearestLocation	18.8371
chr1	7082407	7082703	297	*	X1084	AT1G20420	7082668	7082739	+	overlapStart	-261	35	NearestLocation	20.7806
chr1	7142631	7143065	435	*	X1085	AT1G20620	7142972	7146540	+	overlapStart	-341	93	NearestLocation	28.5547
chr1	7143770	7144015	246	*	X1086	AT1G20620	7142972	7146540	+	inside	798	798	NearestLocation	13.7541
chr1	7154321	7154584	264	*	X1087	AT1G20640	7154410	7158287	+	overlapStart	-89	89	NearestLocation	20.3321
chr1	7160445	7161243	799	*	X1088	AT1G20650	7157826	7160590	-	overlapStart	145	145	NearestLocation	42.1592
chr1	7242543	7243038	496	*	X1089	AT1G20830	7242896	7244978	+	overlapStart	-353	142	NearestLocation	28.2557
chr1	7247986	7248295	310	*	X1090	AT1G05607	7248291	7248588	+	overlapStart	-305	4	NearestLocation	17.0431
chr1	727266	727593	328	*	X1091	AT1G03060	712440	727553	-	overlapStart	287	40	NearestLocation	21.6776
chr1	7294817	7295112	296	*	X1092	AT1G20930	7292389	7294746	-	upstream	-71	71	NearestLocation	20.1826
chr1	7324465	7324667	203	*	X1093	AT1G20980	7324471	7329441	+	overlapStart	-6	6	NearestLocation	14.3521
chr1	7443000	7443212	213	*	X1094	AT1G21270	7444749	7448483	+	upstream	-1749	1537	NearestLocation	13.7541
chr1	747768	748219	452	*	X1095	AT1G03103	747197	748057	+	overlapEnd	571	162	NearestLocation	22.7241
chr1	749066	749322	257	*	X1096	AT1G03110	749246	751976	+	overlapStart	-180	76	NearestLocation	15.5481
chr1	7491166	7491528	363	*	X1097	AT1G05673	7491379	7491489	-	includeFeature	323	39	NearestLocation	23.3221
chr1	7629976	7630400	425	*	X1098	AT1G21730	7630107	7636658	+	overlapStart	-131	131	NearestLocation	39.1692
chr1	7640970	7641328	359	*	X1099	AT1G21738	7640992	7641225	-	includeFeature	255	22	NearestLocation	20.7806
chr1	7660863	7661098	236	*	X1100	AT1G21830	7660947	7662725	-	overlapEnd	1862	84	NearestLocation	16.1461
chr1	7668563	7668805	243	*	X1101	AT1G21850	7667803	7670530	-	inside	1967	760	NearestLocation	15.5481
chr1	7692265	7692531	267	*	X1102	AT1G21900	7690802	7692459	-	overlapStart	194	72	NearestLocation	17.9401
chr1	7699332	7699582	251	*	X1103	AT1G21910	7696427	7697831	+	downstream	2905	1501	NearestLocation	18.0896
chr1	773075	773358	284	*	X1104	AT1G03180	773358	775362	+	overlapStart	-283	0	NearestLocation	14.9501
chr1	7789380	7789650	271	*	X1105	AT1G22070	7789133	7792139	+	inside	247	247	NearestLocation	19.1361
chr1	780124	780559	436	*	X1106	AT1G03200	780519	782946	+	overlapStart	-395	40	NearestLocation	29.4517
chr1	7824954	7825186	233	*	X1107	AT1G22170	7826268	7828326	+	upstream	-1314	1082	NearestLocation	15.5481
chr1	7832803	7833220	418	*	X1108	AT1G22180	7828326	7830424	-	upstream	-2379	2379	NearestLocation	24.2191
chr1	7835786	7836375	590	*	X1109	AT1G22190	7835781	7837411	+	inside	5	5	NearestLocation	33.1892
chr1	7847612	7847826	215	*	X1110	AT1G22220	7846459	7847836	+	inside	1153	10	NearestLocation	17.0431
chr1	7884075	7884356	282	*	X1111	AT1G22320	7884370	7884454	-	downstream	379	14	NearestLocation	18.9866
chr1	7889142	7889449	308	*	X1112	AT1G22340	7890259	7892118	-	downstream	2976	810	NearestLocation	19.4351
chr1	7909589	7909933	345	*	X1113	AT1G22403	7908568	7909708	-	overlapStart	119	119	NearestLocation	25.4151
chr1	793102	793471	370	*	X1114	AT1G03240	792222	793060	-	upstream	-42	42	NearestLocation	20.3321
chr1	7954237	7954587	351	*	X1115	AT1G22520	7952974	7954546	-	overlapStart	309	41	NearestLocation	29.6012
chr1	798896	799167	272	*	X1116	AT1G03270	799115	802625	+	overlapStart	-219	52	NearestLocation	17.7906
chr1	7992868	7993074	207	*	X1117	AT1G22610	7994262	7997588	+	upstream	-1394	1188	NearestLocation	15.8471
chr1	8005812	8006189	378	*	X1118	AT1G22640	8006064	8007465	+	overlapStart	-252	125	NearestLocation	27.5082
chr1	8049768	8050086	319	*	X1119	AT1G22740	8049090	8050784	+	inside	678	678	NearestLocation	21.2291
chr1	8105378	8105577	200	*	X1120	AT1G22910	8104993	8108361	+	inside	385	385	NearestLocation	12.2591
chr1	8117189	8117478	290	*	X1121	AT1G22930	8117286	8122151	+	overlapStart	-97	97	NearestLocation	21.8271
chr1	8127171	8127587	417	*	X1122	AT1G22950	8125023	8127286	-	overlapStart	115	115	NearestLocation	26.3122
chr1	813192	813513	322	*	X1123	AT1G03310	813413	816812	+	overlapStart	-221	100	NearestLocation	18.9866
chr1	8156450	8156674	225	*	X1124	AT1G23030	8156504	8159185	+	overlapStart	-54	54	NearestLocation	14.8006
chr1	8181575	8181815	241	*	X1125	AT1G23080	8180189	8183650	-	inside	2075	1386	NearestLocation	12.2591
chr1	830422	830678	257	*	X1126	AT1G03370	830550	835411	+	overlapStart	-128	128	NearestLocation	17.1926
chr1	8350695	8350947	253	*	X1127	AT1G23550	8350728	8352791	+	overlapStart	-33	33	NearestLocation	15.2491
chr1	8386172	8386424	253	*	X1128	AT1G23710	8385188	8386522	+	inside	984	98	NearestLocation	15.9966
chr1	8416480	8416760	281	*	X1129	AT1G23810	8417495	8418566	+	upstream	-1015	735	NearestLocation	20.1826
chr1	847593	847806	214	*	X1130	AT1G03430	847793	849621	+	overlapStart	-200	13	NearestLocation	15.9966
chr1	8517312	8517660	349	*	X1131	AT1G24068	8515506	8515971	+	downstream	1806	1341	NearestLocation	25.2656
chr1	853799	854059	261	*	X1132	AT1G03440	852151	854297	+	inside	1648	238	NearestLocation	15.8471
chr1	8559130	8559383	254	*	X1133	AT1G24170	8557215	8559066	-	upstream	-64	64	NearestLocation	17.1926
chr1	8620513	8620766	254	*	X1134	AT1G24300	8614363	8620664	-	overlapStart	151	102	NearestLocation	20.1826
chr1	8631119	8631444	326	*	X1135	AT1G24330	8631206	8635055	+	overlapStart	-87	87	NearestLocation	20.6311
chr1	8640334	8640786	453	*	X1136	AT1G24360	8640582	8643503	+	overlapStart	-248	204	NearestLocation	27.2092
chr1	864234	864455	222	*	X1137	AT1G03457	860761	864372	-	overlapStart	138	83	NearestLocation	15.6976
chr1	868635	868904	270	*	X1138	AT1G03470	865895	867733	-	upstream	-902	902	NearestLocation	18.0896
chr1	8688033	8688338	306	*	X1139	AT1G24510	8685271	8688247	-	overlapStart	214	91	NearestLocation	22.7241
chr1	877700	877899	200	*	X1140	AT1G03515	877648	877719	+	overlapEnd	52	19	NearestLocation	15.3986
chr1	8827140	8827378	239	*	X1141	AT1G25175	8826983	8829682	+	inside	157	157	NearestLocation	12.8571
chr1	8863778	8864085	308	*	X1142	AT1G25280	8863768	8866894	+	inside	10	10	NearestLocation	20.1826
chr1	8899020	8899351	332	*	X1143	AT1G25370	8897564	8899111	-	overlapStart	91	91	NearestLocation	18.8371
chr1	889998	890197	200	*	X1144	AT1G03550	885623	887956	-	upstream	-2042	2042	NearestLocation	13.3056
chr1	8924182	8924471	290	*	X1145	AT1G05963	8924184	8924454	-	includeFeature	272	2	NearestLocation	18.2391
chr1	892462	892802	341	*	X1146	AT1G03560	890155	892492	-	overlapStart	30	30	NearestLocation	24.8171
chr1	8925230	8925553	324	*	X1147	AT1G05963	8924184	8924454	-	upstream	-776	776	NearestLocation	19.4351
chr1	8935561	8935830	270	*	X1148	AT1G25440	8933716	8935544	-	upstream	-17	17	NearestLocation	16.7441
chr1	8940396	8940644	249	*	X1149	AT1G25450	8938387	8940613	-	overlapStart	217	31	NearestLocation	14.5016
chr1	8951027	8951348	322	*	X1150	AT1G25490	8951162	8955160	+	overlapStart	-135	135	NearestLocation	18.9866
chr1	8959193	8959456	264	*	X1151	AT1G25500	8955195	8958132	-	upstream	-1061	1061	NearestLocation	14.3521
chr1	8974932	8975218	287	*	X1152	AT1G25540	8969065	8974815	-	upstream	-117	117	NearestLocation	18.8371
chr1	8975703	8975966	264	*	X1153	AT1G25550	8976326	8978305	+	upstream	-623	360	NearestLocation	17.7906
chr1	897799	898022	224	*	X1154	AT1G03590	894238	897718	-	upstream	-81	81	NearestLocation	15.3986
chr1	8981843	8982122	280	*	X1155	AT1G25560	8981556	8983314	-	inside	1471	287	NearestLocation	16.8936
chr1	8995446	8995669	224	*	X1156	AT1G25570	8991708	8995617	-	overlapStart	171	52	NearestLocation	11.8106
chr1	8995755	8995977	223	*	X1157	AT1G25570	8991708	8995617	-	upstream	-138	138	NearestLocation	14.3521
chr1	8996371	8996672	302	*	X1158	AT1G25570	8991708	8995617	-	upstream	-754	754	NearestLocation	18.9866
chr1	900642	900874	233	*	X1159	AT1G03610	900732	903070	+	overlapStart	-90	90	NearestLocation	16.7441
chr1	900962	901193	232	*	X1160	AT1G03610	900732	903070	+	inside	230	230	NearestLocation	12.8571
chr1	907205	907451	247	*	X1161	AT1G03630	907523	909650	+	upstream	-318	72	NearestLocation	13.7541
chr1	91187	91397	211	*	X1162	AT1G01220	91342	95681	+	overlapStart	-155	55	NearestLocation	15.5481
chr1	9125437	9125790	354	*	X1163	AT1G26370	9121443	9125578	-	overlapStart	141	141	NearestLocation	25.7141
chr1	917953	918271	319	*	X1164	AT1G03680	916772	918064	-	overlapStart	111	111	NearestLocation	20.1826
chr1	9193215	9193423	209	*	X1165	AT1G26610	9193327	9195382	+	overlapStart	-112	96	NearestLocation	13.7541
chr1	9205718	9205953	236	*	X1166	AT1G26630	9205800	9207417	+	overlapStart	-82	82	NearestLocation	15.3986
chr1	9256995	9257292	298	*	X1167	AT1G06023	9257086	9257400	+	overlapStart	-91	91	NearestLocation	15.0996
chr1	9259191	9259707	517	*	X1168	AT1G26770	9259432	9261313	+	overlapStart	-241	241	NearestLocation	39.9167
chr1	9298556	9298805	250	*	X1169	AT1G26840	9298670	9300800	+	overlapStart	-114	114	NearestLocation	15.5481
chr1	9304758	9305071	314	*	X1170	AT1G26850	9300806	9304328	-	upstream	-430	430	NearestLocation	17.9401
chr1	931550	932286	737	*	X1171	AT1G03730	930715	931985	-	overlapStart	435	301	NearestLocation	37.3752
chr1	9330845	9331093	249	*	X1172	AT1G26921	9330944	9331201	-	overlapEnd	356	99	NearestLocation	17.0431
chr1	9350228	9350466	239	*	X1173	AT1G26945	9351160	9352833	+	upstream	-932	694	NearestLocation	14.5016
chr1	9353672	9353906	235	*	X1174	AT1G26960	9355827	9357502	+	upstream	-2155	1921	NearestLocation	16.4451
chr1	943233	943460	228	*	X1175	AT1G03760	941062	943377	-	overlapStart	144	83	NearestLocation	18.9866
chr1	9448749	9449017	269	*	X1176	AT1G27190	9446597	9449046	-	inside	297	29	NearestLocation	25.1161
chr1	9449269	9449505	237	*	X1177	AT1G27190	9446597	9449046	-	upstream	-223	223	NearestLocation	17.3421
chr1	9478523	9478831	309	*	X1178	AT1G27290	9481405	9482992	+	upstream	-2882	2574	NearestLocation	19.4351
chr1	9486509	9486864	356	*	X1179	AT1G27320	9486889	9492632	+	upstream	-380	25	NearestLocation	24.0696
chr1	9492405	9493144	740	*	X1180	AT1G27330	9492849	9494382	+	overlapStart	-444	295	NearestLocation	39.0197
chr1	9495388	9495637	250	*	X1181	AT1G27340	9495344	9498085	+	inside	44	44	NearestLocation	19.4351
chr1	9497555	9497768	214	*	X1182	AT1G27350	9498000	9499639	-	downstream	2084	232	NearestLocation	12.1096
chr1	9517066	9517315	250	*	X1183	AT1G27410	9517201	9519025	+	overlapStart	-135	114	NearestLocation	14.5016
chr1	9527030	9527285	256	*	X1184	AT1G27430	9520825	9527280	-	overlapStart	250	5	NearestLocation	17.0431
chr1	9527538	9527763	226	*	X1185	AT1G27430	9520825	9527280	-	upstream	-258	258	NearestLocation	11.9601
chr1	95488	95707	220	*	X1186	AT1G01225	95935	97407	+	upstream	-447	228	NearestLocation	14.3521
chr1	9558368	9558613	246	*	X1187	AT1G27520	9558562	9562485	+	overlapStart	-194	51	NearestLocation	16.2956
chr1	9603478	9603726	249	*	X1188	AT1G27600	9603178	9606247	-	inside	2769	300	NearestLocation	12.7076
chr1	9698551	9698751	201	*	X1189	AT1G27850	9698298	9703944	+	inside	253	253	NearestLocation	9.71756
chr1	9724397	9724722	326	*	X1190	AT1G27910	9720733	9724800	-	inside	403	78	NearestLocation	18.2391
chr1	9777695	9777904	210	*	X1191	AT1G28050	9775522	9778043	-	inside	348	139	NearestLocation	11.3621
chr1	9815509	9815719	211	*	X1192	AT1G28120	9812930	9815560	-	overlapStart	51	51	NearestLocation	13.3056
chr1	981787	982025	239	*	X1193	AT1G03860	979307	982002	-	overlapStart	215	23	NearestLocation	15.2491
chr1	9832658	9832886	229	*	X1194	AT1G28140	9831876	9834510	-	inside	1852	782	NearestLocation	13.1561
chr1	984439	984702	264	*	X1195	AT1G03870	982381	983544	-	upstream	-895	895	NearestLocation	16.1461
chr1	9884680	9885097	418	*	X1196	AT1G28270	9882951	9884189	+	downstream	1729	491	NearestLocation	28.5547
chr1	9885940	9886370	431	*	X1197	AT1G28280	9885400	9887478	-	inside	1538	540	NearestLocation	30.3487
chr1	9890962	9891250	289	*	X1198	AT1G28290	9889101	9891015	-	overlapStart	53	53	NearestLocation	16.7441
chr1	9924940	9925335	396	*	X1199	AT1G28320	9920219	9924488	-	upstream	-452	452	NearestLocation	25.1161
chr1	9926708	9926993	286	*	X1200	AT1G28320	9920219	9924488	-	upstream	-2220	2220	NearestLocation	19.5846
chr1	9949898	9950316	419	*	X1201	AT1G28360	9951762	9953105	+	upstream	-1864	1446	NearestLocation	22.8736
chr1	9971338	9971546	209	*	X1202	AT1G28395	9969246	9971681	-	inside	343	135	NearestLocation	14.5016
chr1	9979303	9979720	418	*	X1203	AT1G28420	9979478	9987737	+	overlapStart	-175	175	NearestLocation	23.9201
chr2	10017171	10017388	218	*	X1204	AT2G23520	10013904	10017373	-	overlapStart	202	15	NearestLocation	14.8006
chr2	100452	100674	223	*	X1205	AT2G01150	100484	101566	+	overlapStart	-32	32	NearestLocation	12.4086
chr2	10069472	10069678	207	*	X1206	AT2G23690	10072057	10073126	+	upstream	-2585	2379	NearestLocation	14.5016
chr2	10080016	10080387	372	*	X1207	AT2G23700	10076366	10080323	-	overlapStart	307	64	NearestLocation	21.0796
chr2	10113180	10113546	367	*	X1208	AT2G23760	10107707	10113327	-	overlapStart	147	147	NearestLocation	21.3786
chr2	10127373	10127824	452	*	X1209	AT2G23790	10125367	10127589	-	overlapStart	216	216	NearestLocation	24.8171
chr2	10190194	10190447	254	*	X1210	AT2G23950	10186891	10190492	-	inside	298	45	NearestLocation	17.0431
chr2	10191474	10191730	257	*	X1211	AT2G23950	10186891	10190492	-	upstream	-982	982	NearestLocation	16.1461
chr2	10204430	10204969	540	*	X1212	AT2G23985	10204802	10206522	+	overlapStart	-372	167	NearestLocation	26.3122
chr2	10228349	10228623	275	*	X1213	AT2G24050	10225225	10228698	-	inside	349	75	NearestLocation	16.1461
chr2	10299897	10300166	270	*	X1214	AT2G24220	10300032	10301787	+	overlapStart	-135	134	NearestLocation	16.7441
chr2	10307995	10308236	242	*	X1215	AT2G07990	10308264	10308536	+	upstream	-269	28	NearestLocation	19.4351
chr2	10314689	10314950	262	*	X1216	AT2G24250	10313066	10314985	-	inside	296	35	NearestLocation	21.0796
chr2	1035808	1036098	291	*	X1217	AT2G03420	1033557	1035969	-	overlapStart	161	129	NearestLocation	15.9966
chr2	10373400	10373977	578	*	X1218	AT2G24390	10373570	10375011	+	overlapStart	-170	170	NearestLocation	31.9932
chr2	10375097	10375613	517	*	X1219	AT2G24395	10375439	10376265	+	overlapStart	-342	174	NearestLocation	27.0597
chr2	10439291	10439530	240	*	X1220	AT2G24570	10437353	10439469	-	overlapStart	178	61	NearestLocation	15.0996
chr2	10440431	10440748	318	*	X1221	AT2G24570	10437353	10439469	-	upstream	-962	962	NearestLocation	18.0896
chr2	10490471	10490722	252	*	X1222	AT2G24670	10492669	10493567	+	upstream	-2198	1947	NearestLocation	14.9501
chr2	10505301	10505706	406	*	X1223	AT2G24693	10506024	10506859	+	upstream	-723	318	NearestLocation	29.7507
chr2	10566758	10567043	286	*	X1224	AT2G24790	10566836	10568145	+	overlapStart	-78	78	NearestLocation	19.5846
chr2	10588256	10588504	249	*	X1225	AT2G24860	10586643	10588416	-	overlapStart	160	88	NearestLocation	15.3986
chr2	10759576	10759805	230	*	X1226	AT2G25270	10759724	10762568	+	overlapStart	-148	81	NearestLocation	16.7441
chr2	10787974	10788332	359	*	X1227	AT2G25320	10781622	10788235	-	overlapStart	261	97	NearestLocation	24.2191
chr2	10822123	10822396	274	*	X1228	AT2G25430	10822192	10824939	+	overlapStart	-69	69	NearestLocation	18.6876
chr2	10825923	10826175	253	*	X1229	AT2G25440	10826735	10829402	+	upstream	-812	560	NearestLocation	15.2491
chr2	10835155	10835708	554	*	X1230	AT2G25460	10832578	10835660	-	overlapStart	505	48	NearestLocation	29.3022
chr2	10842807	10843148	342	*	X1231	AT2G25480	10842863	10845833	+	overlapStart	-56	56	NearestLocation	21.8271
chr2	10847042	10847806	765	*	X1232	AT2G25482	10845838	10846393	-	upstream	-649	649	NearestLocation	47.0928
chr2	10850368	10850766	399	*	X1233	AT2G25490	10847375	10850797	-	inside	429	31	NearestLocation	28.8537
chr2	10880661	10880863	203	*	X1234	AT2G25560	10880552	10883939	+	inside	109	109	NearestLocation	14.2026
chr2	10914273	10914699	427	*	X1235	AT2G25650	10914511	10916216	+	overlapStart	-238	188	NearestLocation	28.2557
chr2	10942286	10942627	342	*	X1236	AT2G25690	10940071	10942454	-	overlapStart	168	168	NearestLocation	20.7806
chr2	109459	109708	250	*	X1237	AT2G01180	106621	108829	-	upstream	-630	630	NearestLocation	17.1926
chr2	10952300	10952765	466	*	X1238	AT2G25710	10952547	10955411	+	overlapStart	-247	218	NearestLocation	34.6842
chr2	10956069	10956332	264	*	X1239	AT2G25720	10955430	10956090	-	overlapStart	21	21	NearestLocation	17.4916
chr2	10956464	10956693	230	*	X1240	AT2G25720	10955430	10956090	-	upstream	-374	374	NearestLocation	15.3986
chr2	10972818	10973121	304	*	X1241	AT2G25730	10956263	10972951	-	overlapStart	133	133	NearestLocation	23.4716
chr2	10976583	10976833	251	*	X1242	AT2G25737	10976742	10979904	+	overlapStart	-159	91	NearestLocation	18.3886
chr2	11030688	11030933	246	*	X1243	AT2G25850	11025345	11030808	-	overlapStart	120	120	NearestLocation	13.1561
chr2	11036900	11037292	393	*	X1244	AT2G25890	11037303	11038179	+	upstream	-403	11	NearestLocation	21.8271
chr2	11042863	11043307	445	*	X1245	AT2G25900	11041331	11043256	+	overlapEnd	1532	51	NearestLocation	31.5447
chr2	11052024	11052250	227	*	X1246	AT2G25910	11048946	11052075	-	overlapStart	51	51	NearestLocation	13.7541
chr2	1106737	1106960	224	*	X1247	AT2G03640	1104307	1106905	-	overlapStart	168	55	NearestLocation	17.6411
chr2	11120489	11121016	528	*	X1248	AT2G26110	11120523	11122146	+	overlapStart	-34	34	NearestLocation	39.3187
chr2	11121822	11122347	526	*	X1249	AT2G26120	11123430	11123817	+	upstream	-1608	1083	NearestLocation	31.9932
chr2	11146104	11146357	254	*	X1250	AT2G26180	11143290	11145103	-	upstream	-1001	1001	NearestLocation	22.1261
chr2	11147377	11147878	502	*	X1251	AT2G26180	11143290	11145103	-	upstream	-2274	2274	NearestLocation	30.7972
chr2	11176242	11176498	257	*	X1252	AT2G26260	11178064	11183278	+	upstream	-1822	1566	NearestLocation	16.4451
chr2	11214091	11214583	493	*	X1253	AT2G26330	11208080	11214662	-	inside	571	79	NearestLocation	30.3487
chr2	11245941	11246185	245	*	X1254	AT2G26430	11243128	11246058	-	overlapStart	117	117	NearestLocation	17.6411
chr2	11277630	11278079	450	*	X1255	AT2G26515	11277945	11279084	+	overlapStart	-315	134	NearestLocation	27.9567
chr2	11314976	11315215	240	*	X1256	AT2G26590	11310957	11315524	-	inside	548	309	NearestLocation	17.4916
chr2	11329708	11329962	255	*	X1257	AT2G26640	11329719	11331858	+	overlapStart	-11	11	NearestLocation	21.3786
chr2	11336360	11336758	399	*	X1258	AT2G26650	11331850	11336738	-	overlapStart	378	20	NearestLocation	28.7042
chr2	11338475	11338779	305	*	X1259	AT2G26660	11338752	11340950	+	overlapStart	-277	27	NearestLocation	22.4251
chr2	11340952	11341269	318	*	X1260	AT2G26670	11341548	11343693	+	upstream	-596	279	NearestLocation	21.3786
chr2	11380293	11380655	363	*	X1261	AT2G26710	11380463	11383821	+	overlapStart	-170	170	NearestLocation	18.8371
chr2	11388367	11388714	348	*	X1262	AT2G26730	11388298	11391682	+	inside	69	69	NearestLocation	21.0796
chr2	11391248	11391457	210	*	X1263	AT2G26740	11392849	11394363	-	downstream	3115	1392	NearestLocation	12.4086
chr2	11409607	11410026	420	*	X1264	AT2G26780	11409828	11423776	+	overlapStart	-221	198	NearestLocation	25.1161
chr2	11448834	11449100	267	*	X1265	AT2G26840	11447169	11448949	-	overlapStart	115	115	NearestLocation	19.5846
chr2	11477945	11478156	212	*	X1266	AT2G26900	11474752	11478142	-	overlapStart	197	14	NearestLocation	13.6046
chr2	11488876	11489095	220	*	X1267	AT2G26920	11488988	11491751	+	overlapStart	-112	107	NearestLocation	15.5481
chr2	11494162	11494394	233	*	X1268	AT2G26930	11491707	11494290	-	overlapStart	128	104	NearestLocation	18.0896
chr2	11518513	11518813	301	*	X1269	AT2G26980	11514600	11518734	-	overlapStart	221	79	NearestLocation	18.0896
chr2	11572389	11572614	226	*	X1270	AT2G27100	11572397	11576658	+	overlapStart	-8	8	NearestLocation	14.5016
chr2	11580722	11580944	223	*	X1271	AT2G27110	11576668	11580817	-	overlapStart	95	95	NearestLocation	12.8571
chr2	1160927	1161162	236	*	X1272	AT2G03810	1160947	1164657	+	overlapStart	-20	20	NearestLocation	16.5946
chr2	11629885	11630084	200	*	X1273	AT2G27210	11629777	11636803	+	inside	108	108	NearestLocation	15.0996
chr2	11703926	11704309	384	*	X1274	AT2G27350	11699548	11704303	-	overlapStart	377	6	NearestLocation	24.8171
chr2	11812791	11813009	219	*	X1275	AT2G27700	11813949	11816002	-	downstream	3211	940	NearestLocation	14.2026
chr2	11839564	11839801	238	*	X1276	AT2G27775	11842236	11843361	-	downstream	3797	2435	NearestLocation	18.2391
chr2	11841459	11841670	212	*	X1277	AT2G27775	11842236	11843361	-	downstream	1902	566	NearestLocation	14.9501
chr2	11851210	11851578	369	*	X1278	AT2G27800	11849647	11851457	-	overlapStart	247	121	NearestLocation	24.9666
chr2	11851961	11852304	344	*	X1279	AT2G27810	11852078	11856335	+	overlapStart	-117	117	NearestLocation	25.1161
chr2	11856587	11856821	235	*	X1280	AT2G27820	11856571	11858288	+	inside	16	16	NearestLocation	16.2956
chr2	11947647	11947895	249	*	X1281	AT2G28060	11949871	11952253	-	downstream	4606	1976	NearestLocation	17.4916
chr2	11955772	11956009	238	*	X1282	AT2G28070	11955873	11959994	+	overlapStart	-101	101	NearestLocation	13.4551
chr2	11964725	11964954	230	*	X1283	AT2G28080	11960571	11963440	-	upstream	-1285	1285	NearestLocation	15.5481
chr2	12172501	12172976	476	*	X1284	AT2G28470	12168840	12173991	-	inside	1490	1015	NearestLocation	28.2557
chr2	12228550	12228926	377	*	X1285	AT2G28550	12225656	12228624	-	overlapStart	74	74	NearestLocation	21.0796
chr2	12234236	12234657	422	*	X1286	AT2G28560	12235875	12239146	-	downstream	4910	1218	NearestLocation	35.2822
chr2	12274925	12275161	237	*	X1287	AT2G08285	12273208	12273445	-	upstream	-1480	1480	NearestLocation	16.5946
chr2	12370632	12370906	275	*	X1288	AT2G28830	12368220	12370420	-	upstream	-212	212	NearestLocation	16.8936
chr2	12377939	12378516	578	*	X1289	AT2G28840	12378272	12380809	+	overlapStart	-333	244	NearestLocation	41.7107
chr2	12408178	12408488	311	*	X1290	AT2G28890	12405391	12408239	-	overlapStart	61	61	NearestLocation	18.2391
chr2	12417306	12417557	252	*	X1291	AT2G28910	12415668	12417615	-	inside	309	58	NearestLocation	15.0996
chr2	12419783	12419982	200	*	X1292	AT2G28920	12418017	12418576	+	downstream	1766	1207	NearestLocation	13.4551
chr2	12424175	12424390	216	*	X1293	AT2G28930	12424303	12426674	+	overlapStart	-128	87	NearestLocation	15.3986
chr2	12430241	12430468	228	*	X1294	AT2G08305	12430229	12430600	-	inside	359	12	NearestLocation	15.3986
chr2	12433866	12434093	228	*	X1295	AT2G28950	12431338	12433796	-	upstream	-70	70	NearestLocation	15.3986
chr2	12484584	12484824	241	*	X1296	AT2G29065	12484658	12487110	+	overlapStart	-74	74	NearestLocation	18.5381
chr2	12525580	12525814	235	*	X1297	AT2G29130	12524827	12527803	-	inside	2223	753	NearestLocation	13.6046
chr2	12634352	12634759	408	*	X1298	AT2G29510	12634437	12638043	+	overlapStart	-85	85	NearestLocation	29.6012
chr2	12753010	12753216	207	*	X1299	AT2G29910	12751147	12753241	-	inside	231	25	NearestLocation	13.9036
chr2	12813514	12813797	284	*	X1300	AT2G30020	12814271	12816360	+	upstream	-757	474	NearestLocation	15.5481
chr2	12824141	12824482	342	*	X1301	AT2G30050	12824372	12826684	+	overlapStart	-231	110	NearestLocation	19.4351
chr2	12861914	12862147	234	*	X1302	AT2G30120	12860147	12861971	-	overlapStart	57	57	NearestLocation	21.8271
chr2	12874560	12874788	229	*	X1303	AT2G30150	12874465	12876330	+	inside	95	95	NearestLocation	14.8006
chr2	12881450	12881745	296	*	X1304	AT2G08370	12881664	12881750	+	overlapStart	-214	5	NearestLocation	17.3421
chr2	12909011	12909296	286	*	X1305	AT2G30270	12907821	12909261	-	overlapStart	250	35	NearestLocation	21.8271
chr2	12941082	12941318	237	*	X1306	AT2G30370	12940349	12942829	-	inside	1747	733	NearestLocation	14.9501
chr2	12984739	12985242	504	*	X1307	AT2G30470	12980428	12985277	-	inside	538	35	NearestLocation	32.8902
chr2	12997340	12997547	208	*	X1308	AT2G30490	12993625	12996012	-	upstream	-1328	1328	NearestLocation	14.5016
chr2	13033211	13033482	272	*	X1309	AT2G30590	13033418	13035797	+	overlapStart	-207	64	NearestLocation	16.5946
chr2	13052384	13052648	265	*	X1310	AT2G08410	13052821	13053052	+	upstream	-437	173	NearestLocation	17.7906
chr2	13126519	13126869	351	*	X1311	AT2G30800	13120292	13126813	-	overlapStart	294	56	NearestLocation	22.5746
chr2	13230008	13230583	576	*	X1312	AT2G31070	13220478	13222642	-	upstream	-7366	7366	NearestLocation	33.0397
chr2	13266515	13266795	281	*	X1313	AT2G31130	13263520	13266565	-	overlapStart	50	50	NearestLocation	20.6311
chr2	13307566	13307810	245	*	X1314	AT2G31230	13306431	13307572	-	overlapStart	6	6	NearestLocation	16.7441
chr2	13312111	13312395	285	*	X1315	AT2G31230	13306431	13307572	-	upstream	-4539	4539	NearestLocation	17.4916
chr2	13316914	13317173	260	*	X1316	AT2G31240	13317271	13319560	-	downstream	2646	98	NearestLocation	14.9501
chr2	13319458	13319674	217	*	X1317	AT2G31240	13317271	13319560	-	overlapStart	102	102	NearestLocation	12.2591
chr2	13327399	13327736	338	*	X1318	AT2G31260	13321833	13327496	-	overlapStart	97	97	NearestLocation	25.4151
chr2	13349860	13350137	278	*	X1319	AT2G31300	13345977	13350004	-	overlapStart	144	133	NearestLocation	20.9301
chr2	13350334	13350586	253	*	X1320	AT2G31305	13350369	13351490	+	overlapStart	-35	35	NearestLocation	16.5946
chr2	13390593	13390793	201	*	X1321	AT2G31400	13386954	13390854	-	inside	261	61	NearestLocation	10.9136
chr2	13496103	13496335	233	*	X1322	AT2G31750	13497118	13500228	+	upstream	-1015	783	NearestLocation	13.3056
chr2	13507428	13507779	352	*	X1323	AT2G08465	13507321	13507689	+	overlapEnd	107	90	NearestLocation	26.0131
chr2	13553858	13554075	218	*	X1324	AT2G31870	13549861	13553844	-	upstream	-14	14	NearestLocation	13.9036
chr2	13554738	13554961	224	*	X1325	AT2G31880	13554870	13556977	+	overlapStart	-132	91	NearestLocation	14.2026
chr2	13641890	13642194	305	*	X1326	AT2G32070	13640594	13642060	-	overlapStart	170	134	NearestLocation	21.2291
chr2	13653844	13654052	209	*	X1327	AT2G32120	13651442	13653945	-	overlapStart	101	101	NearestLocation	15.5481
chr2	13706392	13706602	211	*	X1328	AT2G08515	13707718	13707966	+	upstream	-1326	1116	NearestLocation	14.3521
chr2	13718894	13719351	458	*	X1329	AT2G32295	13718772	13722223	+	inside	122	122	NearestLocation	25.7141
chr2	13726485	13726769	285	*	X1330	AT2G32315	13726299	13726700	-	overlapStart	215	69	NearestLocation	18.2391
chr2	13790067	13790373	307	*	X1331	AT2G32480	13788517	13790077	-	overlapStart	10	10	NearestLocation	19.4351
chr2	13850911	13851117	207	*	X1332	AT2G32650	13850989	13852080	+	overlapStart	-78	78	NearestLocation	10.7641
chr2	13873266	13873472	207	*	X1333	AT2G32710	13873362	13876737	+	overlapStart	-96	96	NearestLocation	17.4916
chr2	13894771	13894971	201	*	X1334	AT2G32765	13894771	13895700	+	inside	0	0	NearestLocation	13.9036
chr2	13965800	13966325	526	*	X1335	AT2G32920	13962213	13965531	-	upstream	-269	269	NearestLocation	26.3122
chr2	13971576	13972012	437	*	X1336	AT2G32930	13965714	13968957	-	upstream	-2619	2619	NearestLocation	22.5746
chr2	14122984	14123185	202	*	X1337	AT2G33320	14119307	14122190	-	upstream	-794	794	NearestLocation	14.8006
chr2	14154556	14154810	255	*	X1338	AT2G33400	14152706	14154578	-	overlapStart	22	22	NearestLocation	16.2956
chr2	14187805	14188031	227	*	X1339	AT2G33500	14187914	14190278	-	overlapEnd	2473	109	NearestLocation	13.3056
chr2	14193804	14194056	253	*	X1340	AT2G33510	14194096	14195741	+	upstream	-292	40	NearestLocation	13.0066
chr2	14216950	14217178	229	*	X1341	AT2G33570	14216771	14219252	+	inside	179	179	NearestLocation	14.6511
chr2	14244737	14245085	349	*	X1342	AT2G33670	14244951	14248155	+	overlapStart	-214	134	NearestLocation	19.1361
chr2	14267968	14268285	318	*	X1343	AT2G33730	14265281	14268003	-	overlapStart	35	35	NearestLocation	19.8836
chr2	14296696	14296971	276	*	X1344	AT2G33793	14296962	14300577	+	overlapStart	-266	9	NearestLocation	16.4451
chr2	14302307	14302558	252	*	X1345	AT2G33800	14300672	14302496	-	overlapStart	189	62	NearestLocation	13.6046
chr2	14328732	14329007	276	*	X1346	AT2G33860	14325206	14328978	-	overlapStart	246	29	NearestLocation	21.0796
chr2	14330939	14331633	695	*	X1347	AT2G33860	14325206	14328978	-	upstream	-1961	1961	NearestLocation	41.1127
chr2	14423314	14423523	210	*	X1348	AT2G34150	14419263	14423478	-	overlapStart	164	45	NearestLocation	14.5016
chr2	14461794	14462189	396	*	X1349	AT2G34250	14462023	14464879	+	overlapStart	-229	166	NearestLocation	30.6477
chr2	14479908	14480158	251	*	X1350	AT2G34310	14477524	14480078	-	overlapStart	170	80	NearestLocation	15.8471
chr2	14529413	14529662	250	*	X1351	AT2G34450	14526619	14529601	-	overlapStart	188	61	NearestLocation	14.9501
chr2	14534190	14534834	645	*	X1352	AT2G34480	14532624	14534409	-	overlapStart	219	219	NearestLocation	33.4882
chr2	14591878	14592093	216	*	X1353	AT2G34650	14589736	14592140	-	inside	262	47	NearestLocation	12.5581
chr2	14628620	14628834	215	*	X1354	AT2G34680	14616601	14629207	-	inside	587	373	NearestLocation	12.1096
chr2	14628991	14629191	201	*	X1355	AT2G34680	14616601	14629207	-	inside	216	16	NearestLocation	12.2591
chr2	14644031	14644562	532	*	X1356	AT2G34710	14639323	14644355	-	overlapStart	324	207	NearestLocation	31.3952
chr2	14644753	14645472	720	*	X1357	AT2G34710	14639323	14644355	-	upstream	-398	398	NearestLocation	45.8968
chr2	14645743	14645982	240	*	X1358	AT2G34710	14639323	14644355	-	upstream	-1388	1388	NearestLocation	13.4551
chr2	14740145	14740425	281	*	X1359	AT2G34930	14737066	14740146	-	overlapStart	1	1	NearestLocation	17.6411
chr2	14745911	14746137	227	*	X1360	AT2G34960	14743997	14746124	-	overlapStart	213	13	NearestLocation	13.9036
chr2	14778888	14779233	346	*	X1361	AT2G35060	14775041	14779106	-	overlapStart	218	127	NearestLocation	21.5281
chr2	14851789	14852039	251	*	X1362	AT2G35260	14849357	14852045	+	inside	2432	6	NearestLocation	17.3421
chr2	14883986	14884314	329	*	X1363	AT2G35350	14881039	14884283	-	overlapStart	297	31	NearestLocation	19.5846
chr2	14884923	14885175	253	*	X1364	AT2G35350	14881039	14884283	-	upstream	-640	640	NearestLocation	18.9866
chr2	14897641	14897869	229	*	X1365	AT2G35390	14895248	14897882	-	inside	241	13	NearestLocation	13.6046
chr2	14897987	14898232	246	*	X1366	AT2G35410	14898256	14899750	+	upstream	-269	24	NearestLocation	14.5016
chr2	14910073	14910355	283	*	X1367	AT2G35480	14910343	14912048	+	overlapStart	-270	12	NearestLocation	16.1461
chr2	14913832	14914059	228	*	X1368	AT2G35490	14912098	14913894	-	overlapStart	62	62	NearestLocation	14.0531
chr2	14921413	14921667	255	*	X1369	AT2G35520	14921473	14923025	+	overlapStart	-60	60	NearestLocation	15.6976
chr2	14945891	14946112	222	*	X1370	AT2G35605	14946041	14947276	+	overlapStart	-150	71	NearestLocation	13.7541
chr2	14965232	14965607	376	*	X1371	AT2G35620	14960851	14965497	-	overlapStart	265	110	NearestLocation	20.0331
chr2	14966538	14966767	230	*	X1372	AT2G35630	14966574	14980761	+	overlapStart	-36	36	NearestLocation	15.3986
chr2	14990952	14991165	214	*	X1373	AT2G35658	14990325	14990935	-	upstream	-17	17	NearestLocation	13.7541
chr2	15006397	15006597	201	*	X1374	AT2G35700	15005064	15006034	+	downstream	1333	363	NearestLocation	13.9036
chr2	15023221	15023483	263	*	X1375	AT2G35736	15022582	15023364	-	overlapStart	143	119	NearestLocation	17.1926
chr2	15043390	15043593	204	*	X1376	AT2G35800	15043973	15048611	+	upstream	-583	380	NearestLocation	13.9036
chr2	15043959	15044159	201	*	X1377	AT2G35800	15043973	15048611	+	overlapStart	-14	14	NearestLocation	13.4551
chr2	15057018	15057345	328	*	X1378	AT2G35850	15056753	15056995	+	downstream	265	23	NearestLocation	19.5846
chr2	15059587	15059974	388	*	X1379	AT2G35860	15059763	15062122	+	overlapStart	-176	176	NearestLocation	23.0231
chr2	15065752	15066047	296	*	X1380	AT2G35880	15062856	15066056	-	inside	304	9	NearestLocation	14.9501
chr2	15092266	15092528	263	*	X1381	AT2G35940	15088762	15092415	-	overlapStart	149	113	NearestLocation	17.9401
chr2	15099161	15099709	549	*	X1382	AT2G35950	15104716	15106119	+	upstream	-5555	5007	NearestLocation	36.4782
chr2	15099919	15100526	608	*	X1383	AT2G35950	15104716	15106119	+	upstream	-4797	4190	NearestLocation	35.8802
chr2	15101186	15101385	200	*	X1384	AT2G35950	15104716	15106119	+	upstream	-3530	3331	NearestLocation	12.2591
chr2	15104609	15104811	203	*	X1385	AT2G35950	15104716	15106119	+	overlapStart	-107	95	NearestLocation	12.1096
chr2	15116838	15117100	263	*	X1386	AT2G36000	15117015	15119043	+	overlapStart	-177	85	NearestLocation	17.0431
chr2	15119378	15119599	222	*	X1387	AT2G36010	15119516	15123184	+	overlapStart	-138	83	NearestLocation	14.0531
chr2	15144127	15144347	221	*	X1388	AT2G36060	15142653	15144221	-	overlapStart	94	94	NearestLocation	14.0531
chr2	15185390	15185698	309	*	X1389	AT2G36200	15179817	15185405	-	overlapStart	15	15	NearestLocation	21.8271
chr2	1520894	1521138	245	*	X1390	AT2G04360	1519339	1521123	-	overlapStart	229	15	NearestLocation	15.5481
chr2	15228860	15229152	293	*	X1391	AT2G36320	15228714	15230663	+	inside	146	146	NearestLocation	15.2491
chr2	15235455	15235761	307	*	X1392	AT2G36340	15235487	15237904	+	overlapStart	-32	32	NearestLocation	18.5381
chr2	15257522	15257847	326	*	X1393	AT2G36380	15257418	15263808	+	inside	104	104	NearestLocation	15.2491
chr2	15257957	15258259	303	*	X1394	AT2G36380	15257418	15263808	+	inside	539	539	NearestLocation	16.7441
chr2	1526736	1526957	222	*	X1395	AT2G04390	1526889	1528577	+	overlapStart	-153	68	NearestLocation	12.5581
chr2	15276205	15276943	739	*	X1396	AT2G36410	15278517	15280726	+	upstream	-2312	1574	NearestLocation	41.8602
chr2	15278438	15278800	363	*	X1397	AT2G36410	15278517	15280726	+	overlapStart	-79	79	NearestLocation	27.3587
chr2	15333751	15334058	308	*	X1398	AT2G36570	15335284	15337995	+	upstream	-1533	1226	NearestLocation	22.5746
chr2	15356879	15357097	219	*	X1399	AT2G36640	15356830	15358619	-	inside	1740	49	NearestLocation	13.1561
chr2	15469790	15470011	222	*	X1400	AT2G36850	15454671	15469964	-	overlapStart	174	47	NearestLocation	13.0066
chr2	15493705	15494093	389	*	X1401	AT2G36900	15490560	15492822	-	upstream	-883	883	NearestLocation	33.4882
chr2	15501308	15501589	282	*	X1402	AT2G36910	15501726	15507501	+	upstream	-418	137	NearestLocation	20.0331
chr2	15511512	15511712	201	*	X1403	AT2G36930	15509898	15511607	-	overlapStart	95	95	NearestLocation	12.4086
chr2	15522290	15522556	267	*	X1404	AT2G08845	15522405	15522677	-	overlapEnd	387	115	NearestLocation	18.9866
chr2	15530029	15530344	316	*	X1405	AT2G36980	15530814	15533265	+	upstream	-785	470	NearestLocation	17.1926
chr2	15540065	15540330	266	*	X1406	AT2G36990	15537225	15540139	-	overlapStart	74	74	NearestLocation	18.9866
chr2	15556846	15557076	231	*	X1407	AT2G37035	15554917	15556835	-	upstream	-11	11	NearestLocation	16.2956
chr2	15560676	15560892	217	*	X1408	AT2G37040	15557367	15560755	-	overlapStart	79	79	NearestLocation	15.9966
chr2	15584888	15585226	339	*	X1409	AT2G37080	15581386	15585302	-	inside	414	76	NearestLocation	22.5746
chr2	15631725	15631975	251	*	X1410	AT2G37220	15634466	15636522	-	downstream	4797	2491	NearestLocation	13.1561
chr2	15636419	15636633	215	*	X1411	AT2G37220	15634466	15636522	-	overlapStart	103	103	NearestLocation	11.9601
chr2	15672710	15672942	233	*	X1412	AT2G37340	15670147	15672700	-	upstream	-10	10	NearestLocation	15.5481
chr2	15689228	15689563	336	*	X1413	AT2G08870	15690271	15690507	+	upstream	-1043	708	NearestLocation	17.3421
chr2	15699186	15699639	454	*	X1414	AT2G37410	15697810	15699354	-	overlapStart	168	168	NearestLocation	30.6477
chr2	15736480	15736682	203	*	X1415	AT2G37470	15736727	15737728	+	upstream	-247	45	NearestLocation	13.0066
chr2	15763223	15763537	315	*	X1416	AT2G37570	15761295	15763451	-	overlapStart	228	86	NearestLocation	17.7906
chr2	15764085	15764311	227	*	X1417	AT2G37580	15764515	15765658	+	upstream	-430	204	NearestLocation	14.8006
chr2	15771709	15771939	231	*	X1418	AT2G37590	15769086	15770805	+	downstream	2623	904	NearestLocation	18.5381
chr2	15777515	15777814	300	*	X1419	AT2G37610	15776849	15777673	-	overlapStart	158	141	NearestLocation	19.5846
chr2	15778763	15779008	246	*	X1420	AT2G37620	15778941	15781561	+	overlapStart	-178	67	NearestLocation	17.4916
chr2	15782182	15782381	200	*	X1421	AT2G37630	15781232	15783480	-	inside	1298	950	NearestLocation	10.9136
chr2	15783417	15783671	255	*	X1422	AT2G37630	15781232	15783480	-	overlapStart	63	63	NearestLocation	16.5946
chr2	15784334	15784627	294	*	X1423	AT2G37630	15781232	15783480	-	upstream	-854	854	NearestLocation	16.8936
chr2	15785661	15786003	343	*	X1424	AT2G37630	15781232	15783480	-	upstream	-2181	2181	NearestLocation	23.9201
chr2	15855790	15856071	282	*	X1425	AT2G37860	15856528	15858986	+	upstream	-738	457	NearestLocation	18.0896
chr2	15868355	15868581	227	*	X1426	AT2G37910	15868399	15869097	+	overlapStart	-44	44	NearestLocation	16.2956
chr2	15875848	15876101	254	*	X1427	AT2G37940	15876717	15880103	+	upstream	-869	616	NearestLocation	23.1726
chr2	15889602	15889829	228	*	X1428	AT2G08900	15890070	15890162	-	downstream	560	241	NearestLocation	17.6411
chr2	15897377	15897682	306	*	X1429	AT2G37980	15893800	15897805	-	inside	428	123	NearestLocation	21.2291
chr2	15928260	15928463	204	*	X1430	AT2G38070	15928591	15930817	+	upstream	-331	128	NearestLocation	9.11955
chr2	15931116	15931315	200	*	X1431	AT2G08925	15931885	15932102	-	downstream	986	570	NearestLocation	12.4086
chr2	15960452	15960786	335	*	X1432	AT2G38110	15952496	15955752	-	upstream	-4700	4700	NearestLocation	19.4351
chr2	15969580	15969834	255	*	X1433	AT2G08930	15967183	15967576	+	downstream	2397	2004	NearestLocation	14.9501
chr2	15977516	15978086	571	*	X1434	AT2G08935	15977314	15977515	-	upstream	-1	1	NearestLocation	30.1992
chr2	15988807	15989110	304	*	X1435	AT2G38160	15986390	15988775	-	upstream	-32	32	NearestLocation	20.7806
chr2	16016819	16017154	336	*	X1436	AT2G38250	16018210	16020156	+	upstream	-1391	1056	NearestLocation	21.0796
chr2	16028619	16028823	205	*	X1437	AT2G38255	16022334	16024854	-	upstream	-3765	3765	NearestLocation	14.8006
chr2	16033019	16033273	255	*	X1438	AT2G38270	16031185	16033169	-	overlapStart	150	104	NearestLocation	14.5016
chr2	16051620	16051924	305	*	X1439	AT2G08945	16051529	16051733	-	overlapStart	113	91	NearestLocation	18.9866
chr2	16064248	16064535	288	*	X1440	AT2G38330	16064503	16067437	+	overlapStart	-255	32	NearestLocation	18.5381
chr2	16090157	16090431	275	*	X1441	AT2G38410	16086514	16090274	-	overlapStart	117	117	NearestLocation	20.7806
chr2	16095171	16095441	271	*	X1442	AT2G38440	16095235	16101221	+	overlapStart	-64	64	NearestLocation	16.8936
chr2	16101728	16101968	241	*	X1443	AT2G38450	16101926	16102998	+	overlapStart	-198	42	NearestLocation	17.1926
chr2	16138377	16138628	252	*	X1444	AT2G38580	16138570	16142657	+	overlapStart	-193	58	NearestLocation	15.6976
chr2	16149633	16150013	381	*	X1445	AT2G38610	16147106	16149934	-	overlapStart	301	79	NearestLocation	30.6477
chr2	16156316	16156604	289	*	X1446	AT2G38630	16153806	16156608	-	inside	292	4	NearestLocation	19.4351
chr2	16187751	16188064	314	*	X1447	AT2G38720	16188047	16192102	+	overlapStart	-296	17	NearestLocation	20.3321
chr2	16256201	16256405	205	*	X1448	AT2G38940	16257157	16260253	+	upstream	-956	752	NearestLocation	14.2026
chr2	16264979	16265413	435	*	X1449	AT2G38960	16265286	16268334	+	overlapStart	-307	127	NearestLocation	26.3122
chr2	16287930	16288299	370	*	X1450	AT2G39000	16286212	16288262	-	overlapStart	332	37	NearestLocation	21.2291
chr2	16292891	16293105	215	*	X1451	AT2G39010	16291280	16294101	+	inside	1611	996	NearestLocation	13.1561
chr2	16293524	16293873	350	*	X1452	AT2G39020	16295140	16296495	+	upstream	-1616	1267	NearestLocation	17.3421
chr2	16391902	16392334	433	*	X1453	AT2G39250	16388691	16391176	-	upstream	-726	726	NearestLocation	22.8736
chr2	16399688	16399934	247	*	X1454	AT2G39260	16391924	16399812	-	overlapStart	124	122	NearestLocation	17.1926
chr2	16471173	16471574	402	*	X1455	AT2G39445	16469779	16471274	-	overlapStart	101	101	NearestLocation	28.5547
chr2	16473617	16473816	200	*	X1456	AT2G39450	16471560	16474060	-	inside	443	244	NearestLocation	10.0166
chr2	16474533	16474787	255	*	X1457	AT2G39460	16474149	16476141	+	inside	384	384	NearestLocation	14.8006
chr2	16485457	16485964	508	*	X1458	AT2G09050	16485621	16486092	+	overlapStart	-164	128	NearestLocation	28.2557
chr2	16531384	16531698	315	*	X1459	AT2G39660	16531527	16533986	+	overlapStart	-143	143	NearestLocation	17.6411
chr2	16534066	16534284	219	*	X1460	AT2G39670	16534175	16537318	+	overlapStart	-109	109	NearestLocation	13.0066
chr2	16546756	16547105	350	*	X1461	AT2G09065	16546787	16547100	-	includeFeature	344	5	NearestLocation	18.8371
chr2	16561283	16561650	368	*	X1462	AT2G39710	16561788	16563441	-	downstream	2158	138	NearestLocation	20.6311
chr2	16586064	16586271	208	*	X1463	AT2G09080	16587970	16588110	-	downstream	2046	1699	NearestLocation	12.1096
chr2	16586953	16587217	265	*	X1464	AT2G09080	16587970	16588110	-	downstream	1157	753	NearestLocation	20.3321
chr2	16590503	16590827	325	*	X1465	AT2G39780	16591117	16593775	+	upstream	-614	290	NearestLocation	17.0431
chr2	16601883	16602242	360	*	X1466	AT2G39800	16598072	16603319	-	inside	1436	1077	NearestLocation	20.0331
chr2	16604987	16605432	446	*	X1467	AT2G39800	16598072	16603319	-	upstream	-1668	1668	NearestLocation	22.4251
chr2	16639651	16639854	204	*	X1468	AT2G39860	16639780	16639851	-	includeFeature	200	3	NearestLocation	14.9501
chr2	16641485	16641885	401	*	X1469	AT2G39865	16641761	16641907	-	overlapEnd	422	22	NearestLocation	22.5746
chr2	16643462	16643732	271	*	X1470	AT2G39870	16643381	16645866	+	inside	81	81	NearestLocation	15.2491
chr2	16664544	16664759	216	*	X1471	AT2G39920	16663017	16664539	-	upstream	-5	5	NearestLocation	14.0531
chr2	16665878	16666123	246	*	X1472	AT2G39930	16665851	16672494	+	inside	27	27	NearestLocation	17.1926
chr2	16680608	16680807	200	*	X1473	AT2G39950	16676542	16680503	-	upstream	-105	105	NearestLocation	14.5016
chr2	16689936	16690148	213	*	X1474	AT2G39980	16687673	16690182	-	inside	246	34	NearestLocation	13.1561
chr2	16701876	16702251	376	*	X1475	AT2G40000	16700490	16702336	-	inside	460	85	NearestLocation	24.5181
chr2	16710714	16710971	258	*	X1476	AT2G40020	16710929	16713339	+	overlapStart	-215	42	NearestLocation	14.2026
chr2	16731438	16731785	348	*	X1477	AT2G40070	16728193	16731736	-	overlapStart	298	49	NearestLocation	27.6577
chr2	16745528	16745734	207	*	X1478	AT2G40100	16745628	16747424	+	overlapStart	-100	100	NearestLocation	14.6511
chr2	16791518	16791724	207	*	X1479	AT2G40200	16791010	16792376	+	inside	508	508	NearestLocation	13.3056
chr2	16800669	16800887	219	*	X1480	AT2G09125	16800889	16801230	+	upstream	-220	2	NearestLocation	12.2591
chr2	16804624	16805085	462	*	X1481	AT2G40230	16803080	16804823	-	overlapStart	199	199	NearestLocation	26.6112
chr2	16824437	16824702	266	*	X1482	AT2G09140	16825046	16825284	+	upstream	-609	344	NearestLocation	17.4916
chr2	16833285	16833486	202	*	X1483	AT2G40300	16831109	16833294	-	overlapStart	9	9	NearestLocation	14.6511
chr2	16843558	16843845	288	*	X1484	AT2G40330	16844588	16846194	-	downstream	2636	743	NearestLocation	18.8371
chr2	16869130	16869448	319	*	X1485	AT2G40400	16869189	16873338	+	overlapStart	-59	59	NearestLocation	20.4816
chr2	16907941	16908225	285	*	X1486	AT2G40475	16906899	16908152	-	overlapStart	211	73	NearestLocation	20.0331
chr2	16909893	16910202	310	*	X1487	AT2G40480	16910167	16912616	+	overlapStart	-274	35	NearestLocation	16.1461
chr2	16918281	16918481	201	*	X1488	AT2G40510	16918391	16919900	+	overlapStart	-110	90	NearestLocation	15.2491
chr2	16930545	16930974	430	*	X1489	AT2G40540	16930555	16934669	+	overlapStart	-10	10	NearestLocation	26.1626
chr2	16953836	16954062	227	*	X1490	AT2G40620	16954418	16957183	-	downstream	3347	356	NearestLocation	13.6046
chr2	16976573	16976814	242	*	X1491	AT2G40700	16976636	16979650	+	overlapStart	-63	63	NearestLocation	16.5946
chr2	16980166	16980589	424	*	X1492	AT2G09160	16980436	16980783	+	overlapStart	-270	153	NearestLocation	22.2756
chr2	16982955	16983249	295	*	X1493	AT2G09165	16982730	16983797	+	inside	225	225	NearestLocation	20.3321
chr2	16986569	16986778	210	*	X1494	AT2G40720	16987269	16989851	+	upstream	-700	491	NearestLocation	14.5016
chr2	17042457	17042741	285	*	X1495	AT2G40830	17042623	17044915	+	overlapStart	-166	118	NearestLocation	18.2391
chr2	17051127	17051357	231	*	X1496	AT2G40850	17051085	17053754	+	inside	42	42	NearestLocation	13.0066
chr2	17061999	17062243	245	*	X1497	AT2G40890	17058053	17060652	-	upstream	-1347	1347	NearestLocation	17.4916
chr2	17082284	17082765	482	*	X1498	AT2G40935	17082745	17084376	+	overlapStart	-461	20	NearestLocation	32.8902
chr2	17126931	17127143	213	*	X1499	AT2G41060	17126989	17130569	+	overlapStart	-58	58	NearestLocation	12.5581
chr2	17130208	17130431	224	*	X1500	AT2G09215	17130013	17130359	-	overlapStart	151	72	NearestLocation	11.2126
chr2	17135637	17135938	302	*	X1501	AT2G41090	17135347	17136999	+	inside	290	290	NearestLocation	13.9036
chr2	17137045	17137350	306	*	X1502	AT2G41100	17137037	17139700	+	inside	8	8	NearestLocation	17.9401
chr2	17161923	17162217	295	*	X1503	AT2G41170	17159074	17161294	-	upstream	-629	629	NearestLocation	16.4451
chr2	17162314	17162619	306	*	X1504	AT2G41170	17159074	17161294	-	upstream	-1020	1020	NearestLocation	19.4351
chr2	17189112	17189524	413	*	X1505	AT2G41225	17190978	17191486	-	downstream	2374	1454	NearestLocation	21.3786
chr2	17211403	17211736	334	*	X1506	AT2G41290	17210428	17213179	-	inside	1776	975	NearestLocation	18.3886
chr2	17212030	17212374	345	*	X1507	AT2G41290	17210428	17213179	-	inside	1149	805	NearestLocation	23.4716
chr2	17213610	17213928	319	*	X1508	AT2G09240	17213402	17213781	-	overlapStart	171	147	NearestLocation	22.7241
chr2	17224482	17224910	429	*	X1509	AT2G09250	17224503	17224801	-	includeFeature	319	21	NearestLocation	31.9932
chr2	17242686	17242924	239	*	X1510	AT2G41370	17237727	17240609	-	upstream	-2077	2077	NearestLocation	14.5016
chr2	17249080	17249279	200	*	X1511	AT2G41380	17251819	17253194	+	upstream	-2739	2540	NearestLocation	14.5016
chr2	17261857	17262257	401	*	X1512	AT2G41410	17261728	17263017	-	inside	1160	129	NearestLocation	20.9301
chr2	17271388	17273106	1719	*	X1513	AT2G41440	17271143	17274394	+	inside	245	245	NearestLocation	112.425
chr2	17281815	17282074	260	*	X1514	AT2G41451	17282868	17285361	+	upstream	-1053	794	NearestLocation	18.0896
chr2	17285424	17285624	201	*	X1515	AT2G41460	17285470	17289023	+	overlapStart	-46	46	NearestLocation	12.2591
chr2	17307402	17307613	212	*	X1516	AT2G41500	17304130	17307426	-	overlapStart	24	24	NearestLocation	13.4551
chr2	17317321	17317555	235	*	X1517	AT2G41515	17315298	17317384	-	overlapStart	63	63	NearestLocation	14.9501
chr2	17325332	17325629	298	*	X1518	AT2G41530	17323367	17325732	-	inside	400	103	NearestLocation	20.9301
chr2	17325882	17326158	277	*	X1519	AT2G41540	17325846	17329235	+	inside	36	36	NearestLocation	18.8371
chr2	17330935	17331151	217	*	X1520	AT2G41550	17328886	17331173	-	inside	238	22	NearestLocation	16.1461
chr2	17336275	17336573	299	*	X1521	AT2G41560	17332050	17337492	-	inside	1217	919	NearestLocation	18.8371
chr2	17337138	17337551	414	*	X1522	AT2G41560	17332050	17337492	-	overlapStart	354	59	NearestLocation	25.4151
chr2	17345030	17345244	215	*	X1523	AT2G41590	17343360	17345005	+	downstream	1670	25	NearestLocation	12.7076
chr2	17357801	17358127	327	*	X1524	AT2G41630	17355299	17357622	-	upstream	-179	179	NearestLocation	19.2856
chr2	17363609	17363863	255	*	X1525	AT2G41650	17362645	17364518	+	inside	964	655	NearestLocation	15.0996
chr2	17369453	17369696	244	*	X1526	AT2G09295	17369478	17369778	-	overlapEnd	325	25	NearestLocation	17.7906
chr2	17373867	17374101	235	*	X1527	AT2G41670	17373997	17376238	+	overlapStart	-130	104	NearestLocation	16.5946
chr2	17378919	17379438	520	*	X1528	AT2G41680	17376155	17379059	-	overlapStart	140	140	NearestLocation	30.3487
chr2	17396131	17396380	250	*	X1529	AT2G41700	17382890	17396301	-	overlapStart	170	79	NearestLocation	16.7441
chr2	17396728	17396945	218	*	X1530	AT2G41705	17397270	17400081	+	upstream	-542	325	NearestLocation	13.6046
chr2	17397044	17397332	289	*	X1531	AT2G41705	17397270	17400081	+	overlapStart	-226	62	NearestLocation	22.1261
chr2	17446393	17446909	517	*	X1532	AT2G41820	17446744	17450108	+	overlapStart	-351	165	NearestLocation	35.8802
chr2	17483220	17483518	299	*	X1533	AT2G09315	17485339	17485636	+	upstream	-2119	1821	NearestLocation	17.6411
chr2	17489608	17489873	266	*	X1534	AT2G41900	17490271	17493922	+	upstream	-663	398	NearestLocation	13.9036
chr2	17493190	17493612	423	*	X1535	AT2G41905	17495506	17496187	+	upstream	-2316	1894	NearestLocation	20.4816
chr2	17495403	17495863	461	*	X1536	AT2G41905	17495506	17496187	+	overlapStart	-103	103	NearestLocation	28.8537
chr2	17504671	17505053	383	*	X1537	AT2G09320	17504551	17504932	-	overlapStart	261	120	NearestLocation	23.4716
chr2	17526830	17527234	405	*	X1538	AT2G41990	17527167	17528937	+	overlapStart	-337	67	NearestLocation	23.4716
chr2	17541787	17541986	200	*	X1539	AT2G42030	17538864	17541245	-	upstream	-542	542	NearestLocation	13.3056
chr2	17542958	17543282	325	*	X1540	AT2G42040	17543005	17545532	+	overlapStart	-47	47	NearestLocation	23.1726
chr2	17552830	17553210	381	*	X1541	AT2G42065	17551475	17553028	-	overlapStart	198	182	NearestLocation	24.0696
chr2	17582491	17582722	232	*	X1542	AT2G42190	17582673	17584492	+	overlapStart	-182	49	NearestLocation	13.9036
chr2	17592053	17592288	236	*	X1543	AT2G42220	17592038	17593500	+	inside	15	15	NearestLocation	13.6046
chr2	17599586	17599844	259	*	X1544	AT2G42247	17599330	17601863	+	inside	256	256	NearestLocation	17.4916
chr2	17615665	17616298	634	*	X1545	AT2G09360	17615843	17616356	+	overlapStart	-178	58	NearestLocation	36.0297
chr2	17620985	17621254	270	*	X1546	AT2G42300	17620895	17624854	+	inside	90	90	NearestLocation	14.5016
chr2	17623971	17624176	206	*	X1547	AT2G42310	17624993	17625940	+	upstream	-1022	817	NearestLocation	13.4551
chr2	17634329	17634646	318	*	X1548	AT2G42330	17630729	17634370	-	overlapStart	41	41	NearestLocation	19.7341
chr2	17690355	17690554	200	*	X1549	AT2G42485	17690531	17691018	+	overlapStart	-176	23	NearestLocation	13.7541
chr2	17720463	17720775	313	*	X1550	AT2G42570	17717332	17720366	-	upstream	-97	97	NearestLocation	23.3221
chr2	17727445	17727646	202	*	X1551	AT2G42580	17728479	17731836	+	upstream	-1034	833	NearestLocation	13.1561
chr2	17739081	17739498	418	*	X1552	AT2G42600	17734302	17739167	-	overlapStart	86	86	NearestLocation	22.8736
chr2	17774768	17774972	205	*	X1553	AT2G42680	17774832	17776320	+	overlapStart	-64	64	NearestLocation	12.2591
chr2	17819734	17819966	233	*	X1554	AT2G42830	17820114	17824013	+	upstream	-380	148	NearestLocation	14.6511
chr2	17838214	17838621	408	*	X1555	AT2G09405	17838121	17838596	-	overlapStart	382	25	NearestLocation	20.3321
chr2	17847061	17847454	394	*	X1556	AT2G42885	17845703	17846603	-	upstream	-458	458	NearestLocation	21.2291
chr2	17849774	17850059	286	*	X1557	AT2G42890	17849819	17854553	+	overlapStart	-45	45	NearestLocation	20.1826
chr2	17855301	17855769	469	*	X1558	AT2G42910	17856249	17858667	+	upstream	-948	480	NearestLocation	27.5082
chr2	17856201	17856484	284	*	X1559	AT2G42910	17856249	17858667	+	overlapStart	-48	48	NearestLocation	22.5746
chr2	17873728	17874216	489	*	X1560	AT2G42975	17873869	17874936	+	overlapStart	-141	141	NearestLocation	25.2656
chr2	17898745	17899063	319	*	X1561	AT2G43040	17895883	17899556	-	inside	811	493	NearestLocation	18.2391
chr2	17915570	17915783	214	*	X1562	AT2G43080	17915448	17918826	+	inside	122	122	NearestLocation	13.1561
chr2	17927226	17927457	232	*	X1563	AT2G43120	17927181	17929138	+	inside	45	45	NearestLocation	17.1926
chr2	17947907	17948116	210	*	X1564	AT2G43160	17947800	17953669	+	inside	107	107	NearestLocation	12.4086
chr2	17975804	17976101	298	*	X1565	AT2G43240	17970859	17975938	-	overlapStart	134	134	NearestLocation	21.2291
chr2	18058581	18058981	401	*	X1566	AT2G43490	18054392	18058924	-	overlapStart	343	57	NearestLocation	27.6577
chr2	18059267	18059534	268	*	X1567	AT2G09480	18059267	18059674	+	inside	0	0	NearestLocation	18.0896
chr2	18106691	18107404	714	*	X1568	AT2G43680	18108119	18111831	+	upstream	-1428	715	NearestLocation	43.9533
chr2	18108087	18108483	397	*	X1569	AT2G43680	18108119	18111831	+	overlapStart	-32	32	NearestLocation	21.2291
chr2	18114897	18115321	425	*	X1570	AT2G43700	18115064	18118878	+	overlapStart	-167	167	NearestLocation	25.2656
chr2	18122924	18123257	334	*	X1571	AT2G43720	18123167	18124471	+	overlapStart	-243	90	NearestLocation	20.0331
chr2	18138100	18138549	450	*	X1572	AT2G43790	18138246	18140988	+	overlapStart	-146	146	NearestLocation	26.9102
chr2	18175022	18175223	202	*	X1573	AT2G43890	18176831	18179178	+	upstream	-1809	1608	NearestLocation	12.7076
chr2	18236832	18237066	235	*	X1574	AT2G44080	18236789	18238173	+	inside	43	43	NearestLocation	15.3986
chr2	18241333	18241676	344	*	X1575	AT2G44090	18238269	18241410	-	overlapStart	77	77	NearestLocation	19.2856
chr2	18249007	18249292	286	*	X1576	AT2G44110	18245357	18248459	-	upstream	-548	548	NearestLocation	14.6511
chr2	18261612	18261929	318	*	X1577	AT2G44160	18262189	18265346	+	upstream	-577	260	NearestLocation	16.1461
chr2	18271807	18272102	296	*	X1578	AT2G44180	18269211	18271941	-	overlapStart	134	134	NearestLocation	17.3421
chr2	18278312	18278513	202	*	X1579	AT2G44210	18280580	18283014	+	upstream	-2268	2067	NearestLocation	14.3521
chr2	18309097	18309297	201	*	X1580	AT2G44310	18309022	18309826	+	inside	75	75	NearestLocation	10.7641
chr2	18367631	18368136	506	*	X1581	AT2G09530	18368812	18369052	-	downstream	1421	676	NearestLocation	27.9567
chr2	18368320	18368727	408	*	X1582	AT2G09530	18368812	18369052	-	downstream	732	85	NearestLocation	23.1726
chr2	18426150	18426368	219	*	X1583	AT2G44670	18425111	18426121	+	downstream	1039	29	NearestLocation	13.7541
chr2	18456635	18456955	321	*	X1584	AT2G44770	18457322	18460383	+	upstream	-687	367	NearestLocation	19.5846
chr2	18457262	18457494	233	*	X1585	AT2G44770	18457322	18460383	+	overlapStart	-60	60	NearestLocation	17.0431
chr2	18465562	18465793	232	*	X1586	AT2G09540	18465129	18465445	+	downstream	433	117	NearestLocation	14.3521
chr2	18465903	18466258	356	*	X1587	AT2G09545	18465955	18466391	-	overlapEnd	488	52	NearestLocation	20.0331
chr2	18469124	18469392	269	*	X1588	AT2G44798	18466053	18471304	-	inside	2180	1912	NearestLocation	17.9401
chr2	18484190	18484435	246	*	X1589	AT2G44820	18484074	18485873	+	inside	116	116	NearestLocation	18.5381
chr2	18518384	18518731	348	*	X1590	AT2G44910	18517656	18519731	-	inside	1347	728	NearestLocation	18.8371
chr2	18521520	18521825	306	*	X1591	AT2G09590	18523395	18523783	+	upstream	-1875	1570	NearestLocation	16.4451
chr2	18523290	18523535	246	*	X1592	AT2G09590	18523395	18523783	+	overlapStart	-105	105	NearestLocation	16.8936
chr2	18524250	18524452	203	*	X1593	AT2G44920	18524311	18526827	+	overlapStart	-61	61	NearestLocation	13.0066
chr2	18531916	18532152	237	*	X1594	AT2G44930	18529488	18531752	-	upstream	-164	164	NearestLocation	17.1926
chr2	18534334	18534721	388	*	X1595	AT2G44940	18537177	18538479	+	upstream	-2843	2456	NearestLocation	19.8836
chr2	18536950	18537292	343	*	X1596	AT2G44940	18537177	18538479	+	overlapStart	-227	115	NearestLocation	20.4816
chr2	18580332	18580771	440	*	X1597	AT2G45050	18582697	18584127	+	upstream	-2365	1926	NearestLocation	27.5082
chr2	18598330	18598734	405	*	X1598	AT2G45100	18595178	18598481	-	overlapStart	151	151	NearestLocation	25.2656
chr2	18610587	18610927	341	*	X1599	AT2G45140	18610806	18613302	+	overlapStart	-219	121	NearestLocation	33.1892
chr2	18620040	18620854	815	*	X1600	AT2G45160	18617862	18620451	-	overlapStart	411	403	NearestLocation	51.2788
chr2	18620979	18621323	345	*	X1601	AT2G45160	18617862	18620451	-	upstream	-528	528	NearestLocation	20.9301
chr2	18639752	18639971	220	*	X1602	AT2G45200	18637335	18640039	-	inside	287	68	NearestLocation	14.2026
chr2	18650957	18651321	365	*	X1603	AT2G45220	18644061	18646606	-	upstream	-4351	4351	NearestLocation	22.4251
chr2	18661207	18661534	328	*	X1604	AT2G45250	18661460	18663064	+	overlapStart	-253	74	NearestLocation	23.3221
chr2	18663380	18663779	400	*	X1605	AT2G45250	18661460	18663064	+	downstream	1920	316	NearestLocation	20.9301
chr2	18669475	18670000	526	*	X1606	AT2G45280	18670009	18672469	+	upstream	-534	9	NearestLocation	30.9467
chr2	18672078	18672426	349	*	X1607	AT2G45290	18672497	18676484	+	upstream	-419	71	NearestLocation	30.3487
chr2	18730648	18731042	395	*	X1608	AT2G45440	18730840	18733119	+	overlapStart	-192	192	NearestLocation	28.2557
chr2	18745028	18745355	328	*	X1609	AT2G45480	18745249	18747634	+	overlapStart	-221	106	NearestLocation	21.9766
chr2	18749823	18750062	240	*	X1610	AT2G45490	18747509	18749215	-	upstream	-608	608	NearestLocation	17.0431
chr2	18786449	18786654	206	*	X1611	AT2G45590	18785990	18789113	+	inside	459	459	NearestLocation	12.2591
chr2	18801348	18802079	732	*	X1612	AT2G45640	18799528	18801471	-	overlapStart	123	123	NearestLocation	40.5147
chr2	18806742	18807276	535	*	X1613	AT2G45650	18804190	18806586	+	downstream	2552	156	NearestLocation	31.6942
chr2	18814418	18814650	233	*	X1614	AT2G09655	18814232	18814480	+	overlapEnd	186	62	NearestLocation	15.6976
chr2	18839052	18839436	385	*	X1615	AT2G45740	18839435	18841403	+	overlapStart	-383	1	NearestLocation	20.6311
chr2	18855402	18855657	256	*	X1616	AT2G45790	18855675	18858018	+	upstream	-273	18	NearestLocation	17.3421
chr2	18873916	18874320	405	*	X1617	AT2G45850	18871479	18873972	-	overlapStart	56	56	NearestLocation	23.7706
chr2	18875620	18875924	305	*	X1618	AT2G45860	18874566	18875653	-	overlapStart	33	33	NearestLocation	20.6311
chr2	18908391	18908808	418	*	X1619	AT2G45950	18904324	18908121	-	upstream	-270	270	NearestLocation	24.8171
chr2	18909039	18909617	579	*	X1620	AT2G45960	18910081	18911982	+	upstream	-1042	464	NearestLocation	34.6842
chr2	18922647	18923340	694	*	X1621	AT2G46020	18922533	18932055	+	inside	114	114	NearestLocation	42.0097
chr2	18934662	18934888	227	*	X1622	AT2G46030	18932019	18934138	-	upstream	-524	524	NearestLocation	14.2026
chr2	18945063	18945271	209	*	X1623	AT2G46060	18941099	18945112	-	overlapStart	49	49	NearestLocation	11.6611
chr2	18945377	18945656	280	*	X1624	AT2G46060	18941099	18945112	-	upstream	-265	265	NearestLocation	16.1461
chr2	18981234	18981596	363	*	X1625	AT2G46225	18981911	18984292	+	upstream	-677	315	NearestLocation	21.3786
chr2	18985886	18986176	291	*	X1626	AT2G46240	18986133	18990220	+	overlapStart	-247	43	NearestLocation	15.9966
chr2	18995868	18996108	241	*	X1627	AT2G46260	18995645	18998672	+	inside	223	223	NearestLocation	16.8936
chr2	18999201	18999429	229	*	X1628	AT2G46270	19000180	19003403	+	upstream	-979	751	NearestLocation	15.3986
chr2	19000066	19000368	303	*	X1629	AT2G46270	19000180	19003403	+	overlapStart	-114	114	NearestLocation	22.7241
chr2	19000667	19000900	234	*	X1630	AT2G46270	19000180	19003403	+	inside	487	487	NearestLocation	12.8571
chr2	19009613	19009877	265	*	X1631	AT2G46300	19008175	19009651	+	overlapEnd	1438	38	NearestLocation	17.1926
chr2	19014061	19014290	230	*	X1632	AT2G09715	19013563	19013785	-	upstream	-276	276	NearestLocation	14.2026
chr2	19019883	19020151	269	*	X1633	AT2G46330	19018264	19019364	-	upstream	-519	519	NearestLocation	18.0896
chr2	1902600	1902829	230	*	X1634	AT2G05230	1899468	1902825	-	overlapStart	225	4	NearestLocation	16.2956
chr2	19033622	19034061	440	*	X1635	AT2G46370	19033586	19036683	+	inside	36	36	NearestLocation	25.2656
chr2	19048749	19049158	410	*	X1636	AT2G46410	19049021	19050369	-	overlapEnd	1620	137	NearestLocation	23.9201
chr2	19051680	19051931	252	*	X1637	AT2G46410	19049021	19050369	-	upstream	-1311	1311	NearestLocation	13.9036
chr2	19057198	19057600	403	*	X1638	AT2G46430	19057999	19061492	+	upstream	-801	399	NearestLocation	24.6676
chr2	19057861	19058115	255	*	X1639	AT2G46430	19057999	19061492	+	overlapStart	-138	116	NearestLocation	16.1461
chr2	19071033	19071261	229	*	X1640	AT2G46455	19069385	19071083	-	overlapStart	50	50	NearestLocation	16.5946
chr2	19090523	19090798	276	*	X1641	AT2G46505	19089486	19090776	-	overlapStart	253	22	NearestLocation	19.7341
chr2	19130731	19130958	228	*	X1642	AT2G46580	19129230	19130712	-	upstream	-19	19	NearestLocation	12.5581
chr2	19131146	19131375	230	*	X1643	AT2G46580	19129230	19130712	-	upstream	-434	434	NearestLocation	13.1561
chr2	19152496	19152808	313	*	X1644	AT2G46650	19151481	19152739	+	overlapEnd	1015	69	NearestLocation	19.2856
chr2	19177353	19177689	337	*	X1645	AT2G46685	19176108	19176277	+	downstream	1245	1076	NearestLocation	19.5846
chr2	19177838	19178040	203	*	X1646	AT2G09750	19179082	19179319	+	upstream	-1244	1042	NearestLocation	14.3521
chr2	19216280	19216628	349	*	X1647	AT2G46760	19212881	19215210	-	upstream	-1070	1070	NearestLocation	21.2291
chr2	19228448	19228911	464	*	X1648	AT2G46780	19229070	19231539	+	upstream	-622	159	NearestLocation	32.5912
chr2	19237185	19237410	226	*	X1649	AT2G46800	19235374	19239577	+	inside	1811	1811	NearestLocation	16.7441
chr2	19277966	19278173	208	*	X1650	AT2G46915	19273899	19277773	-	upstream	-193	193	NearestLocation	13.6046
chr2	19281353	19281943	591	*	X1651	AT2G46920	19277884	19281811	-	overlapStart	458	132	NearestLocation	36.9267
chr2	19282070	19282302	233	*	X1652	AT2G46920	19277884	19281811	-	upstream	-259	259	NearestLocation	12.8571
chr2	19298855	19299089	235	*	X1653	AT2G46970	19295431	19297858	-	upstream	-997	997	NearestLocation	16.1461
chr2	19309950	19310292	343	*	X1654	AT2G46995	19309394	19309673	-	upstream	-277	277	NearestLocation	18.0896
chr2	19316695	19317085	391	*	X1655	AT2G47010	19317126	19319397	+	upstream	-431	41	NearestLocation	20.0331
chr2	19319314	19319638	325	*	X1656	AT2G47015	19319814	19320031	+	upstream	-500	176	NearestLocation	19.8836
chr2	19331987	19332635	649	*	X1657	AT2G47050	19331545	19332659	-	inside	672	24	NearestLocation	33.0397
chr2	19336138	19336439	302	*	X1658	AT2G47070	19336653	19340869	+	upstream	-515	214	NearestLocation	17.1926
chr2	19336556	19336896	341	*	X1659	AT2G47070	19336653	19340869	+	overlapStart	-97	97	NearestLocation	21.6776
chr2	19344250	19344671	422	*	X1660	AT2G47110	19344635	19345345	+	overlapStart	-385	36	NearestLocation	24.0696
chr2	19353027	19353288	262	*	X1661	AT2G47150	19352324	19353114	-	overlapStart	87	87	NearestLocation	16.1461
chr2	19366278	19366799	522	*	X1662	AT2G47170	19366596	19368840	+	overlapStart	-318	203	NearestLocation	28.1062
chr2	19368951	19369220	270	*	X1663	AT2G09815	19367708	19367822	+	downstream	1243	1129	NearestLocation	15.6976
chr2	19383136	19383397	262	*	X1664	AT2G09835	19383151	19383358	+	includeFeature	-15	15	NearestLocation	17.4916
chr2	19403253	19403452	200	*	X1665	AT2G47250	19399648	19403044	-	upstream	-209	209	NearestLocation	10.4651
chr2	19406688	19406975	288	*	X1666	AT2G47260	19404802	19407098	-	inside	410	123	NearestLocation	14.6511
chr2	19418161	19418510	350	*	X1667	AT2G47300	19418443	19422241	+	overlapStart	-282	67	NearestLocation	18.9866
chr2	19431692	19431927	236	*	X1668	AT2G47330	19428897	19431821	-	overlapStart	129	106	NearestLocation	17.9401
chr2	19433729	19434112	384	*	X1669	AT2G47350	19433725	19437544	+	inside	4	4	NearestLocation	27.6577
chr2	19446211	19446537	327	*	X1670	AT2G47390	19441992	19446365	-	overlapStart	154	154	NearestLocation	16.1461
chr2	19447562	19447791	230	*	X1671	AT2G47410	19448139	19457303	+	upstream	-577	348	NearestLocation	17.0431
chr2	19448030	19448445	416	*	X1672	AT2G47410	19448139	19457303	+	overlapStart	-109	109	NearestLocation	28.1062
chr2	19465381	19465686	306	*	X1673	AT2G47430	19459045	19464087	-	upstream	-1294	1294	NearestLocation	19.4351
chr2	19474279	19474565	287	*	X1674	AT2G47450	19472573	19474387	+	overlapEnd	1706	108	NearestLocation	18.5381
chr2	19483914	19484139	226	*	X1675	AT2G09905	19484345	19484679	+	upstream	-431	206	NearestLocation	17.3421
chr2	19484994	19485269	276	*	X1676	AT2G47480	19483919	19484710	-	upstream	-284	284	NearestLocation	16.1461
chr2	19489268	19489605	338	*	X1677	AT2G09915	19491160	19491620	+	upstream	-1892	1555	NearestLocation	19.4351
chr2	19491102	19491327	226	*	X1678	AT2G09915	19491160	19491620	+	overlapStart	-58	58	NearestLocation	15.5481
chr2	19502065	19502474	410	*	X1679	AT2G47520	19502776	19503702	-	downstream	1637	302	NearestLocation	20.7806
chr2	19531842	19532041	200	*	X1680	AT2G47620	19531939	19534471	+	overlapStart	-97	97	NearestLocation	10.7641
chr2	19543290	19543518	229	*	X1681	AT2G47670	19543921	19544910	-	downstream	1620	403	NearestLocation	17.1926
chr2	19544061	19544295	235	*	X1682	AT2G47670	19543921	19544910	-	inside	849	140	NearestLocation	13.4551
chr2	19551086	19551398	313	*	X1683	AT2G47680	19545656	19551171	-	overlapStart	85	85	NearestLocation	22.4251
chr2	19568209	19568418	210	*	X1684	AT2G47760	19564795	19568438	-	inside	229	20	NearestLocation	15.3986
chr2	19586030	19586495	466	*	X1685	AT2G47820	19587137	19590822	+	upstream	-1107	642	NearestLocation	24.3686
chr2	19586974	19587292	319	*	X1686	AT2G47820	19587137	19590822	+	overlapStart	-163	155	NearestLocation	18.2391
chr2	19594791	19595791	1001	*	X1687	AT2G47840	19594187	19595001	-	overlapStart	210	210	NearestLocation	56.0628
chr2	19602214	19602673	460	*	X1688	AT2G47870	19603163	19603895	+	upstream	-949	490	NearestLocation	27.2092
chr2	19613887	19614155	269	*	X1689	AT2G47910	19614564	19615769	+	upstream	-677	409	NearestLocation	19.4351
chr2	19625280	19625700	421	*	X1690	AT2G47960	19625459	19629183	+	overlapStart	-179	179	NearestLocation	24.6676
chr2	19649958	19650173	216	*	X1691	AT2G48030	19647523	19650313	-	inside	355	140	NearestLocation	14.9501
chr2	19696591	19697023	433	*	X1692	AT2G48160	19689324	19696821	-	overlapStart	230	202	NearestLocation	33.1892
chr2	216588	216814	227	*	X1693	AT2G01480	216605	221002	+	overlapStart	-17	17	NearestLocation	15.3986
chr2	2180565	2180935	371	*	X1694	AT2G05760	2180755	2183904	+	overlapStart	-190	180	NearestLocation	22.7241
chr2	2198064	2198476	413	*	X1695	AT2G05786	2198271	2198405	-	includeFeature	341	71	NearestLocation	32.5912
chr2	226516	226752	237	*	X1696	AT2G01500	224156	226234	-	upstream	-282	282	NearestLocation	17.1926
chr2	286472	286729	258	*	X1697	AT2G01650	284509	286529	-	overlapStart	57	57	NearestLocation	20.7806
chr2	313625	313943	319	*	X1698	AT2G01690	308693	313805	-	overlapStart	180	138	NearestLocation	20.6311
chr2	3239217	3240579	1363	*	X1699	AT2G07771	3239693	3240463	-	includeFeature	1246	116	NearestLocation	232.623
chr2	3240687	3241646	960	*	X1700	AT2G07771	3239693	3240463	-	upstream	-224	224	NearestLocation	200.63
chr2	3241792	3242327	536	*	X1701	AT2G07773	3240494	3242263	-	overlapStart	471	64	NearestLocation	115.116
chr2	3243242	3243940	699	*	X1702	AT2G07773	3240494	3242263	-	upstream	-979	979	NearestLocation	137.242
chr2	3244633	3245501	869	*	X1703	AT2G07655	3245323	3246203	+	overlapStart	-690	178	NearestLocation	208.853
chr2	3245708	3246806	1099	*	X1704	AT2G07776	3246019	3246901	-	overlapEnd	1193	95	NearestLocation	249.816
chr2	3246905	3251126	4222	*	X1705	AT2G07749	3247003	3249357	+	includeFeature	-98	98	NearestLocation	1214.84
chr2	3251399	3252377	979	*	X1706	AT2G07671	3251566	3252341	-	includeFeature	942	36	NearestLocation	284.65
chr2	3252555	3254170	1616	*	X1707	AT2G07671	3251566	3252341	-	upstream	-214	214	NearestLocation	408.137
chr2	3254278	3257121	2844	*	X1708	AT2G07779	3254364	3255815	-	includeFeature	1537	86	NearestLocation	790.112
chr2	3257224	3258457	1234	*	X1709	AT2G07672	3257209	3258528	+	inside	15	15	NearestLocation	329.051
chr2	3259681	3261645	1965	*	X1710	AT2G07613	3261009	3261453	+	includeFeature	-1328	192	NearestLocation	561.824
chr2	3261938	3264785	2848	*	X1711	AT2G05155	3264778	3265393	+	overlapStart	-2840	7	NearestLocation	865.759
chr2	3265105	3266664	1560	*	X1712	AT2G07673	3266420	3267120	+	overlapStart	-1315	244	NearestLocation	475.712
chr2	3266809	3273736	6928	*	X1713	AT2G07768	3273584	3274154	+	overlapStart	-6775	152	NearestLocation	1949.49
chr2	3273824	3276382	2559	*	X1714	AT2G07746	3276440	3276511	+	upstream	-2616	58	NearestLocation	743.019
chr2	3276506	3277845	1340	*	X1715	AT2G07623	3276728	3277668	+	includeFeature	-222	177	NearestLocation	422.788
chr2	3278090	3280768	2679	*	X1716	AT2G07748	3280863	3280936	+	upstream	-2773	95	NearestLocation	862.022
chr2	3280861	3281478	618	*	X1717	AT2G07748	3280863	3280936	+	includeFeature	-2	2	NearestLocation	171.328
chr2	3281642	3285461	3820	*	X1718	AT2G07625	3284067	3284616	-	includeFeature	2974	845	NearestLocation	1151.46
chr2	3285552	3286144	593	*	X1719	AT2G07625	3284067	3284616	-	upstream	-936	936	NearestLocation	164.002
chr2	3286383	3288366	1984	*	X1720	AT2G07681	3287529	3292366	+	overlapStart	-1146	837	NearestLocation	460.313
chr2	3288574	3289183	610	*	X1721	AT2G07681	3287529	3292366	+	inside	1045	1045	NearestLocation	137.092
chr2	3289556	3290412	857	*	X1722	AT2G07681	3287529	3292366	+	inside	2027	1954	NearestLocation	219.168
chr2	3290827	3297763	6937	*	X1723	AT2G07626	3296472	3297016	+	includeFeature	-5645	747	NearestLocation	1899.11
chr2	3298028	3302757	4730	*	X1724	AT2G07627	3298498	3298716	-	includeFeature	688	470	NearestLocation	1314.56
chr2	3303019	3304026	1008	*	X1725	AT2G07754	3303735	3303822	-	includeFeature	803	204	NearestLocation	404.848
chr2	3304235	3311446	7212	*	X1726	AT2G07774	3303766	3304650	-	overlapStart	415	415	NearestLocation	2014.52
chr2	3311730	3312777	1048	*	X1727	AT2G07687	3311654	3312651	-	overlapStart	921	76	NearestLocation	291.975
chr2	3312982	3322760	9779	*	X1728	AT2G07629	3312873	3313502	-	overlapStart	520	109	NearestLocation	2891.8
chr2	3322850	3324767	1918	*	X1729	AT2G07632	3323573	3323990	-	includeFeature	1140	723	NearestLocation	668.717
chr2	3324948	3328339	3392	*	X1730	AT2G07755	3328670	3328742	-	downstream	3794	331	NearestLocation	1098.53
chr2	3328544	3329138	595	*	X1731	AT2G07755	3328670	3328742	-	includeFeature	198	126	NearestLocation	178.953
chr2	3329463	3332554	3092	*	X1732	AT2G07633	3329660	3331324	+	includeFeature	-197	197	NearestLocation	1121.11
chr2	3332661	3336922	4262	*	X1733	AT2G07792	3332685	3332759	+	includeFeature	-24	24	NearestLocation	1623.73
chr2	3337067	3344233	7167	*	X1734	AT2G07637	3343332	3344075	+	includeFeature	-6265	158	NearestLocation	2266.73
chr2	3344434	3347194	2761	*	X1735	AT2G07695	3345929	3347826	+	overlapStart	-1495	632	NearestLocation	904.032
chr2	3347420	3352167	4748	*	X1736	AT2G07785	3348003	3348904	+	includeFeature	-583	583	NearestLocation	1334.44
chr2	3352449	3353655	1207	*	X1737	AT2G07696	3351050	3352228	-	upstream	-221	221	NearestLocation	329.35
chr2	3353833	3355601	1769	*	X1738	AT2G07696	3351050	3352228	-	upstream	-1605	1605	NearestLocation	537.605
chr2	3355736	3356640	905	*	X1739	AT2G07798	3357619	3361102	+	upstream	-1883	979	NearestLocation	271.045
chr2	3356822	3358110	1289	*	X1740	AT2G07798	3357619	3361102	+	overlapStart	-797	491	NearestLocation	444.765
chr2	3358224	3359413	1190	*	X1741	AT2G07798	3357619	3361102	+	inside	605	605	NearestLocation	410.679
chr2	3359541	3360706	1166	*	X1742	AT2G07698	3361463	3364127	+	upstream	-1922	757	NearestLocation	371.36
chr2	3360786	3361826	1041	*	X1743	AT2G07698	3361463	3364127	+	overlapStart	-677	363	NearestLocation	355.513
chr2	3362072	3366972	4901	*	X1744	AT2G07667	3364296	3366661	+	includeFeature	-2224	311	NearestLocation	1532.83
chr2	3367147	3367777	631	*	X1745	AT2G07793	3369354	3369440	+	upstream	-2207	1577	NearestLocation	195.996
chr2	3368411	3368770	360	*	X1746	AT2G07793	3369354	3369440	+	upstream	-943	584	NearestLocation	89.7005
chr2	3368870	3376371	7502	*	X1747	AT2G07793	3369354	3369440	+	includeFeature	-484	484	NearestLocation	1784.59
chr2	3376537	3378419	1883	*	X1748	AT2G07638	3377163	3378213	+	includeFeature	-626	206	NearestLocation	674.398
chr2	3378502	3379339	838	*	X1749	AT2G07638	3377163	3378213	+	downstream	1339	289	NearestLocation	219.916
chr2	3380995	3381430	436	*	X1750	AT2G07705	3380744	3380944	+	downstream	251	51	NearestLocation	85.5145
chr2	3381653	3383546	1894	*	X1751	AT2G07794	3383397	3383477	-	includeFeature	1824	69	NearestLocation	507.705
chr2	3383748	3392651	8904	*	X1752	AT2G07641	3389612	3390726	-	includeFeature	6978	1925	NearestLocation	2263.59
chr2	3392982	3399631	6650	*	X1753	AT2G07642	3400797	3400838	+	upstream	-7815	1166	NearestLocation	2052.65
chr2	3399741	3401833	2093	*	X1754	AT2G07642	3400797	3400838	+	includeFeature	-1056	995	NearestLocation	663.634
chr2	3402074	3402363	290	*	X1755	AT2G07642	3400797	3400838	+	downstream	1277	1236	NearestLocation	90.2985
chr2	3403384	3405961	2578	*	X1756	AT2G07644	3405496	3405863	+	includeFeature	-2112	98	NearestLocation	662.438
chr2	3406215	3409839	3625	*	X1757	AT2G07646	3408519	3409740	+	includeFeature	-2304	99	NearestLocation	982.37
chr2	3410112	3410539	428	*	X1758	AT2G07715	3410597	3413161	+	upstream	-485	58	NearestLocation	117.358
chr2	3411091	3411657	567	*	X1759	AT2G07715	3410597	3413161	+	inside	494	494	NearestLocation	181.345
chr2	3411734	3414740	3007	*	X1760	AT2G07715	3410597	3413161	+	overlapEnd	1137	1137	NearestLocation	857.836
chr2	3414873	3423107	8235	*	X1761	AT2G07718	3424685	3430483	+	upstream	-9812	1578	NearestLocation	2226.37
chr2	3423192	3439883	16692	*	X1762	AT2G07722	3438742	3439161	+	includeFeature	-15550	722	NearestLocation	5188.88
chr2	3440158	3441674	1517	*	X1763	AT2G07652	3440302	3441314	-	includeFeature	1156	144	NearestLocation	468.685
chr2	3441935	3449440	7506	*	X1764	AT2G07725	3447398	3449059	+	includeFeature	-5463	381	NearestLocation	2120.22
chr2	3449587	3452737	3151	*	X1765	AT2G07727	3449534	3452776	+	inside	53	39	NearestLocation	838.251
chr2	3452838	3456332	3495	*	X1766	AT2G07757	3452977	3453063	+	includeFeature	-139	139	NearestLocation	997.32
chr2	3456530	3456845	316	*	X1767	AT2G07654	3456747	3457126	+	overlapStart	-217	98	NearestLocation	103.754
chr2	3457051	3458620	1570	*	X1768	AT2G07820	3457213	3457479	-	includeFeature	428	162	NearestLocation	452.39
chr2	3458818	3462816	3999	*	X1769	AT2G07758	3462078	3462151	+	includeFeature	-3260	665	NearestLocation	1312.17
chr2	3462941	3465076	2136	*	X1770	AT2G07758	3462078	3462151	+	downstream	863	790	NearestLocation	707.887
chr2	3465170	3466451	1282	*	X1771	AT2G07732	3468160	3468899	-	downstream	3729	1709	NearestLocation	410.081
chr2	3466716	3467969	1254	*	X1772	AT2G07732	3468160	3468899	-	downstream	2183	191	NearestLocation	413.968
chr2	3468267	3470129	1863	*	X1773	AT2G07732	3468160	3468899	-	overlapStart	632	107	NearestLocation	693.833
chr2	3470228	3471278	1051	*	X1774	AT2G07732	3468160	3468899	-	upstream	-1329	1329	NearestLocation	352.822
chr2	3471477	3476740	5264	*	X1775	AT2G07827	3474996	3476845	+	overlapStart	-3519	105	NearestLocation	1645.11
chr2	3476854	3477346	493	*	X1776	AT2G07787	3476873	3478704	+	overlapStart	-19	19	NearestLocation	134.7
chr2	3477575	3482665	5091	*	X1777	AT2G07658	3477582	3479196	-	includeFeature	1621	7	NearestLocation	1701.32
chr2	3483158	3485042	1885	*	X1778	AT2G07806	3484627	3489670	+	overlapStart	-1469	415	NearestLocation	651.375
chr2	3485131	3488856	3726	*	X1779	AT2G07806	3484627	3489670	+	inside	504	504	NearestLocation	1337.14
chr2	3489055	3490037	983	*	X1780	AT2G05355	3489589	3489657	+	includeFeature	-534	380	NearestLocation	341.46
chr2	3490131	3491295	1165	*	X1781	AT2G05365	3490313	3491455	+	overlapStart	-182	160	NearestLocation	499.183
chr2	3491509	3492207	699	*	X1782	AT2G07738	3492339	3492786	-	downstream	1277	132	NearestLocation	233.221
chr2	3492291	3493898	1608	*	X1783	AT2G07738	3492339	3492786	-	includeFeature	495	48	NearestLocation	624.166
chr2	3494326	3496363	2038	*	X1784	AT2G07759	3494382	3494469	+	includeFeature	-56	56	NearestLocation	1154
chr2	3496493	3497848	1356	*	X1785	AT2G07765	3497358	3497440	+	includeFeature	-865	408	NearestLocation	530.429
chr2	3498124	3500558	2435	*	X1786	AT2G07662	3497073	3498780	-	overlapStart	656	656	NearestLocation	766.341
chr2	3500738	3501263	526	*	X1787	AT2G07665	3500130	3500612	-	upstream	-126	126	NearestLocation	216.477
chr2	3501464	3505296	3833	*	X1788	AT2G07835	3501553	3502294	-	includeFeature	830	89	NearestLocation	963.683
chr2	3505387	3509770	4384	*	X1789	AT2G05395	3509690	3510093	+	overlapStart	-4303	80	NearestLocation	1000.31
chr2	3660	3999	340	*	X1790	AT2G01010	3706	5513	+	overlapStart	-46	46	NearestLocation	1153.7
chr2	428659	428934	276	*	X1791	AT2G01930	427114	428900	-	overlapStart	241	34	NearestLocation	18.0896
chr2	429436	429702	267	*	X1792	AT2G01930	427114	428900	-	upstream	-536	536	NearestLocation	15.9966
chr2	432173	432381	209	*	X1793	AT2G01940	432195	435100	+	overlapStart	-22	22	NearestLocation	13.0066
chr2	439198	439427	230	*	X1794	AT2G01950	440624	444324	-	downstream	5126	1197	NearestLocation	15.5481
chr2	4477600	4477820	221	*	X1795	AT2G11215	4477776	4477868	+	overlapStart	-176	44	NearestLocation	14.2026
chr2	555947	556282	336	*	X1796	AT2G02160	553086	556131	-	overlapStart	184	151	NearestLocation	24.6676
chr2	558741	558959	219	*	X1797	AT2G02170	556433	559046	-	inside	305	87	NearestLocation	14.3521
chr2	559689	559915	227	*	X1798	AT2G02170	556433	559046	-	upstream	-643	643	NearestLocation	16.1461
chr2	560306	560595	290	*	X1799	AT2G02180	560695	563367	+	upstream	-389	100	NearestLocation	17.9401
chr2	5636722	5637091	370	*	X1800	AT2G13540	5636884	5643066	+	overlapStart	-162	162	NearestLocation	31.6942
chr2	5691813	5692165	353	*	X1801	AT2G13665	5692090	5693030	+	overlapStart	-277	75	NearestLocation	21.6776
chr2	6040	6863	824	*	X1802	AT2G01021	6571	6672	+	includeFeature	-531	191	NearestLocation	2257.61
chr2	632388	632677	290	*	X1803	AT2G02400	631140	632637	-	overlapStart	249	40	NearestLocation	19.2856
chr2	6346243	6346453	211	*	X1804	AT2G14765	6351289	6351964	+	upstream	-5046	4836	NearestLocation	15.0996
chr2	6366815	6367036	222	*	X1805	AT2G14835	6366879	6371126	+	overlapStart	-64	64	NearestLocation	17.3421
chr2	6578861	6579067	207	*	X1806	AT2G15170	6587570	6588321	+	upstream	-8709	8503	NearestLocation	12.5581
chr2	6637724	6637961	238	*	X1807	AT2G15270	6637831	6639429	+	overlapStart	-107	107	NearestLocation	14.3521
chr2	6651515	6651771	257	*	X1808	AT2G15310	6653663	6655501	+	upstream	-2148	1892	NearestLocation	15.6976
chr2	6744727	6744991	265	*	X1809	AT2G15440	6743528	6744835	-	overlapStart	108	108	NearestLocation	22.5746
chr2	6891977	6892194	218	*	X1810	AT2G15820	6888540	6891409	-	upstream	-568	568	NearestLocation	15.3986
chr2	689538	689748	211	*	X1811	AT2G02560	689784	697707	+	upstream	-246	36	NearestLocation	15.5481
chr2	6926957	6927255	299	*	X1812	AT2G15900	6927024	6932791	+	overlapStart	-67	67	NearestLocation	26.3122
chr2	6990015	6990528	514	*	X1813	AT2G16090	6986830	6990080	-	overlapStart	65	65	NearestLocation	29.1527
chr2	7074240	7074586	347	*	X1814	AT2G16365	7074119	7079519	+	inside	121	121	NearestLocation	19.7341
chr2	7165427	7165666	240	*	X1815	AT2G16530	7162931	7165410	-	upstream	-17	17	NearestLocation	18.0896
chr2	7182093	7182461	369	*	X1816	AT2G16570	7180142	7182287	-	overlapStart	194	174	NearestLocation	22.5746
chr2	7353702	7354035	334	*	X1817	AT2G16950	7353773	7361256	+	overlapStart	-71	71	NearestLocation	23.3221
chr2	7485311	7485534	224	*	X1818	AT2G17200	7481881	7485240	-	upstream	-71	71	NearestLocation	14.3521
chr2	7504546	7504764	219	*	X1819	AT2G17260	7504748	7508394	+	overlapStart	-202	16	NearestLocation	15.2491
chr2	7515668	7515867	200	*	X1820	AT2G17290	7516330	7519662	+	upstream	-662	463	NearestLocation	13.1561
chr2	75369	75676	308	*	X1821	AT2G01060	73208	75509	-	overlapStart	140	140	NearestLocation	20.1826
chr2	7546223	7546535	313	*	X1822	AT2G17360	7546440	7548406	+	overlapStart	-217	95	NearestLocation	21.9766
chr2	7580305	7580694	390	*	X1823	AT2G17450	7576388	7577846	-	upstream	-2459	2459	NearestLocation	22.2756
chr2	7597323	7597675	353	*	X1824	AT2G17480	7590295	7594195	-	upstream	-3128	3128	NearestLocation	21.6776
chr2	7641248	7641534	287	*	X1825	AT2G07005	7641300	7641509	+	includeFeature	-52	25	NearestLocation	18.0896
chr2	7643438	7644069	632	*	X1826	AT2G17570	7643925	7646274	+	overlapStart	-487	144	NearestLocation	40.5147
chr2	7660488	7660958	471	*	X1827	AT2G17620	7664055	7666522	+	upstream	-3567	3097	NearestLocation	26.3122
chr2	7673971	7674218	248	*	X1828	AT2G17670	7674319	7676276	+	upstream	-348	101	NearestLocation	13.6046
chr2	7689347	7689551	205	*	X1829	AT2G17700	7685354	7689445	-	overlapStart	98	98	NearestLocation	14.2026
chr2	7730779	7731140	362	*	X1830	AT2G17787	7731075	7733137	+	overlapStart	-296	65	NearestLocation	19.8836
chr2	777585	778022	438	*	X1831	AT2G02765	775814	777829	-	overlapStart	244	193	NearestLocation	27.0597
chr2	7864043	7864269	227	*	X1832	AT2G18090	7864175	7867820	+	overlapStart	-132	94	NearestLocation	13.1561
chr2	7905481	7905728	248	*	X1833	AT2G18170	7907774	7910040	-	downstream	4559	2046	NearestLocation	17.7906
chr2	7934883	7935107	225	*	X1834	AT2G18240	7935244	7936900	+	upstream	-361	137	NearestLocation	13.3056
chr2	7960312	7960511	200	*	X1835	AT2G18328	7964326	7964995	+	upstream	-4014	3815	NearestLocation	31.6942
chr2	7997280	7997533	254	*	X1836	AT2G18440	7994941	7997239	-	upstream	-41	41	NearestLocation	15.9966
chr2	8117767	8118198	432	*	X1837	AT2G18730	8118736	8121947	+	upstream	-969	538	NearestLocation	26.0131
chr2	8122963	8123229	267	*	X1838	AT2G18740	8123195	8125078	+	overlapStart	-232	34	NearestLocation	17.7906
chr2	8139504	8140026	523	*	X1839	AT2G18790	8139756	8144461	+	overlapStart	-252	252	NearestLocation	38.7207
chr2	8183612	8183974	363	*	X1840	AT2G18890	8183638	8186851	+	overlapStart	-26	26	NearestLocation	22.1261
chr2	8192242	8192512	271	*	X1841	AT2G18900	8188237	8192536	-	inside	294	24	NearestLocation	15.6976
chr2	8194154	8194763	610	*	X1842	AT2G18910	8192702	8194396	-	overlapStart	242	242	NearestLocation	44.1028
chr2	8202559	8202888	330	*	X1843	AT2G18938	8202216	8203004	+	inside	343	116	NearestLocation	17.1926
chr2	8216097	8216338	242	*	X1844	AT2G18960	8221514	8227622	+	upstream	-5417	5176	NearestLocation	15.5481
chr2	8269261	8269484	224	*	X1845	AT2G19090	8264974	8268416	-	upstream	-845	845	NearestLocation	13.4551
chr2	8318462	8318720	259	*	X1846	AT2G19170	8313671	8318596	-	overlapStart	134	124	NearestLocation	15.9966
chr2	839602	839849	248	*	X1847	AT2G02880	841246	843629	+	upstream	-1644	1397	NearestLocation	13.0066
chr2	840073	840434	362	*	X1848	AT2G02880	841246	843629	+	upstream	-1173	812	NearestLocation	18.5381
chr2	8430503	8430702	200	*	X1849	AT2G19460	8431363	8432269	+	upstream	-860	661	NearestLocation	14.0531
chr2	846865	847130	266	*	X1850	AT2G02900	846855	846927	-	overlapStart	62	10	NearestLocation	15.9966
chr2	8495959	8496160	202	*	X1851	AT2G19650	8493469	8495892	-	upstream	-67	67	NearestLocation	14.5016
chr2	849757	849972	216	*	X1852	AT2G04375	849778	849972	+	overlapStart	-21	0	NearestLocation	14.6511
chr2	8514795	8515002	208	*	X1853	AT2G19750	8514899	8516138	+	overlapStart	-104	103	NearestLocation	13.7541
chr2	8570494	8570753	260	*	X1854	AT2G19860	8570607	8574067	+	overlapStart	-113	113	NearestLocation	18.2391
chr2	8636791	8637158	368	*	X1855	AT2G20000	8631959	8637300	-	inside	509	142	NearestLocation	23.9201
chr2	8658597	8658928	332	*	X1856	AT2G20060	8658981	8661558	+	upstream	-384	53	NearestLocation	19.2856
chr2	8706690	8706943	254	*	X1857	AT2G20180	8704024	8707009	-	inside	319	66	NearestLocation	18.2391
chr2	8711589	8711871	283	*	X1858	AT2G20180	8704024	8707009	-	upstream	-4580	4580	NearestLocation	17.4916
chr2	8724879	8725166	288	*	X1859	AT2G20210	8721325	8725127	-	overlapStart	248	39	NearestLocation	18.6876
chr2	8760110	8760477	368	*	X1860	AT2G20300	8755852	8760298	-	overlapStart	188	179	NearestLocation	29.0032
chr2	8766382	8766638	257	*	X1861	AT2G20320	8766486	8772668	+	overlapStart	-104	104	NearestLocation	14.3521
chr2	877989	878189	201	*	X1862	AT2G03010	879247	881471	+	upstream	-1258	1058	NearestLocation	13.1561
chr2	8804501	8804759	259	*	X1863	AT2G20420	8805342	8808171	+	upstream	-841	583	NearestLocation	16.4451
chr2	8815529	8815777	249	*	X1864	AT2G20450	8813832	8815379	+	downstream	1697	150	NearestLocation	14.8006
chr2	8839749	8840041	293	*	X1865	AT2G20515	8838750	8839857	-	overlapStart	108	108	NearestLocation	15.0996
chr2	8880087	8880698	612	*	X1866	AT2G20610	8877887	8880440	-	overlapStart	353	258	NearestLocation	41.1127
chr2	8899736	8900036	301	*	X1867	AT2G20630	8896912	8899898	-	overlapStart	162	138	NearestLocation	16.2956
chr2	8913417	8913749	333	*	X1868	AT2G20670	8911860	8913747	-	overlapStart	330	2	NearestLocation	22.2756
chr2	8935405	8935706	302	*	X1869	AT2G20725	8933317	8935496	-	overlapStart	91	91	NearestLocation	19.8836
chr2	8957516	8957856	341	*	X1870	AT2G20810	8957793	8959780	+	overlapStart	-277	63	NearestLocation	18.5381
chr2	8998550	8998749	200	*	X1871	AT2G20920	8998450	9000073	+	inside	100	100	NearestLocation	13.1561
chr2	9038274	9038521	248	*	X1872	AT2G21060	9036766	9037782	-	upstream	-492	492	NearestLocation	16.1461
chr2	9047786	9048070	285	*	X1873	AT2G21105	9048192	9048203	+	upstream	-406	122	NearestLocation	15.3986
chr2	9055213	9055422	210	*	X1874	AT2G21120	9051725	9054821	-	upstream	-392	392	NearestLocation	13.4551
chr2	908607	908950	344	*	X1875	AT2G03070	905513	909272	+	inside	3094	322	NearestLocation	23.4716
chr2	9107328	9107554	227	*	X1876	AT2G21270	9107546	9110275	+	overlapStart	-218	8	NearestLocation	13.7541
chr2	9120066	9120412	347	*	X1877	AT2G21300	9114032	9119977	-	upstream	-89	89	NearestLocation	21.2291
chr2	9120644	9120852	209	*	X1878	AT2G21300	9114032	9119977	-	upstream	-667	667	NearestLocation	17.4916
chr2	9121307	9121566	260	*	X1879	AT2G21300	9114032	9119977	-	upstream	-1330	1330	NearestLocation	17.0431
chr2	918584	918881	298	*	X1880	AT2G03090	916806	918671	-	overlapStart	87	87	NearestLocation	20.3321
chr2	9210073	9210377	305	*	X1881	AT2G21500	9207432	9210231	-	overlapStart	158	146	NearestLocation	19.8836
chr2	9214968	9215264	297	*	X1882	AT2G21520	9215519	9219236	+	upstream	-551	255	NearestLocation	20.9301
chr2	9215569	9215817	249	*	X1883	AT2G21520	9215519	9219236	+	inside	50	50	NearestLocation	13.4551
chr2	9248480	9248804	325	*	X1884	AT2G21620	9248525	9250311	+	overlapStart	-45	45	NearestLocation	17.4916
chr2	9266546	9266768	223	*	X1885	AT2G21660	9265084	9266557	-	overlapStart	11	11	NearestLocation	14.2026
chr2	9393625	9393959	335	*	X1886	AT2G22110	9393670	9393743	+	includeFeature	-45	45	NearestLocation	27.8072
chr2	940375	940612	238	*	X1887	AT2G03130	940607	941076	+	overlapStart	-232	5	NearestLocation	15.9966
chr2	941667	941921	255	*	X1888	AT2G03140	941829	951553	+	overlapStart	-162	92	NearestLocation	20.0331
chr2	9449754	9450061	308	*	X1889	AT2G22220	9449809	9449882	-	includeFeature	128	55	NearestLocation	22.4251
chr2	9454078	9454502	425	*	X1890	AT2G22241	9454244	9454399	+	includeFeature	-166	103	NearestLocation	24.6676
chr2	9456889	9457337	449	*	X1891	AT2G22240	9451605	9454300	-	upstream	-2589	2589	NearestLocation	36.1792
chr2	9466057	9466472	416	*	X1892	AT2G22290	9466389	9467948	+	overlapStart	-332	83	NearestLocation	23.9201
chr2	9517273	9517586	314	*	X1893	AT2G22426	9516910	9517386	+	overlapEnd	363	113	NearestLocation	25.1161
chr2	9545171	9545764	594	*	X1894	AT2G22480	9545283	9548640	+	overlapStart	-112	112	NearestLocation	31.3952
chr2	9577464	9577695	232	*	X1895	AT2G22530	9572768	9577616	-	overlapStart	152	79	NearestLocation	15.3986
chr2	9635112	9635437	326	*	X1896	AT2G22668	9634957	9635113	-	overlapStart	1	1	NearestLocation	21.6776
chr2	9642605	9643091	487	*	X1897	AT2G22680	9645270	9647655	+	upstream	-2665	2179	NearestLocation	32.7407
chr2	9727356	9727579	224	*	X1898	AT2G22840	9728480	9731301	+	upstream	-1124	901	NearestLocation	14.0531
chr2	9728706	9728922	217	*	X1899	AT2G22840	9728480	9731301	+	inside	226	226	NearestLocation	12.4086
chr2	9731482	9731840	359	*	X1900	AT2G07850	9732473	9733328	+	upstream	-991	633	NearestLocation	22.2756
chr2	9732336	9732733	398	*	X1901	AT2G07850	9732473	9733328	+	overlapStart	-137	137	NearestLocation	22.7241
chr2	9785844	9786057	214	*	X1902	AT2G22990	9786087	9790335	+	upstream	-243	30	NearestLocation	15.6976
chr2	9786271	9786502	232	*	X1903	AT2G22990	9786087	9790335	+	inside	184	184	NearestLocation	13.7541
chr2	9791787	9792237	451	*	X1904	AT2G07855	9791892	9792186	-	includeFeature	399	51	NearestLocation	25.2656
chr2	9830448	9830660	213	*	X1905	AT2G23090	9829450	9830434	-	upstream	-14	14	NearestLocation	13.3056
chr2	9841414	9841615	202	*	X1906	AT2G23120	9841842	9842634	+	upstream	-428	227	NearestLocation	13.7541
chr2	9842047	9842393	347	*	X1907	AT2G23118	9841882	9842025	-	upstream	-22	22	NearestLocation	17.3421
chr2	9843525	9843731	207	*	X1908	AT2G23130	9844134	9845385	+	upstream	-609	403	NearestLocation	12.8571
chr2	9849090	9849423	334	*	X1909	AT2G23140	9845410	9849379	-	overlapStart	289	44	NearestLocation	20.0331
chr2	9874534	9874737	204	*	X1910	AT2G23180	9874907	9876711	+	upstream	-373	170	NearestLocation	12.5581
chr2	9916489	9916697	209	*	X1911	AT2G23310	9917443	9919379	+	upstream	-954	746	NearestLocation	13.0066
chr2	9923681	9923883	203	*	X1912	AT2G23320	9924886	9926372	+	upstream	-1205	1003	NearestLocation	12.5581
chr2	9924718	9924935	218	*	X1913	AT2G23320	9924886	9926372	+	overlapStart	-168	49	NearestLocation	10.9136
chr2	9954981	9955277	297	*	X1914	AT2G23380	9955092	9960386	+	overlapStart	-111	111	NearestLocation	22.1261
chr3	10043715	10043963	249	*	X1915	AT3G27200	10043522	10044539	-	inside	824	193	NearestLocation	17.4916
chr3	10086858	10087163	306	*	X1916	AT3G27300	10083009	10086798	-	upstream	-60	60	NearestLocation	17.9401
chr3	10118597	10118804	208	*	X1917	AT3G27330	10116674	10120645	-	inside	2048	1841	NearestLocation	14.8006
chr3	10125694	10126008	315	*	X1918	AT3G27350	10125659	10128756	+	inside	35	35	NearestLocation	20.7806
chr3	10152306	10152606	301	*	X1919	AT3G27430	10152458	10155447	+	overlapStart	-152	148	NearestLocation	15.9966
chr3	1019105	1019719	615	*	X1920	AT3G03940	1013929	1019418	-	overlapStart	313	301	NearestLocation	39.7672
chr3	1019993	1020350	358	*	X1921	AT3G03940	1013929	1019418	-	upstream	-575	575	NearestLocation	20.4816
chr3	1033573	1033867	295	*	X1922	AT3G03990	1033579	1035237	+	overlapStart	-6	6	NearestLocation	18.0896
chr3	10338243	10338466	224	*	X1923	AT3G27880	10338148	10339528	+	inside	95	95	NearestLocation	15.5481
chr3	1034585	1034928	344	*	X1924	AT3G04000	1035238	1036672	+	upstream	-653	310	NearestLocation	20.1826
chr3	1040310	1040554	245	*	X1925	AT3G04020	1040331	1042547	+	overlapStart	-21	21	NearestLocation	15.2491
chr3	10442742	10442997	256	*	X1926	AT3G28050	10442608	10445431	+	inside	134	134	NearestLocation	14.9501
chr3	10470205	10470423	219	*	X1927	AT3G28140	10470392	10471523	+	overlapStart	-187	31	NearestLocation	14.3521
chr3	1047602	1047827	226	*	X1928	AT3G04040	1047640	1049444	+	overlapStart	-38	38	NearestLocation	12.4086
chr3	1067898	1068113	216	*	X1929	AT3G04080	1067558	1071438	-	inside	3540	340	NearestLocation	14.8006
chr3	10712550	10712782	233	*	X1930	AT3G05535	10712372	10712750	+	overlapEnd	178	32	NearestLocation	14.0531
chr3	1071771	1072279	509	*	X1931	AT3G04080	1067558	1071438	-	upstream	-333	333	NearestLocation	25.4151
chr3	1074057	1074276	220	*	X1932	AT3G04090	1071984	1074244	-	overlapStart	187	32	NearestLocation	13.9036
chr3	1083748	1083948	201	*	X1933	AT3G04130	1083772	1086418	+	overlapStart	-24	24	NearestLocation	12.7076
chr3	10910883	10911153	271	*	X1934	AT3G28910	10911132	10913190	+	overlapStart	-249	21	NearestLocation	18.3886
chr3	11009977	11010182	206	*	X1935	AT3G29020	11008079	11009456	-	upstream	-521	521	NearestLocation	14.3521
chr3	11011370	11011593	224	*	X1936	AT3G29030	11011262	11013451	-	inside	2081	108	NearestLocation	13.6046
chr3	11105999	11106466	468	*	X1937	AT3G29140	11105746	11106144	+	overlapEnd	253	145	NearestLocation	24.0696
chr3	11137877	11138366	490	*	X1938	AT3G29170	11135951	11138010	-	overlapStart	133	133	NearestLocation	31.2457
chr3	11192525	11192815	291	*	X1939	AT3G29240	11191263	11193044	+	inside	1262	229	NearestLocation	17.4916
chr3	1121512	1121842	331	*	X1940	AT3G04250	1121950	1122828	+	upstream	-438	108	NearestLocation	20.0331
chr3	11269250	11269524	275	*	X1941	AT3G29360	11267007	11269356	-	overlapStart	106	106	NearestLocation	19.2856
chr3	1127345	1127687	343	*	X1942	AT3G04260	1122948	1127581	-	overlapStart	236	106	NearestLocation	26.9102
chr3	1132330	1132550	221	*	X1943	AT3G04280	1129862	1131099	-	upstream	-1231	1231	NearestLocation	15.0996
chr3	1135607	1135815	209	*	X1944	AT3G04290	1133320	1136397	-	inside	790	582	NearestLocation	14.9501
chr3	1139182	1139549	368	*	X1945	AT3G04300	1140129	1141060	+	upstream	-947	580	NearestLocation	22.7241
chr3	1161225	1161433	209	*	X1946	AT3G04380	1161366	1164977	+	overlapStart	-141	67	NearestLocation	12.2591
chr3	11647285	11647542	258	*	X1947	AT3G29770	11648096	11650980	+	upstream	-811	554	NearestLocation	17.0431
chr3	11655471	11655700	230	*	X1948	AT3G29770	11648096	11650980	+	downstream	7375	4491	NearestLocation	11.8106
chr3	1167050	1167342	293	*	X1949	AT3G04400	1167250	1168723	+	overlapStart	-200	92	NearestLocation	17.9401
chr3	1180994	1181359	366	*	X1950	AT3G04443	1178508	1181205	-	overlapStart	211	154	NearestLocation	21.3786
chr3	1210605	1211083	479	*	X1951	AT3G04500	1211762	1213907	-	downstream	3302	679	NearestLocation	29.9002
chr3	1229338	1229537	200	*	X1952	AT3G04560	1227360	1229763	-	inside	425	226	NearestLocation	15.6976
chr3	12360670	12360891	222	*	X1953	AT3G30730	12357280	12358128	-	upstream	-2542	2542	NearestLocation	14.5016
chr3	12368602	12368809	208	*	X1954	AT3G30739	12369195	12370405	-	downstream	1803	386	NearestLocation	11.6611
chr3	1241454	1242037	584	*	X1955	AT3G04590	1238853	1241804	-	overlapStart	350	233	NearestLocation	29.7507
chr3	1258509	1258811	303	*	X1956	AT3G04630	1258519	1260871	+	overlapStart	-10	10	NearestLocation	20.3321
chr3	1268389	1268673	285	*	X1957	AT3G04670	1266056	1268378	-	upstream	-11	11	NearestLocation	17.9401
chr3	1287433	1287851	419	*	X1958	AT3G04720	1285425	1286760	-	upstream	-673	673	NearestLocation	29.3022
chr3	1293682	1293908	227	*	X1959	AT3G04740	1293798	1300792	+	overlapStart	-116	110	NearestLocation	13.7541
chr3	1336046	1336254	209	*	X1960	AT3G04850	1331898	1336076	-	overlapStart	30	30	NearestLocation	14.3521
chr3	1340507	1340739	233	*	X1961	AT3G04860	1338827	1340623	-	overlapStart	116	116	NearestLocation	16.8936
chr3	1342592	1342881	290	*	X1962	AT3G04870	1342455	1346387	+	inside	137	137	NearestLocation	17.3421
chr3	1347322	1347705	384	*	X1963	AT3G04880	1346273	1347377	-	overlapStart	55	55	NearestLocation	21.6776
chr3	13489446	13489646	201	*	X1964	AT3G32930	13489249	13490906	+	inside	197	197	NearestLocation	12.7076
chr3	1354435	1354851	417	*	X1965	AT3G04910	1354536	1358235	+	overlapStart	-101	101	NearestLocation	25.4151
chr3	1358410	1358949	540	*	X1966	AT3G04920	1360837	1362449	+	upstream	-2427	1888	NearestLocation	29.4517
chr3	13590382	13590711	330	*	X1967	AT3G32980	13526071	13530098	-	upstream	-60284	60284	NearestLocation	2625.38
chr3	138796	139098	303	*	X1968	AT3G01360	136399	138799	-	overlapStart	3	3	NearestLocation	18.0896
chr3	1392945	1393190	246	*	X1969	AT3G05020	1391632	1392954	-	overlapStart	9	9	NearestLocation	16.8936
chr3	1399948	1400376	429	*	X1970	AT3G05035	1398717	1399887	-	upstream	-61	61	NearestLocation	25.4151
chr3	14191974	14192189	216	*	X1971	AT3G41761	14195917	14196078	+	upstream	-3943	3728	NearestLocation	296.311
chr3	14192293	14192628	336	*	X1972	AT3G41761	14195917	14196078	+	upstream	-3624	3289	NearestLocation	555.097
chr3	14195439	14195662	224	*	X1973	AT3G41761	14195917	14196078	+	upstream	-478	255	NearestLocation	946.639
chr3	14196047	14196277	231	*	X1974	AT3G41761	14195917	14196078	+	overlapEnd	130	31	NearestLocation	988.649
chr3	14196497	14196886	390	*	X1975	AT3G06325	14196558	14196865	+	includeFeature	-61	21	NearestLocation	1294.83
chr3	14196497	14196886	390	*	X1975	AT3G41762	14195447	14196865	-	overlapStart	368	21	NearestLocation	1294.83
chr3	14197713	14198391	679	*	X1976	AT3G41768	14197677	14199484	+	inside	36	36	NearestLocation	2270.47
chr3	14198618	14198897	280	*	X1977	AT3G06355	14199575	14200076	+	upstream	-957	678	NearestLocation	886.69
chr3	14200017	14200400	384	*	X1978	AT3G41979	14199753	14199916	+	downstream	264	101	NearestLocation	1111.24
chr3	14200529	14200827	299	*	X1979	AT3G41979	14199753	14199916	+	downstream	776	613	NearestLocation	951.573
chr3	14200933	14201243	311	*	X1980	AT3G41979	14199753	14199916	+	downstream	1180	1017	NearestLocation	1220.08
chr3	14201457	14201937	481	*	X1981	AT3G41979	14199753	14199916	+	downstream	1704	1541	NearestLocation	1733.91
chr3	14202381	14203212	832	*	X1982	AT3G41979	14199753	14199916	+	downstream	2628	2465	NearestLocation	2734.52
chr3	1423454	1423730	277	*	X1983	AT3G05090	1417893	1423673	-	overlapStart	219	57	NearestLocation	20.0331
chr3	1428051	1428250	200	*	X1984	AT3G05110	1426107	1427719	-	upstream	-332	332	NearestLocation	14.0531
chr3	14318166	14318413	248	*	X1985	AT3G42170	14320943	14324069	+	upstream	-2777	2530	NearestLocation	17.7906
chr3	143740	143973	234	*	X1986	AT3G01370	139011	143782	+	overlapEnd	4729	42	NearestLocation	12.8571
chr3	1452468	1452785	318	*	X1987	AT3G05155	1448196	1452215	+	downstream	4272	253	NearestLocation	19.5846
chr3	1465896	1466147	252	*	X1988	AT3G05170	1466483	1468400	+	upstream	-587	336	NearestLocation	16.4451
chr3	1486569	1486833	265	*	X1989	AT3G05220	1488329	1491772	+	upstream	-1760	1496	NearestLocation	15.5481
chr3	1488358	1488772	415	*	X1990	AT3G05220	1488329	1491772	+	inside	29	29	NearestLocation	25.8636
chr3	149710	150236	527	*	X1991	AT3G01380	143880	149880	-	overlapStart	170	170	NearestLocation	29.0032
chr3	1503249	1503574	326	*	X1992	AT3G05270	1500368	1503481	-	overlapStart	232	93	NearestLocation	17.1926
chr3	1505565	1505770	206	*	X1993	AT3G05280	1503689	1505721	-	overlapStart	156	49	NearestLocation	13.7541
chr3	1515272	1515646	375	*	X1994	AT3G05320	1513062	1515568	-	overlapStart	296	78	NearestLocation	22.5746
chr3	1526102	1526569	468	*	X1995	AT3G05340	1523463	1526166	-	overlapStart	64	64	NearestLocation	25.8636
[truncated: 2,725 more rows]
