# Supplementary material for: Petal abscission is promoted by jasmonic acid-induced autophagy at Arabidopsis petal bases
Source: Nat Commun. 2024 Feb 6;15:1098. doi: 10.1038/s41467-024-45371-3 (PMC10847506; doi:10.1038/s41467-024-45371-3)
Supplement: Supplementary file 10 — Supplementary Data 7 [file 41467_2024_45371_MOESM10_ESM.xls]

## Sheet: 名称未設定
Supplementary Data 7.Cis-element identification using ANAC102–GFP ChIP-seq.
Motif Name	Consensus	P-value (one-sided)	Log P-value	q-value (Benjamini)	# of Target Sequences with Motif(of 204)	% of Target Sequences with Motif	# of Background Sequences with Motif(of 45831)	% of Background Sequences with Motif
LRF(Zf)/Erythroblasts-ZBTB7A-ChIP-Seq(GSE74977)/Homer	AAGACCCYYN	1e-41	-96.1	0	91	0.4461	3936.9	0.0859
SEP3(MADS)/Arabidoposis-Flower-Sep3-ChIP-Seq/Homer	CCAAAAAGGG	1e-38	-87.9	0	161	0.7892	15708.9	0.3428
TEAD1(TEAD)/HepG2-TEAD1-ChIP-Seq(Encode)/Homer	CYRCATTCCA	1e-38	-87.5	0	125	0.6127	8978.7	0.1959
Zac1(Zf)/Neuro2A-Plagl1-ChIP-Seq(GSE75942)/Homer	HAWGRGGCCM	1e-36	-83.6	0	123	0.6029	8999.5	0.1964
TEAD(TEA)/Fibroblast-PU.1-ChIP-Seq(Unpublished)/Homer	YCWGGAATGY	1e-35	-82.3	0	95	0.4657	5159.1	0.1126
WUS1(Homeobox)/colamp-WUS1-DAP-Seq(GSE60143)/Homer	CAWTCATTCA	1e-34	-79.4	0	92	0.451	4976.9	0.1086
TEAD3(TEA)/HepG2-TEAD3-ChIP-Seq(Encode)/Homer	TRCATTCCAG	1e-34	-79.3	0	129	0.6324	10386.8	0.2267
RIN(MADS)/Tomato-RIN-ChIP-Seq(GSE116581)/Homer	CYAAAAWWGG	1e-33	-77.3	0	156	0.7647	15847.7	0.3458
At1g68670(G2like)/colamp-At1g68670-DAP-Seq(GSE60143)/Homer	WNWWHNRAAGATTCT	1e-32	-74.6	0	124	0.6078	9989.2	0.218
COG1(C2C2dof)/col-COG1-DAP-Seq(GSE60143)/Homer	DAAAAAGTGA	1e-31	-72.2	0	167	0.8186	19072.3	0.4162
BBX31(Orphan)/col-BBX31-DAP-Seq(GSE60143)/Homer	NAAAAAGTDA	1e-31	-71.8	0	172	0.8431	20402.1	0.4452
dof24(C2C2dof)/col-dof24-DAP-Seq(GSE60143)/Homer	TWMCTTTTTG	1e-30	-70.4	0	178	0.8725	22246.9	0.4855
AT1G69570(C2C2dof)/col-AT1G69570-DAP-Seq(GSE60143)/Homer	WAAAAGTGHH	1e-30	-70.2	0	146	0.7157	14586.9	0.3183
Hnf6b(Homeobox)/LNCaP-Hnf6b-ChIP-Seq(GSE106305)/Homer	TATTGAYY	1e-30	-70	0	158	0.7745	17210.7	0.3756
dof43(C2C2dof)/colamp-dof43-DAP-Seq(GSE60143)/Homer	NAAAAAGTDA	1e-30	-69.9	0	165	0.8088	18885.2	0.4121
CDF3(C2C2dof)/colamp-CDF3-DAP-Seq(GSE60143)/Homer	AAAAGTRM	1e-30	-69.9	0	170	0.8333	20147.4	0.4396
ZNF467(Zf)/HEK293-ZNF467.GFP-ChIP-Seq(GSE58341)/Homer	TGGGGAAGGGCM	1e-29	-68.8	0	63	0.3088	2450.2	0.0535
At1g64620(C2C2dof)/colamp-At1g64620-DAP-Seq(GSE60143)/Homer	CACTTTTT	1e-29	-68.4	0	164	0.8039	18851.3	0.4114
Cux2(Homeobox)/Liver-Cux2-ChIP-Seq(GSE35985)/Homer	HNRAATCAAT	1e-29	-67.2	0	137	0.6716	13144.6	0.2868
SPDEF(ETS)/VCaP-SPDEF-ChIP-Seq(SRA014231)/Homer	ASWTCCTGBT	1e-29	-67.2	0	102	0.5	7225.1	0.1577
AT5G63260(C3H)/col-AT5G63260-DAP-Seq(GSE60143)/Homer	RAAAAAGTRA	1e-29	-67.1	0	190	0.9314	26518.3	0.5787
ZNF341(Zf)/EBV-ZNF341-ChIP-Seq(GSE113194)/Homer	GGAACAGCCG	1e-28	-66.7	0	71	0.348	3351	0.0731
AT5G02460(C2C2dof)/col-AT5G02460-DAP-Seq(GSE60143)/Homer	CHCCTTTT	1e-28	-65.8	0	187	0.9167	25703.7	0.5609
AT4G00250(GeBP)/col-AT4G00250-DAP-Seq(GSE60143)/Homer	WDTGGATAAKRT	1e-28	-65.3	0	116	0.5686	9592.4	0.2093
AT2G28810(C2C2dof)/colamp-AT2G28810-DAP-Seq(GSE60143)/Homer	VAAAAAGTWA	1e-28	-65.2	0	187	0.9167	25798.9	0.563
NFkB-p65(RHD)/GM12787-p65-ChIP-Seq(GSE19485)/Homer	WGGGGATTTCCC	1e-28	-64.8	0	69	0.3382	3243.8	0.0708
WRKY40(WRKY)/colamp-WRKY40-DAP-Seq(GSE60143)/Homer	AHWAGTCAAC	1e-28	-64.7	0	95	0.4657	6440.7	0.1405
GLIS3(Zf)/Thyroid-Glis3.GFP-ChIP-Seq(GSE103297)/Homer	CTCCCTGGGAGGCCN	1e-28	-64.7	0	67	0.3284	3041.4	0.0664
At3g45610(C2C2dof)/col-At3g45610-DAP-Seq(GSE60143)/Homer	TWACTTTTTS	1e-27	-64.1	0	170	0.8333	20980.4	0.4578
HNF6(Homeobox)/Liver-Hnf6-ChIP-Seq(ERP000394)/Homer	NTATYGATCH	1e-27	-63.6	0	144	0.7059	15004.4	0.3274
Maz(Zf)/HepG2-Maz-ChIP-Seq(GSE31477)/Homer	GGGGGGGG	1e-27	-63.4	0	54	0.2647	1883.3	0.0411
STAT4(Stat)/CD4-Stat4-ChIP-Seq(GSE22104)/Homer	NYTTCCWGGAAR	1e-27	-63.2	0	111	0.5441	8982.7	0.196
Rfx6(HTH)/Min6b1-Rfx6.HA-ChIP-Seq(GSE62844)/Homer	TGTTKCCTAGCAACM	1e-27	-62.5	0	88	0.4314	5660.9	0.1235
Hoxd10(Homeobox)/ChickenMSG-Hoxd10.Flag-ChIP-Seq(GSE86088)/Homer	GGCMATGAAA	1e-27	-62.3	0	135	0.6618	13348.9	0.2913
AT3G12130(C3H)/colamp-AT3G12130-DAP-Seq(GSE60143)/Homer	TMACTTTTTV	1e-26	-61.8	0	188	0.9216	26664.2	0.5819
REM19(REM)/colamp-REM19-DAP-Seq(GSE60143)/Homer	AAAAAAAA	1e-26	-61.8	0	126	0.6176	11718.8	0.2557
HOXD13(Homeobox)/Chicken-Hoxd13-ChIP-Seq(GSE38910)/Homer	NCYAATAAAA	1e-26	-61.8	0	137	0.6716	13814.9	0.3015
ZFX(Zf)/mES-Zfx-ChIP-Seq(GSE11431)/Homer	AGGCCTRG	1e-26	-61.4	0	68	0.3333	3329.1	0.0726
bZIP52(bZIP)/colamp-bZIP52-DAP-Seq(GSE60143)/Homer	NDNHCAGCTGTCANN	1e-26	-61.4	0	103	0.5049	7908.9	0.1726
At5g47390(MYBrelated)/col-At5g47390-DAP-Seq(GSE60143)/Homer	CTTATCCA	1e-26	-61.3	0	152	0.7451	17035.5	0.3717
ZNF416(Zf)/HEK293-ZNF416.GFP-ChIP-Seq(GSE58341)/Homer	WDNCTGGGCA	1e-26	-61.2	0	65	0.3186	3023.6	0.066
EBF1(EBF)/Near-E2A-ChIP-Seq(GSE21512)/Homer	GTCCCCWGGGGA	1e-26	-61.1	0	57	0.2794	2243.8	0.049
caudal(Homeobox)/Drosophila-Embryos-ChIP-Chip(modEncode)/Homer	GGYCATAAAW	1e-26	-60.5	0	121	0.5931	10970.5	0.2394
GATA4(C2C2gata)/col-GATA4-DAP-Seq(GSE60143)/Homer	DDWTYAGATCTR	1e-26	-60.4	0	128	0.6275	12254.5	0.2674
KANADI1(Myb)/Seedling-KAN1-ChIP-Seq(GSE48081)/Homer	ARGAATAWWN	1e-26	-60.4	0	154	0.7549	17622.4	0.3845
bHLH28(bHLH)/col-bHLH28-DAP-Seq(GSE60143)/Homer	NHHTGTACGGAH	1e-26	-60	0	79	0.3873	4693.8	0.1024
MYB56(MYB)/colamp-MYB56-DAP-Seq(GSE60143)/Homer	HTAACGRMHY	1e-25	-59.6	0	131	0.6422	12916.3	0.2819
MYB17(MYB)/colamp-MYB17-DAP-Seq(GSE60143)/Homer	GGTAGGTGRG	1e-25	-59.6	0	75	0.3676	4239.2	0.0925
DAG2(C2C2dof)/col-DAG2-DAP-Seq(GSE60143)/Homer	WWTTHACTTTTT	1e-25	-59.4	0	173	0.848	22501.6	0.491
HOXB13(Homeobox)/ProstateTumor-HOXB13-ChIP-Seq(GSE56288)/Homer	TTTTATKRGG	1e-25	-59.4	0	135	0.6618	13729.2	0.2996
CUX1(Homeobox)/K562-CUX1-ChIP-Seq(GSE92882)/Homer	TATCGATNAN	1e-25	-59.2	0	154	0.7549	17783	0.3881
At1g19000(MYBrelated)/colamp-At1g19000-DAP-Seq(GSE60143)/Homer	WWTGGATAADDT	1e-25	-59.1	0	137	0.6716	14154.7	0.3089
At3g11280(MYBrelated)/col-At3g11280-DAP-Seq(GSE60143)/Homer	GATAAGRT	1e-25	-59	0	137	0.6716	14167.7	0.3092
AT5G61620(MYBrelated)/colamp-AT5G61620-DAP-Seq(GSE60143)/Homer	CTTATCCA	1e-25	-59	0	158	0.7745	18752.5	0.4092
OBP4(C2C2dof)/col-OBP4-DAP-Seq(GSE60143)/Homer	WTTHACTTTTTB	1e-25	-58.9	0	163	0.799	19976.9	0.4359
TEAD4(TEA)/Tropoblast-Tead4-ChIP-Seq(GSE37350)/Homer	CCWGGAATGY	1e-25	-58.6	0	88	0.4314	5982	0.1305
At1g74840(MYBrelated)/col100-At1g74840-DAP-Seq(GSE60143)/Homer	YHTTATCCAWWT	1e-25	-58.4	0	130	0.6373	12878.7	0.281
NFAT(RHD)/Jurkat-NFATC1-ChIP-Seq(Jolma_et_al.)/Homer	ATTTTCCATT	1e-25	-58.2	0	111	0.5441	9507.7	0.2075
GSC(Homeobox)/FrogEmbryos-GSC-ChIP-Seq(DRA000576)/Homer	RGGATTAR	1e-25	-58	0	150	0.7353	17056.1	0.3722
MYB62(MYB)/colamp-MYB62-DAP-Seq(GSE60143)/Homer	NTACCTAACT	1e-25	-58	0	134	0.6569	13713.4	0.2992
dof42(C2C2dof)/col-dof42-DAP-Seq(GSE60143)/Homer	AAAAAGGC	1e-24	-57.4	0	95	0.4657	7082.5	0.1546
WRKY47(WRKY)/colamp-WRKY47-DAP-Seq(GSE60143)/Homer	WAAGTCAACGBT	1e-24	-57.3	0	60	0.2941	2721.5	0.0594
Elk4(ETS)/Hela-Elk4-ChIP-Seq(GSE31477)/Homer	NRYTTCCGGY	1e-24	-57.3	0	103	0.5049	8314.3	0.1814
At5g05790(MYBrelated)/col-At5g05790-DAP-Seq(GSE60143)/Homer	AYCTTATC	1e-24	-57.3	0	140	0.6863	15016.7	0.3277
MYB3(MYB)/Arabidopsis-MYB3-ChIP-Seq(GSE80564)/Homer	GKTAGGTRGG	1e-24	-57.2	0	135	0.6618	14010.9	0.3057
DPL-1(E2F)/cElegans-Adult-ChIP-Seq(modEncode)/Homer	TAGCGCGC	1e-24	-57.2	0	68	0.3333	3584.6	0.0782
AP-1(bZIP)/ThioMac-PU.1-ChIP-Seq(GSE21512)/Homer	VTGACTCATC	1e-24	-57	0	86	0.4216	5844.3	0.1275
WRKY29(WRKY)/colamp-WRKY29-DAP-Seq(GSE60143)/Homer	MGTTGACTTT	1e-24	-56.9	0	121	0.5931	11390.1	0.2486
KAN2(G2like)/colamp-KAN2-DAP-Seq(GSE60143)/Homer	ATATTCTY	1e-24	-56.8	0	149	0.7304	17008.9	0.3712
NFY(CCAAT)/Promoter/Homer	RGCCAATSRG	1e-24	-56.5	0	116	0.5686	10559	0.2304
AT3G52440(C2C2dof)/colamp-AT3G52440-DAP-Seq(GSE60143)/Homer	DTHACTTTTT	1e-24	-56.5	0	185	0.9069	26544.2	0.5792
ETV1(ETS)/GIST48-ETV1-ChIP-Seq(GSE22441)/Homer	AACCGGAAGT	1e-24	-56.4	0	114	0.5588	10220.9	0.223
GATA14(C2C2gata)/col-GATA14-DAP-Seq(GSE60143)/Homer	AYCAGATCTG	1e-24	-56.2	0	105	0.5147	8742	0.1908
MYB57(MYB)/col-MYB57-DAP-Seq(GSE60143)/Homer	TTACCTAACT	1e-24	-56.2	0	85	0.4167	5775	0.126
At4g38000(C2C2dof)/col-At4g38000-DAP-Seq(GSE60143)/Homer	WWWTWACTTTTT	1e-24	-56.1	0	151	0.7402	17563.9	0.3833
PPARa(NR),DR1/Liver-Ppara-ChIP-Seq(GSE47954)/Homer	VNAGGKCAAAGGTCA	1e-24	-56.1	0	83	0.4069	5516.8	0.1204
HOXA9(Homeobox)/HSC-Hoxa9-ChIP-Seq(GSE33509)/Homer	GGCCATAAATCA	1e-24	-55.9	0	108	0.5294	9264.6	0.2022
Sp2(Zf)/HEK293-Sp2.eGFP-ChIP-Seq(Encode)/Homer	YGGCCCCGCCCC	1e-24	-55.8	0	68	0.3333	3674.4	0.0802
At2g41835(C2H2)/col-At2g41835-DAP-Seq(GSE60143)/Homer	TTTGAAAA	1e-24	-55.6	0	101	0.4951	8172.4	0.1783
AT2G38300(G2like)/col-AT2G38300-DAP-Seq(GSE60143)/Homer	ADRGAATGTT	1e-24	-55.6	0	152	0.7451	17870.2	0.39
AT5G56840(MYBrelated)/colamp-AT5G56840-DAP-Seq(GSE60143)/Homer	TGGATAAGGT	1e-24	-55.5	0	152	0.7451	17876.7	0.3901
Fra1(bZIP)/BT549-Fra1-ChIP-Seq(GSE46166)/Homer	NNATGASTCATH	1e-24	-55.4	0	75	0.3676	4537	0.099
Elk1(ETS)/Hela-Elk1-ChIP-Seq(GSE31477)/Homer	HACTTCCGGY	1e-24	-55.4	0	93	0.4559	6983.5	0.1524
WRKY30(WRKY)/colamp-WRKY30-DAP-Seq(GSE60143)/Homer	CGTTGACTTN	1e-23	-55.3	0	61	0.299	2937.4	0.0641
MYB4(MYB)/col200-MYB4-DAP-Seq(GSE60143)/Homer	WAGKTAGGTARR	1e-23	-55.1	0	97	0.4755	7603.1	0.1659
AGL63(MADS)/col-AGL63-DAP-Seq(GSE60143)/Homer	TTCCAAWWWTGG	1e-23	-55.1	0	119	0.5833	11253.3	0.2456
WRKY15(WRKY)/col-WRKY15-DAP-Seq(GSE60143)/Homer	VGTTGACTWW	1e-23	-55	0	117	0.5735	10906.4	0.238
PPARE(NR),DR1/3T3L1-Pparg-ChIP-Seq(GSE13511)/Homer	TGACCTTTGCCCCA	1e-23	-55	0	70	0.3431	3959.1	0.0864
MYB51(MYB)/col-MYB51-DAP-Seq(GSE60143)/Homer	GGTAGGTG	1e-23	-54.7	0	97	0.4755	7643.4	0.1668
KLF6(Zf)/PDAC-KLF6-ChIP-Seq(GSE64557)/Homer	MKGGGYGTGGCC	1e-23	-54.7	0	51	0.25	1987.2	0.0434
AT2G31460(REMB3)/col-AT2G31460-DAP-Seq(GSE60143)/Homer	WNWARWDGAAATGAT	1e-23	-54.7	0	69	0.3382	3860.2	0.0842
CDX4(Homeobox)/ZebrafishEmbryos-Cdx4.Myc-ChIP-Seq(GSE48254)/Homer	NGYCATAAAWCH	1e-23	-54.6	0	125	0.6127	12421.7	0.2711
WRKY33(WRKY)/col-WRKY33-DAP-Seq(GSE60143)/Homer	CGTTGACYAW	1e-23	-54.5	0	105	0.5147	8930.2	0.1949
Stat3+il21(Stat)/CD4-Stat3-ChIP-Seq(GSE19198)/Homer	SVYTTCCNGGAARB	1e-23	-54.4	0	77	0.3775	4867.6	0.1062
WRKY75(WRKY)/col-WRKY75-DAP-Seq(GSE60143)/Homer	CGTTGACTWW	1e-23	-54.2	0	114	0.5588	10474.6	0.2286
Hoxa10(Homeobox)/ChickenMSG-Hoxa10.Flag-ChIP-Seq(GSE86088)/Homer	GGYAATGAAA	1e-23	-54.2	0	95	0.4657	7393.5	0.1613
MYB74(MYB)/colamp-MYB74-DAP-Seq(GSE60143)/Homer	YYYACCTACCWH	1e-23	-54.1	0	94	0.4608	7254.6	0.1583
Otx2(Homeobox)/EpiLC-Otx2-ChIP-Seq(GSE56098)/Homer	NYTAATCCYB	1e-23	-54.1	0	118	0.5784	11200.9	0.2444
Unknown(Homeobox)/Limb-p300-ChIP-Seq/Homer	SSCMATWAAA	1e-23	-53.9	0	95	0.4657	7423	0.162
MYB49(MYB)/col-MYB49-DAP-Seq(GSE60143)/Homer	ARKTAGGTRR	1e-23	-53.9	0	129	0.6324	13274.2	0.2897
KLF5(Zf)/LoVo-KLF5-ChIP-Seq(GSE49402)/Homer	DGGGYGKGGC	1e-23	-53.8	0	57	0.2794	2607.4	0.0569
WRKY71(WRKY)/col-WRKY71-DAP-Seq(GSE60143)/Homer	CKTTGACYWW	1e-23	-53.8	0	101	0.4951	8366.1	0.1826
AT3G10580(MYBrelated)/colamp-AT3G10580-DAP-Seq(GSE60143)/Homer	TACCTAACWNHW	1e-23	-53.7	0	77	0.3775	4918	0.1073
ATHB21(HB)/colamp-ATHB21-DAP-Seq(GSE60143)/Homer	YCAATWAT	1e-23	-53.7	0	103	0.5049	8695.3	0.1897
WRKY27(WRKY)/colamp-WRKY27-DAP-Seq(GSE60143)/Homer	NHGTTGACYTWD	1e-23	-53.2	0	113	0.5539	10423.6	0.2275
SPL5(SBP)/colamp-SPL5-DAP-Seq(GSE60143)/Homer	NNHGTACGGHNN	1e-23	-53.2	0	95	0.4657	7499.5	0.1637
AT1G49560(G2like)/colamp-AT1G49560-DAP-Seq(GSE60143)/Homer	GAWTCTNWDA	1e-23	-53	0	167	0.8186	21929.8	0.4785
ZNF711(Zf)/SHSY5Y-ZNF711-ChIP-Seq(GSE20673)/Homer	AGGCCTAG	1e-22	-52.9	0	82	0.402	5645.7	0.1232
MYB41(MYB)/col-MYB41-DAP-Seq(GSE60143)/Homer	BYTYACCTAA	1e-22	-52.8	0	59	0.2892	2866.8	0.0626
TAGL1(MADS)/Tomato-TAGL1-ChIP-Seq(GSE116581)/Homer	CCAAAAATRG	1e-22	-52.6	0	132	0.6471	14036.9	0.3063
PRDM1(Zf)/Hela-PRDM1-ChIP-Seq(GSE31477)/Homer	ACTTTCACTTTC	1e-22	-52.4	0	85	0.4167	6107.8	0.1333
Etv2(ETS)/ES-ER71-ChIP-Seq(GSE59402)/Homer	NNAYTTCCTGHN	1e-22	-52.2	0	81	0.3971	5574.7	0.1216
GABPA(ETS)/Jurkat-GABPa-ChIP-Seq(GSE17954)/Homer	RACCGGAAGT	1e-22	-52.1	0	91	0.4461	7000.4	0.1528
MS188(MYB)/colamp-MS188-DAP-Seq(GSE60143)/Homer	WARKTAGGTRRA	1e-22	-52.1	0	114	0.5588	10735.4	0.2343
AT5G66940(C2C2dof)/col-AT5G66940-DAP-Seq(GSE60143)/Homer	NNHACTTTWT	1e-22	-52.1	0	174	0.8529	23977.3	0.5232
AT4G37180(G2like)/col-AT4G37180-DAP-Seq(GSE60143)/Homer	AGAATCTTNN	1e-22	-52	0	157	0.7696	19585	0.4274
ELF5(ETS)/T47D-ELF5-ChIP-Seq(GSE30407)/Homer	ACVAGGAAGT	1e-22	-51.8	0	90	0.4412	6889	0.1503
Phox2b(Homeobox)/CLBGA-PHOX2B-ChIP-Seq(GSE90683)/Homer	TTAATTNAATTA	1e-22	-51.6	0	75	0.3676	4829.3	0.1054
WRKY42(WRKY)/colamp-WRKY42-DAP-Seq(GSE60143)/Homer	NAAAGTCAACGN	1e-22	-51.6	0	64	0.3137	3493.8	0.0762
Bcl6(Zf)/Liver-Bcl6-ChIP-Seq(GSE31578)/Homer	NNNCTTTCCAGGAAA	1e-22	-51.5	0	109	0.5343	9939.4	0.2169
WRKY24(WRKY)/colamp-WRKY24-DAP-Seq(GSE60143)/Homer	CGTTGACTWW	1e-22	-51.5	0	106	0.5196	9433.3	0.2058
HIC1(Zf)/Treg-ZBTB29-ChIP-Seq(GSE99889)/Homer	TGCCAGCB	1e-22	-51.4	0	92	0.451	7226.5	0.1577
ELF1(ETS)/Jurkat-ELF1-ChIP-Seq(SRA014231)/Homer	AVCCGGAAGT	1e-22	-51.2	0	77	0.3775	5124.9	0.1118
BATF(bZIP)/Th17-BATF-ChIP-Seq(GSE39756)/Homer	DATGASTCAT	1e-22	-51.1	0	76	0.3725	4999.5	0.1091
STAT6(Stat)/CD4-Stat6-ChIP-Seq(GSE22104)/Homer	ABTTCYYRRGAA	1e-22	-51	0	89	0.4363	6820.3	0.1488
EHF(ETS)/LoVo-EHF-ChIP-Seq(GSE49402)/Homer	AVCAGGAAGT	1e-22	-50.9	0	120	0.5882	11970.1	0.2612
Gata6(Zf)/HUG1N-GATA6-ChIP-Seq(GSE51936)/Homer	YCTTATCTBN	1e-22	-50.8	0	128	0.6275	13498.2	0.2946
GATA3(Zf)/iTreg-Gata3-ChIP-Seq(GSE20898)/Homer	AGATAASR	1e-22	-50.8	0	162	0.7941	21013.8	0.4586
ANAC047(NAC)/colamp-ANAC047-DAP-Seq(GSE60143)/Homer	WACACGTAACTT	1e-22	-50.7	0	102	0.5	8862.3	0.1934
SVP(MADS)/col-SVP-DAP-Seq(GSE60143)/Homer	ANTTWCCHAATTTGG	1e-21	-50.3	0	99	0.4853	8421.4	0.1838
MYB67(MYB)/col-MYB67-DAP-Seq(GSE60143)/Homer	YYYACCTAAC	1e-21	-50.2	0	111	0.5441	10446.2	0.228
ETV4(ETS)/HepG2-ETV4-ChIP-Seq(ENCODE)/Homer	ACCGGAAGTG	1e-21	-50.2	0	102	0.5	8927.6	0.1948
MYB105(MYB)/colamp-MYB105-DAP-Seq(GSE60143)/Homer	RATWCCGTTA	1e-21	-50.1	0	118	0.5784	11705.1	0.2554
Prop1(Homeobox)/GHFT1-PROP1.biotin-ChIP-Seq(GSE77302)/Homer	NTAATBNAATTA	1e-21	-50	0	117	0.5735	11542.1	0.2519
NLP7(RWPRK)/col-NLP7-DAP-Seq(GSE60143)/Homer	TGRCCYTTCR	1e-21	-49.9	0	125	0.6127	13044.3	0.2846
ATHB6(Homeobox)/Arabidopsis-HB6-ChIP-Seq(GSE80564)/Homer	CAATNATTBN	1e-21	-49.9	0	118	0.5784	11737.2	0.2561
SOC1(MADS)/Seedling-SOC1-ChIP-Seq(GSE45846)/Homer	TWCCAWWTWTGG	1e-21	-49.7	0	77	0.3775	5253.8	0.1146
MYB10(MYB)/col-MYB10-DAP-Seq(GSE60143)/Homer	YCCACCTACCHH	1e-21	-49.6	0	66	0.3235	3862.9	0.0843
Phox2a(Homeobox)/Neuron-Phox2a-ChIP-Seq(GSE31456)/Homer	YTAATYNRATTA	1e-21	-49.6	0	97	0.4755	8189.5	0.1787
AT5G60130(ABI3VP1)/col-AT5G60130-DAP-Seq(GSE60143)/Homer	WTTYTAAGVAAA	1e-21	-49.5	0	174	0.8529	24428.1	0.5331
ERG(ETS)/VCaP-ERG-ChIP-Seq(GSE14097)/Homer	ACAGGAAGTG	1e-21	-49.4	0	106	0.5196	9680	0.2112
bcd(Homeobox)/Embryo-Bcd-ChIP-Seq(GSE86966)/Homer	VNNGGATTADNN	1e-21	-49.2	0	135	0.6618	15137.7	0.3303
TATA-Box(TBP)/Promoter/Homer	CCTTTTAWAGSC	1e-21	-49.2	0	125	0.6127	13146.8	0.2869
MYB61(MYB)/colamp-MYB61-DAP-Seq(GSE60143)/Homer	HCYACCTACC	1e-21	-49.2	0	133	0.652	14731.8	0.3215
MYB113(MYB)/col-MYB113-DAP-Seq(GSE60143)/Homer	HNDAWTCMGTTAYWN	1e-21	-49.2	0	111	0.5441	10570.4	0.2307
Hoxc9(Homeobox)/Ainv15-Hoxc9-ChIP-Seq(GSE21812)/Homer	GGCCATAAATCA	1e-21	-48.9	0	92	0.451	7479.3	0.1632
CES-1(Homeobox)/cElegans-L1-CES1-ChIP-Seq(modEncode)/Homer	AAATTSAATTTN	1e-21	-48.9	0	117	0.5735	11683.3	0.2549
PR(NR)/T47D-PR-ChIP-Seq(GSE31130)/Homer	VAGRACAKNCTGTBC	1e-21	-48.9	0	127	0.6225	13584.5	0.2964
SRS7(SRS)/colamp-SRS7-DAP-Seq(GSE60143)/Homer	HATAGGTTTH	1e-21	-48.8	0	176	0.8627	25120.8	0.5482
NAM(NAC)/col-NAM-DAP-Seq(GSE60143)/Homer	RGTTRCGTRW	1e-21	-48.7	0	126	0.6176	13405.6	0.2925
WRKY25(WRKY)/colamp-WRKY25-DAP-Seq(GSE60143)/Homer	NNNNHRGTCAAMNNN	1e-21	-48.6	0	122	0.598	12653.2	0.2761
CEBP(bZIP)/ThioMac-CEBPb-ChIP-Seq(GSE21512)/Homer	ATTGCGCAAC	1e-21	-48.6	0	106	0.5196	9784.5	0.2135
WRKY31(WRKY)/colamp-WRKY31-DAP-Seq(GSE60143)/Homer	NCGTTGACTWWK	1e-21	-48.6	0	94	0.4608	7829.6	0.1709
Knotted(Homeobox)/Corn-KN1-ChIP-Seq(GSE39161)/Homer	GAYGNGACRGGN	1e-21	-48.5	0	122	0.598	12665.8	0.2764
AT4G26030(C2H2)/col-AT4G26030-DAP-Seq(GSE60143)/Homer	BYYACCWACY	1e-21	-48.5	0	111	0.5441	10656.4	0.2325
MYB121(MYB)/col-MYB121-DAP-Seq(GSE60143)/Homer	YNTACCTAACWW	1e-21	-48.4	0	71	0.348	4576.7	0.0999
Gata4(Zf)/Heart-Gata4-ChIP-Seq(GSE35151)/Homer	NBWGATAAGR	1e-20	-48.3	0	133	0.652	14868.7	0.3245
RXR(NR),DR1/3T3L1-RXR-ChIP-Seq(GSE13511)/Homer	TAGGGCAAAGGTCA	1e-20	-48.3	0	68	0.3333	4205	0.0918
At5g08520(MYBrelated)/colamp-At5g08520-DAP-Seq(GSE60143)/Homer	ADBSTTATCY	1e-20	-48.2	0	135	0.6618	15292.6	0.3337
WRKY55(WRKY)/col-WRKY55-DAP-Seq(GSE60143)/Homer	NCGTTGACTT	1e-20	-48.1	0	117	0.5735	11790.2	0.2573
MYB88(MYB)/col-MYB88-DAP-Seq(GSE60143)/Homer	HNACGCTCCT	1e-20	-48.1	0	103	0.5049	9337.4	0.2038
Ascl2(bHLH)/ESC-Ascl2-ChIP-Seq(GSE97712)/Homer	SSRGCAGCTGCH	1e-20	-47.8	0	59	0.2892	3173.8	0.0693
ZNF189(Zf)/HEK293-ZNF189.GFP-ChIP-Seq(GSE58341)/Homer	TGGAACAGMA	1e-20	-47.8	0	79	0.3873	5691.1	0.1242
MYB55(MYB)/colamp-MYB55-DAP-Seq(GSE60143)/Homer	YACCWAMC	1e-20	-47.8	0	118	0.5784	12016.4	0.2622
WRKY3(WRKY)/col-WRKY3-DAP-Seq(GSE60143)/Homer	NCKTTGACYDDN	1e-20	-47.8	0	90	0.4412	7295.1	0.1592
Hoxd13(Homeobox)/ChickenMSG-Hoxd13.Flag-ChIP-Seq(GSE86088)/Homer	NCYAATAAAA	1e-20	-47.4	0	154	0.7549	19632.5	0.4284
HSF3(HSF)/colamp-HSF3-DAP-Seq(GSE60143)/Homer	NTTCTAGAAKCTTCT	1e-20	-47.4	0	124	0.6078	13214.2	0.2884
WRKY6(WRKY)/colamp-WRKY6-DAP-Seq(GSE60143)/Homer	NCGTTGACTWWD	1e-20	-47.4	0	104	0.5098	9593.4	0.2093
ANAC005(NAC)/col-ANAC005-DAP-Seq(GSE60143)/Homer	WVCTTVTWNHABAAG	1e-20	-47.4	0	84	0.4118	6446.4	0.1407
At1g25550(G2like)/colamp-At1g25550-DAP-Seq(GSE60143)/Homer	NAGATTCY	1e-20	-47.3	0	139	0.6814	16269.1	0.355
LXH9(Homeobox)/Hct116-LXH9.V5-ChIP-Seq(GSE116822)/Homer	NGCTAATTAG	1e-20	-47.3	0	149	0.7304	18484	0.4034
Stat3(Stat)/mES-Stat3-ChIP-Seq(GSE11431)/Homer	CTTCCGGGAA	1e-20	-47.2	0	63	0.3088	3678.5	0.0803
CRC(C2C2YABBY)/col-CRC-DAP-Seq(GSE60143)/Homer	TWATSATA	1e-20	-47.2	0	159	0.7794	20876.8	0.4556
HAT1(Homeobox)/col-HAT1-DAP-Seq(GSE60143)/Homer	SCAATCATTGNN	1e-20	-47	0	54	0.2647	2680.7	0.0585
E2FA(E2FDP)/colamp-E2FA-DAP-Seq(GSE60143)/Homer	WWTGGCGCCAWWWNN	1e-20	-47	0	72	0.3529	4822.7	0.1052
Ascl1(bHLH)/NeuralTubes-Ascl1-ChIP-Seq(GSE55840)/Homer	NNVVCAGCTGBN	1e-20	-46.9	0	71	0.348	4693.6	0.1024
ELF3(ETS)/PDAC-ELF3-ChIP-Seq(GSE64557)/Homer	ANCAGGAAGT	1e-20	-46.9	0	82	0.402	6205.2	0.1354
Mef2b(MADS)/HEK293-Mef2b.V5-ChIP-Seq(GSE67450)/Homer	GCTATTTTTGGM	1e-20	-46.8	0	107	0.5245	10176.5	0.2221
MYB92(MYB)/colamp-MYB92-DAP-Seq(GSE60143)/Homer	GGTAGGTR	1e-20	-46.8	0	94	0.4608	8023.2	0.1751
MYB99(MYB)/colamp-MYB99-DAP-Seq(GSE60143)/Homer	GGTAGGTG	1e-20	-46.7	0	98	0.4804	8677.1	0.1893
MyoD(bHLH)/Myotube-MyoD-ChIP-Seq(GSE21614)/Homer	RRCAGCTGYTSY	1e-20	-46.6	0	53	0.2598	2598.8	0.0567
Atf3(bZIP)/GBM-ATF3-ChIP-Seq(GSE33912)/Homer	DATGASTCATHN	1e-20	-46.6	0	75	0.3676	5249.2	0.1145
Tbx21(T-box)/GM12878-TBX21-ChIP-Seq(Encode)/Homer	AGGTGTGAAA	1e-20	-46.6	0	94	0.4608	8044.7	0.1755
ELT-3(Gata)/cElegans-L1-ELT3-ChIP-Seq(modEncode)/Homer	AWTGATAAGA	1e-20	-46.6	0	93	0.4559	7890.2	0.1722
Lhx1(Homeobox)/EmbryoCarcinoma-Lhx1-ChIP-Seq(GSE70957)/Homer	NNYTAATTAR	1e-20	-46.5	0	138	0.6765	16176.7	0.353
Tcf4(HMG)/Hct116-Tcf4-ChIP-Seq(SRA012054)/Homer	ASATCAAAGGVA	1e-20	-46.4	0	80	0.3922	5961.5	0.1301
WRKY26(WRKY)/colamp-WRKY26-DAP-Seq(GSE60143)/Homer	CGTTGACTWDKN	1e-20	-46.2	0	78	0.3824	5701.7	0.1244
NF1-halfsite(CTF)/LNCaP-NF1-ChIP-Seq(Unpublished)/Homer	YTGCCAAG	1e-20	-46.2	0	91	0.4461	7622.3	0.1663
AT2G33550(Trihelix)/colamp-AT2G33550-DAP-Seq(GSE60143)/Homer	TTTAAGGGCAYTTTT	1e-20	-46.1	0	167	0.8186	23108.4	0.5043
LBD2(LOBAS2)/colamp-LBD2-DAP-Seq(GSE60143)/Homer	TCCGAWTTTTTCGGN	1e-19	-46.1	0	85	0.4167	6725.6	0.1468
EGL-5(Homeobox)/cElegans-L3-EGL5-ChIP-Seq(modEncode)/Homer	ATTTAATGGG	1e-19	-46	0	148	0.7255	18459.1	0.4028
Adof1(C2C2dof)/col-Adof1-DAP-Seq(GSE60143)/Homer	NRWAAAGYDV	1e-19	-46	0	191	0.9363	30436.5	0.6642
MYB58(MYB)/colamp-MYB58-DAP-Seq(GSE60143)/Homer	YYYACCWACC	1e-19	-46	0	108	0.5294	10453.1	0.2281
AR-halfsite(NR)/LNCaP-AR-ChIP-Seq(GSE27824)/Homer	CCAGGAACAG	1e-19	-46	0	144	0.7059	17569.8	0.3834
WRKY65(WRKY)/colamp-WRKY65-DAP-Seq(GSE60143)/Homer	AWWWAGTCAACG	1e-19	-46	0	80	0.3922	6005.9	0.1311
MYB96(MYB)/colamp-MYB96-DAP-Seq(GSE60143)/Homer	WGGTRGTTGG	1e-19	-45.9	0	97	0.4755	8612.7	0.1879
Myf5(bHLH)/GM-Myf5-ChIP-Seq(GSE24852)/Homer	BAACAGCTGT	1e-19	-45.8	0	49	0.2402	2237.1	0.0488
JunB(bZIP)/DendriticCells-Junb-ChIP-Seq(GSE36099)/Homer	RATGASTCAT	1e-19	-45.8	0	65	0.3186	4026.8	0.0879
FOXM1(Forkhead)/MCF7-FOXM1-ChIP-Seq(GSE72977)/Homer	TRTTTACTTW	1e-19	-45.8	0	110	0.5392	10839.5	0.2365
Lhx2(Homeobox)/HFSC-Lhx2-ChIP-Seq(GSE48068)/Homer	TAATTAGN	1e-19	-45.8	0	132	0.6471	15046.9	0.3283
MyoG(bHLH)/C2C12-MyoG-ChIP-Seq(GSE36024)/Homer	AACAGCTG	1e-19	-45.8	0	61	0.299	3546.8	0.0774
TRPS1(Zf)/MCF7-TRPS1-ChIP-Seq(GSE107013)/Homer	AGATAAGANN	1e-19	-45.7	0	176	0.8627	25664.3	0.56
WRKY20(WRKY)/col-WRKY20-DAP-Seq(GSE60143)/Homer	CKTTGACYWD	1e-19	-45.7	0	95	0.4657	8305.5	0.1812
WRKY28(WRKY)/col-WRKY28-DAP-Seq(GSE60143)/Homer	BGTTGACTWH	1e-19	-45.7	0	127	0.6225	14044.3	0.3065
Hoxd12(Homeobox)/ChickenMSG-Hoxd12.Flag-ChIP-Seq(GSE86088)/Homer	HDGYAATGAAAN	1e-19	-45.6	0	161	0.7892	21644.6	0.4723
KLF14(Zf)/HEK293-KLF14.GFP-ChIP-Seq(GSE58341)/Homer	RGKGGGCGKGGC	1e-19	-45.5	0	58	0.2843	3215	0.0702
ANL2(HB)/col-ANL2-DAP-Seq(GSE60143)/Homer	CATTAATTGC	1e-19	-45.5	0	86	0.4216	6932	0.1513
AT5G25475(ABI3VP1)/col-AT5G25475-DAP-Seq(GSE60143)/Homer	RNNRNCAAGCADNDB	1e-19	-45.5	0	103	0.5049	9659.4	0.2108
PABPC1(?)/MEL-PABC1-CLIP-Seq(GSE69755)/Homer	HAATAAAGNN	1e-19	-45.5	0	161	0.7892	21673.8	0.473
Sox2(HMG)/mES-Sox2-ChIP-Seq(GSE11431)/Homer	BCCATTGTTC	1e-19	-45.5	0	103	0.5049	9662.5	0.2109
At3g12730(G2like)/colamp-At3g12730-DAP-Seq(GSE60143)/Homer	AAGATTCT	1e-19	-45.4	0	166	0.8137	22960.5	0.501
MYB63(MYB)/col-MYB63-DAP-Seq(GSE60143)/Homer	BHYACCWACCHH	1e-19	-45.4	0	70	0.3431	4689.9	0.1023
bZIP:IRF(bZIP,IRF)/Th17-BatF-ChIP-Seq(GSE39756)/Homer	NAGTTTCABTHTGACTNW	1e-19	-45.4	0	72	0.3529	4956.3	0.1082
Mef2c(MADS)/GM12878-Mef2c-ChIP-Seq(GSE32465)/Homer	DCYAAAAATAGM	1e-19	-45.4	0	77	0.3775	5641	0.1231
ATY19(MYB)/col-ATY19-DAP-Seq(GSE60143)/Homer	YYCACCWACCAT	1e-19	-45.3	0	88	0.4314	7254.6	0.1583
LEF1(HMG)/H1-LEF1-ChIP-Seq(GSE64758)/Homer	CCTTTGATST	1e-19	-45.3	0	98	0.4804	8849.6	0.1931
STAT6(Stat)/Macrophage-Stat6-ChIP-Seq(GSE38377)/Homer	TTCCKNAGAA	1e-19	-45.3	0	84	0.4118	6660.5	0.1453
ATHB15(HB)/col-ATHB15-DAP-Seq(GSE60143)/Homer	GYAATSATTA	1e-19	-45.2	0	72	0.3529	4975	0.1086
WRKY18(WRKY)/col-WRKY18-DAP-Seq(GSE60143)/Homer	NNNTTGACYWNNNNN	1e-19	-45.2	0	139	0.6814	16606.7	0.3624
KLF3(Zf)/MEF-Klf3-ChIP-Seq(GSE44748)/Homer	NRGCCCCRCCCHBNN	1e-19	-45.1	0	28	0.1373	587.6	0.0128
SPL14(SBP)/col-SPL14-DAP-Seq(GSE60143)/Homer	NNWHTGTACGGAHNH	1e-19	-45	0	53	0.2598	2696	0.0588
Nkx2.5(Homeobox)/HL1-Nkx2.5.biotin-ChIP-Seq(GSE21529)/Homer	RRSCACTYAA	1e-19	-45	0	139	0.6814	16639.9	0.3631
TCP16(TCP)/colamp-TCP16-DAP-Seq(GSE60143)/Homer	GTGGDCCYNNNNNNN	1e-19	-44.9	0	44	0.2157	1804.7	0.0394
SPL15(SBP)/colamp-SPL15-DAP-Seq(GSE60143)/Homer	WDWMMGTACADW	1e-19	-44.9	0	133	0.652	15394.7	0.3359
WRKY22(WRKY)/colamp-WRKY22-DAP-Seq(GSE60143)/Homer	WWAAAGTCAACK	1e-19	-44.8	0	85	0.4167	6861.5	0.1497
GATA1(C2C2gata)/colamp-GATA1-DAP-Seq(GSE60143)/Homer	DDWWYYAGATCTRRW	1e-19	-44.7	0	75	0.3676	5426.8	0.1184
At1g49010(MYBrelated)/col-At1g49010-DAP-Seq(GSE60143)/Homer	RGATAASNTT	1e-19	-44.7	0	169	0.8284	23893.8	0.5214
AIL7(AP2EREBP)/colamp-AIL7-DAP-Seq(GSE60143)/Homer	KCACRAWTYYCGAGG	1e-19	-44.6	0	76	0.3725	5574.4	0.1216
Pit1(Homeobox)/GCrat-Pit1-ChIP-Seq(GSE58009)/Homer	ATGMATATDC	1e-19	-44.6	0	125	0.6127	13817.4	0.3015
EWS:ERG-fusion(ETS)/CADO_ES1-EWS:ERG-ChIP-Seq(SRA014231)/Homer	ATTTCCTGTN	1e-19	-44.6	0	74	0.3627	5303.6	0.1157
Foxa2(Forkhead)/Liver-Foxa2-ChIP-Seq(GSE25694)/Homer	CYTGTTTACWYW	1e-19	-44.5	0	92	0.451	7974	0.174
Lhx3(Homeobox)/Neuron-Lhx3-ChIP-Seq(GSE31456)/Homer	ADBTAATTAR	1e-19	-44.3	0	164	0.8039	22636.8	0.494
Olig2(bHLH)/Neuron-Olig2-ChIP-Seq(GSE30882)/Homer	RCCATMTGTT	1e-19	-44.3	0	115	0.5637	11944.4	0.2606
MYB30(MYB)/colamp-MYB30-DAP-Seq(GSE60143)/Homer	AGGTAGTTGG	1e-19	-44.2	0	106	0.5196	10337.6	0.2256
Fli1(ETS)/CD8-FLI-ChIP-Seq(GSE20898)/Homer	NRYTTCCGGH	1e-19	-44.2	0	111	0.5441	11227.8	0.245
ATHB5(HB)/colamp-ATHB5-DAP-Seq(GSE60143)/Homer	AATGATTG	1e-19	-44.2	0	130	0.6373	14877.4	0.3246
Dorsal(RHD)/Embryo-dl-ChIP-Seq(GSE65441)/Homer	GGGAAAAMCCCG	1e-19	-44.2	0	42	0.2059	1658.6	0.0362
E2F3(E2F)/MEF-E2F3-ChIP-Seq(GSE71376)/Homer	BTKGGCGGGAAA	1e-19	-44	0	56	0.2745	3092.8	0.0675
HEB(bHLH)/mES-Heb-ChIP-Seq(GSE53233)/Homer	VCAGCTGBNN	1e-19	-43.9	0	80	0.3922	6208.2	0.1355
RBFox2(?)/Heart-RBFox2-CLIP-Seq(GSE57926)/Homer	TGCATGCA	1e-19	-43.8	0	121	0.5931	13163.6	0.2873
MYB40(MYB)/col-MYB40-DAP-Seq(GSE60143)/Homer	TGGTAGGTRARA	1e-18	-43.8	0	57	0.2794	3223	0.0703
AT3G42860(zfGRF)/col-AT3G42860-DAP-Seq(GSE60143)/Homer	CGTTGACTTN	1e-18	-43.7	0	53	0.2598	2776.8	0.0606
RARa(NR)/K562-RARa-ChIP-Seq(Encode)/Homer	TTGAMCTTTG	1e-18	-43.7	0	154	0.7549	20272.8	0.4424
GTL1(Trihelix)/colamp-GTL1-DAP-Seq(GSE60143)/Homer	WWTTTACCKY	1e-18	-43.6	0	125	0.6127	13964.1	0.3047
Sox9(HMG)/Limb-SOX9-ChIP-Seq(GSE73225)/Homer	AGGVNCCTTTGT	1e-18	-43.6	0	85	0.4167	6984.8	0.1524
JGL(C2H2)/col-JGL-DAP-Seq(GSE60143)/Homer	ACYTTCAGTT	1e-18	-43.4	0	137	0.6716	16462	0.3592
TCP7(TCP)/col-TCP7-DAP-Seq(GSE60143)/Homer	GTGGGSCCCACHHNN	1e-18	-43.4	0	40	0.1961	1516.7	0.0331
ATHB40(HB)/col-ATHB40-DAP-Seq(GSE60143)/Homer	HCAATWATTG	1e-18	-43.3	0	119	0.5833	12841.8	0.2802
Initiator/Drosophila-Promoters/Homer	NTCAGTYG	1e-18	-43.2	0	143	0.701	17806.4	0.3886
MYB93(MYB)/colamp-MYB93-DAP-Seq(GSE60143)/Homer	GGTAGGTGRD	1e-18	-43.2	0	112	0.549	11549	0.252
At3g04030(G2like)/col-At3g04030-DAP-Seq(GSE60143)/Homer	DRGAATCT	1e-18	-43.1	0	132	0.6471	15461.1	0.3374
dof45(C2C2dof)/col-dof45-DAP-Seq(GSE60143)/Homer	NVAWAAAGTN	1e-18	-43.1	0	188	0.9216	29918.8	0.6529
LMI1(HB)/colamp-LMI1-DAP-Seq(GSE60143)/Homer	AATTATTG	1e-18	-43.1	0	109	0.5343	11022.6	0.2405
bZIP18(bZIP)/colamp-bZIP18-DAP-Seq(GSE60143)/Homer	KGMCAGCTND	1e-18	-43	0	174	0.8529	25587	0.5584
MYB116(MYB)/colamp-MYB116-DAP-Seq(GSE60143)/Homer	AGTTAGGCAN	1e-18	-43	0	83	0.4069	6755.2	0.1474
Cdx2(Homeobox)/mES-Cdx2-ChIP-Seq(GSE14586)/Homer	GYMATAAAAH	1e-18	-42.9	0	100	0.4902	9480	0.2069
EAR2(NR)/K562-NR2F6-ChIP-Seq(Encode)/Homer	NRBCARRGGTCA	1e-18	-42.8	0	78	0.3824	6032.8	0.1316
HIF-1b(HLH)/T47D-HIF1b-ChIP-Seq(GSE59937)/Homer	RTACGTGC	1e-18	-42.6	0	97	0.4755	9017.5	0.1968
Hoxa11(Homeobox)/ChickenMSG-Hoxa11.Flag-ChIP-Seq(GSE86088)/Homer	TTTTATGGCM	1e-18	-42.5	0	175	0.8578	25969.2	0.5667
ATHB53(HB)/col-ATHB53-DAP-Seq(GSE60143)/Homer	CAATAATT	1e-18	-42.5	0	94	0.4608	8533.4	0.1862
OBP3(C2C2dof)/col-OBP3-DAP-Seq(GSE60143)/Homer	NYWACTTTTT	1e-18	-42.4	0	192	0.9412	31475.9	0.6869
AT3G51470(DBP)/col-AT3G51470-DAP-Seq(GSE60143)/Homer	TTWHGGTGCACC	1e-18	-42.3	0	111	0.5441	11494.6	0.2508
Hoxa13(Homeobox)/ChickenMSG-Hoxa13.Flag-ChIP-Seq(GSE86088)/Homer	CYHATAAAAN	1e-18	-42.3	0	179	0.8775	27189.1	0.5933
ANAC004(NAC)/colamp-ANAC004-DAP-Seq(GSE60143)/Homer	WNCTTVYNNNRBAAG	1e-18	-42.3	0	66	0.3235	4441.6	0.0969
Sox4(HMG)/proB-Sox4-ChIP-Seq(GSE50066)/Homer	YCTTTGTTCC	1e-18	-42.2	0	97	0.4755	9065.5	0.1978
NeuroG2(bHLH)/Fibroblast-NeuroG2-ChIP-Seq(GSE75910)/Homer	ACCATCTGTT	1e-18	-42.2	0	88	0.4314	7608.4	0.166
HAT2(Homeobox)/colamp-HAT2-DAP-Seq(GSE60143)/Homer	CYAATSATTR	1e-18	-42.1	0	120	0.5882	13215.6	0.2884
PRDM15(Zf)/ESC-Prdm15-ChIP-Seq(GSE73694)/Homer	YCCDNTCCAGGTTTT	1e-18	-41.9	0	87	0.4265	7488.6	0.1634
At1g76110(ARID)/colamp-At1g76110-DAP-Seq(GSE60143)/Homer	ATTTAATG	1e-18	-41.9	0	98	0.4804	9276.2	0.2024
Tcf7(HMG)/GM12878-TCF7-ChIP-Seq(Encode)/Homer	CTTTGATGTGSB	1e-18	-41.8	0	61	0.299	3847.9	0.084
AP-2gamma(AP2)/MCF7-TFAP2C-ChIP-Seq(GSE21234)/Homer	SCCTSAGGSCAW	1e-18	-41.8	0	49	0.2402	2470.8	0.0539
AtGRF6(GRF)/col-AtGRF6-DAP-Seq(GSE60143)/Homer	NTGTCAGADNNNNNN	1e-18	-41.7	0	79	0.3873	6293.7	0.1373
IRF4(IRF)/GM12878-IRF4-ChIP-Seq(GSE32465)/Homer	ACTGAAACCA	1e-18	-41.7	0	74	0.3627	5577.7	0.1217
E2A(bHLH),near_PU.1/Bcell-PU.1-ChIP-Seq(GSE21512)/Homer	NVCACCTGBN	1e-18	-41.7	0	69	0.3382	4891.8	0.1067
Nkx3.1(Homeobox)/LNCaP-Nkx3.1-ChIP-Seq(GSE28264)/Homer	AAGCACTTAA	1e-18	-41.7	0	133	0.652	15912.4	0.3472
Ptf1a(bHLH)/Panc1-Ptf1a-ChIP-Seq(GSE47459)/Homer	ACAGCTGTTN	1e-18	-41.6	0	105	0.5147	10513.7	0.2294
RLR1?/SacCer-Promoters/Homer	WTTTTCYYTTTT	1e-18	-41.5	0	102	0.5	10006.2	0.2184
Nkx2.2(Homeobox)/NPC-Nkx2.2-ChIP-Seq(GSE61673)/Homer	BTBRAGTGSN	1e-17	-41.3	0	126	0.6176	14524.8	0.317
MYB107(MYB)/col-MYB107-DAP-Seq(GSE60143)/Homer	RGTWGGTRRR	1e-17	-41.3	0	133	0.652	15968.8	0.3485
ZEB1(Zf)/PDAC-ZEB1-ChIP-Seq(GSE64557)/Homer	VCAGGTRDRY	1e-17	-41.3	0	84	0.4118	7092.5	0.1548
COUP-TFII(NR)/Artia-Nr2f2-ChIP-Seq(GSE46497)/Homer	AGRGGTCA	1e-17	-41.3	0	95	0.4657	8850.2	0.1931
LBD19(LOBAS2)/colamp-LBD19-DAP-Seq(GSE60143)/Homer	CCKGAAWTTCMGGAW	1e-17	-41.3	0	142	0.6961	17924.9	0.3912
Foxh1(Forkhead)/hESC-FOXH1-ChIP-Seq(GSE29422)/Homer	NNTGTGGATTSS	1e-17	-41.1	0	87	0.4265	7573.3	0.1653
Rbpj1(?)/Panc1-Rbpj1-ChIP-Seq(GSE47459)/Homer	HTTTCCCASG	1e-17	-41.1	0	93	0.4559	8541.1	0.1864
FUS3(ABI3VP1)/col-FUS3-DAP-Seq(GSE60143)/Homer	DNNWTNTGCATGKNN	1e-17	-41.1	0	78	0.3824	6217.2	0.1357
SeqBias: CG-repeat	CGCGCGCGCG	1e-17	-41	0	58	0.2843	3546.5	0.0774
NAP(NAC)/col-NAP-DAP-Seq(GSE60143)/Homer	ARGTTACGTRTN	1e-17	-40.8	0	115	0.5637	12461.5	0.2719
E2A(bHLH)/proBcell-E2A-ChIP-Seq(GSE21978)/Homer	DNRCAGCTGY	1e-17	-40.8	0	61	0.299	3927.7	0.0857
Fra2(bZIP)/Striatum-Fra2-ChIP-Seq(GSE43429)/Homer	GGATGACTCATC	1e-17	-40.8	0	58	0.2843	3560.8	0.0777
MYB33(MYB)/col-MYB33-DAP-Seq(GSE60143)/Homer	DDTYNGTTAN	1e-17	-40.8	0	169	0.8284	24629.5	0.5375
AT5G47660(Trihelix)/colamp-AT5G47660-DAP-Seq(GSE60143)/Homer	AWTTTTACCG	1e-17	-40.7	0	142	0.6961	18016.9	0.3932
TBP3(MYBrelated)/col-TBP3-DAP-Seq(GSE60143)/Homer	VYTAGGGCAN	1e-17	-40.7	0	99	0.4853	9600	0.2095
LHY(Myb)/Seedling-LHY-ChIP-Seq(GSE52175)/Homer	ADAAATATCT	1e-17	-40.7	0	130	0.6373	15452.1	0.3372
ANAC011(NAC)/col-ANAC011-DAP-Seq(GSE60143)/Homer	TDCTTGYRNNDCAAG	1e-17	-40.6	0	66	0.3235	4585.5	0.1001
OCT:OCT-short(POU,Homeobox)/NPC-OCT6-ChIP-Seq(GSE43916)/Homer	ATGCATWATGCATRW	1e-17	-40.5	0	99	0.4853	9622.6	0.21
Tcf12(bHLH)/GM12878-Tcf12-ChIP-Seq(GSE32465)/Homer	VCAGCTGYTG	1e-17	-40.5	0	52	0.2549	2881.3	0.0629
Isl1(Homeobox)/Neuron-Isl1-ChIP-Seq(GSE31456)/Homer	CTAATKGV	1e-17	-40.4	0	152	0.7451	20379.1	0.4447
Unknown5/Drosophila-Promoters/Homer	GCTGATAASV	1e-17	-40.4	0	88	0.4314	7822.7	0.1707
WRKY43(WRKY)/colamp-WRKY43-DAP-Seq(GSE60143)/Homer	NCGTTGACTTTT	1e-17	-40.3	0	65	0.3186	4480.1	0.0978
HSFA6B(HSF)/colamp-HSFA6B-DAP-Seq(GSE60143)/Homer	NTTCTAGAANHTTCT	1e-17	-40.3	0	86	0.4216	7519.7	0.1641
PQM-1(?)/cElegans-L3-ChIP-Seq(modEncode)/Homer	ACTGATAAGA	1e-17	-40	0	77	0.3775	6185	0.135
ANAC046(NAC)/colamp-ANAC046-DAP-Seq(GSE60143)/Homer	ACACGYWAYC	1e-17	-40	0	160	0.7843	22421.4	0.4893
CCA(Myb)/Arabidopsis-CCA.GFP-ChIP-Seq(GSE70533)/Homer	AGATATYTTT	1e-17	-39.9	0	119	0.5833	13363.2	0.2916
STAT5(Stat)/mCD4+-Stat5-ChIP-Seq(GSE12346)/Homer	RTTTCTNAGAAA	1e-17	-39.7	0	52	0.2549	2935.2	0.0641
Hoxd11(Homeobox)/ChickenMSG-Hoxd11.Flag-ChIP-Seq(GSE86088)/Homer	VGCCATAAAA	1e-17	-39.7	0	174	0.8529	26228.4	0.5723
Sox10(HMG)/SciaticNerve-Sox3-ChIP-Seq(GSE35132)/Homer	CCWTTGTYYB	1e-17	-39.6	0	132	0.6471	16044.9	0.3501
Bapx1(Homeobox)/VertebralCol-Bapx1-ChIP-Seq(GSE36672)/Homer	TTRAGTGSYK	1e-17	-39.6	0	129	0.6324	15419.4	0.3365
BOS1(MYB)/col-BOS1-DAP-Seq(GSE60143)/Homer	NNRCCTAACT	1e-17	-39.6	0	100	0.4902	9918.8	0.2164
AT2G40260(G2like)/colamp-AT2G40260-DAP-Seq(GSE60143)/Homer	WAAAYATTCTTT	1e-17	-39.6	0	159	0.7794	22241	0.4853
E2F6(E2F)/Hela-E2F6-ChIP-Seq(GSE31477)/Homer	GGCGGGAARN	1e-17	-39.6	0	48	0.2353	2502.1	0.0546
OBP1(C2C2dof)/col-OBP1-DAP-Seq(GSE60143)/Homer	NHHACTTTWT	1e-17	-39.5	0	191	0.9363	31670.7	0.6911
ATHB7(Homeobox)/col-ATHB7-DAP-Seq(GSE60143)/Homer	AATGATTG	1e-17	-39.5	0	112	0.549	12103.4	0.2641
At5g29000(G2like)/col-At5g29000-DAP-Seq(GSE60143)/Homer	RGAATATTCYHH	1e-17	-39.4	0	61	0.299	4046.2	0.0883
CHR(?)/Hela-CellCycle-Expression/Homer	SRGTTTCAAA	1e-17	-39.3	0	101	0.4951	10137.8	0.2212
LBD23(LOBAS2)/colamp-LBD23-DAP-Seq(GSE60143)/Homer	GCGNAWWWTNCGCYW	1e-17	-39.3	0	90	0.4412	8283.9	0.1808
SOL1(CPP)/colamp-SOL1-DAP-Seq(GSE60143)/Homer	ATTTAAATHN	1e-17	-39.3	0	150	0.7353	20117.4	0.439
Tbr1(T-box)/Cortex-Tbr1-ChIP-Seq(GSE71384)/Homer	AAGGTGTKAA	1e-16	-39.1	0	113	0.5539	12341.4	0.2693
MYB65(MYB)/colamp-MYB65-DAP-Seq(GSE60143)/Homer	RACNGTTA	1e-16	-39.1	0	125	0.6127	14685.6	0.3205
AT2G15740(C2H2)/col-AT2G15740-DAP-Seq(GSE60143)/Homer	DHNDWATCGATD	1e-16	-39.1	0	176	0.8627	26929.7	0.5877
Gata1(Zf)/K562-GATA1-ChIP-Seq(GSE18829)/Homer	SAGATAAGRV	1e-16	-39	0	90	0.4412	8313.8	0.1814
NFIL3(bZIP)/HepG2-NFIL3-ChIP-Seq(Encode)/Homer	VTTACGTAAYNNNNN	1e-16	-39	0	96	0.4706	9315.5	0.2033
Elf4(ETS)/BMDM-Elf4-ChIP-Seq(GSE88699)/Homer	ACTTCCKGKT	1e-16	-39	0	91	0.4461	8481.7	0.1851
Ap4(bHLH)/AML-Tfap4-ChIP-Seq(GSE45738)/Homer	NAHCAGCTGD	1e-16	-39	0	66	0.3235	4738.8	0.1034
IRF:BATF(IRF:bZIP)/pDC-Irf8-ChIP-Seq(GSE66899)/Homer	CTTTCANTATGACTV	1e-16	-38.9	0	37	0.1814	1454.3	0.0317
p63(p53)/Keratinocyte-p63-ChIP-Seq(GSE17611)/Homer	NNDRCATGYCYNRRCATGYH	1e-16	-38.8	0	38	0.1863	1550.5	0.0338
IRF3(IRF)/BMDM-Irf3-ChIP-Seq(GSE67343)/Homer	AGTTTCAKTTTC	1e-16	-38.7	0	65	0.3186	4625.9	0.1009
MYB(HTH)/ERMYB-Myb-ChIPSeq(GSE22095)/Homer	GGCVGTTR	1e-16	-38.7	0	149	0.7304	19987.9	0.4362
Unknown6/Drosophila-Promoters/Homer	AATTTTAAAA	1e-16	-38.6	0	111	0.5441	12046.1	0.2629
COUP-TFII(NR)/K562-NR2F1-ChIP-Seq(Encode)/Homer	GKBCARAGGTCA	1e-16	-38.6	0	84	0.4118	7411.2	0.1617
AT1G76870(Trihelix)/col-AT1G76870-DAP-Seq(GSE60143)/Homer	AAAACCRGWW	1e-16	-38.5	0	77	0.3775	6343	0.1384
GATA12(C2C2gata)/col-GATA12-DAP-Seq(GSE60143)/Homer	YAGATCTRAW	1e-16	-38.5	0	86	0.4216	7736.5	0.1688
WRKY50(WRKY)/col-WRKY50-DAP-Seq(GSE60143)/Homer	NNTTGACTWNNGNNN	1e-16	-38.3	0	107	0.5245	11360.4	0.2479
Sox3(HMG)/NPC-Sox3-ChIP-Seq(GSE33059)/Homer	CCWTTGTY	1e-16	-38.2	0	142	0.6961	18478.6	0.4032
CBF4(AP2EREBP)/colamp-CBF4-DAP-Seq(GSE60143)/Homer	NRCCGACDWNNNNNN	1e-16	-38.1	0	86	0.4216	7789	0.17
AT1G72740(MYBrelated)/colamp-AT1G72740-DAP-Seq(GSE60143)/Homer	NNWWAMCCTAAHWNN	1e-16	-38	0	122	0.598	14272.7	0.3115
AT1G20910(ARID)/col-AT1G20910-DAP-Seq(GSE60143)/Homer	THAATTRAWN	1e-16	-37.9	0	170	0.8333	25449.1	0.5553
Hoxa9(Homeobox)/ChickenMSG-Hoxa9.Flag-ChIP-Seq(GSE86088)/Homer	RGCAATNAAA	1e-16	-37.9	0	181	0.8873	28661	0.6254
ATHB6(Homeobox)/col-ATHB6-DAP-Seq(GSE60143)/Homer	AATGATTG	1e-16	-37.7	0	146	0.7157	19482.2	0.4251
At5g08750(C3H)/col-At5g08750-DAP-Seq(GSE60143)/Homer	NWDTTGCGGCTR	1e-16	-37.6	0	90	0.4412	8495.2	0.1854
NAC2(NAC)/colamp-NAC2-DAP-Seq(GSE60143)/Homer	TDCTTGNNNNNCAAG	1e-16	-37.6	0	91	0.4461	8664.9	0.1891
SPL11(SBP)/col100-SPL11-DAP-Seq(GSE60143)/Homer	YTGTACTTBH	1e-16	-37.5	0	74	0.3627	6011	0.1312
bHLH122(bHLH)/col100-bHLH122-DAP-Seq(GSE60143)/Homer	NDDCAASTTGHHNWW	1e-16	-37.5	0	77	0.3775	6457.7	0.1409
ATHB20(Homeobox)/colamp-ATHB20-DAP-Seq(GSE60143)/Homer	CAATHATT	1e-16	-37.5	0	83	0.4069	7384.7	0.1611
HDG1(Homeobox)/col100-HDG1-DAP-Seq(GSE60143)/Homer	DDYAATTAATGH	1e-16	-37.4	0	87	0.4265	8034.2	0.1753
Erra(NR)/HepG2-Erra-ChIP-Seq(GSE31477)/Homer	CAAAGGTCAG	1e-16	-37.2	0	94	0.4608	9218.9	0.2012
GT2(Trihelix)/colamp-GT2-DAP-Seq(GSE60143)/Homer	AMGGTAAAWWWN	1e-16	-37.2	0	122	0.598	14403.8	0.3143
GATA15(C2C2gata)/col-GATA15-DAP-Seq(GSE60143)/Homer	KATGATCA	1e-16	-37.2	0	155	0.7598	21715.5	0.4739
Barx1(Homeobox)/Stomach-Barx1.3xFlag-ChIP-Seq(GSE69483)/Homer	AAACMATTAN	1e-16	-37	0	87	0.4265	8083	0.1764
ETS(ETS)/Promoter/Homer	AACCGGAAGT	1e-15	-36.8	0	51	0.25	3029.7	0.0661
At5g58900(MYBrelated)/colamp-At5g58900-DAP-Seq(GSE60143)/Homer	WWWTYTTATCTWWWW	1e-15	-36.8	0	157	0.7696	22282.9	0.4863
HLH-1(bHLH)/cElegans-Embryo-HLH1-ChIP-Seq(modEncode)/Homer	RACAGCTGTTBH	1e-15	-36.8	0	63	0.3088	4544.2	0.0992
PRDM10(Zf)/HEK293-PRDM10.eGFP-ChIP-Seq(Encode)/Homer	TGGTACATTCCA	1e-15	-36.7	0	54	0.2647	3392.3	0.074
TCX2(CPP)/colamp-TCX2-DAP-Seq(GSE60143)/Homer	NNWWTTYRAAHN	1e-15	-36.7	0	151	0.7402	20834.8	0.4546
FoxD3(forkhead)/ZebrafishEmbryo-Foxd3.biotin-ChIP-seq(GSE106676)/Homer	TGTTTAYTTAGC	1e-15	-36.7	0	97	0.4755	9805.4	0.214
NTM2(NAC)/col-NTM2-DAP-Seq(GSE60143)/Homer	CTTRTNNNAYAAGBH	1e-15	-36.7	0	80	0.3922	7013.4	0.153
Foxo1(Forkhead)/RAW-Foxo1-ChIP-Seq(Fan_et_al.)/Homer	CTGTTTAC	1e-15	-36.7	0	128	0.6275	15717.9	0.343
SPL1(SBP)/colamp-SPL1-DAP-Seq(GSE60143)/Homer	HYGTACDTWH	1e-15	-36.7	0	140	0.6863	18306.6	0.3995
Rap210(AP2EREBP)/col-Rap210-DAP-Seq(GSE60143)/Homer	TGTCGGCA	1e-15	-36.6	0	71	0.348	5670.9	0.1237
AGL15(MADS)/col-AGL15-DAP-Seq(GSE60143)/Homer	TTTCCHWATWDGGAA	1e-15	-36.6	0	43	0.2108	2155	0.047
MYB13(MYB)/col-MYB13-DAP-Seq(GSE60143)/Homer	HYCACCWACCHH	1e-15	-36.6	0	77	0.3775	6561.7	0.1432
Tal1	CATCTG	1e-15	-36.5	0	88	0.4314	8311.8	0.1814
At2g03500(G2like)/col-At2g03500-DAP-Seq(GSE60143)/Homer	WWAGAATATTCT	1e-15	-36.5	0	57	0.2794	3785.4	0.0826
AT5G45580(G2like)/colamp-AT5G45580-DAP-Seq(GSE60143)/Homer	ADRGAATCTH	1e-15	-36.3	0	164	0.8039	24162.7	0.5273
Arnt:Ahr(bHLH)/MCF7-Arnt-ChIP-Seq(Lo_et_al.)/Homer	TBGCACGCAA	1e-15	-36.3	0	65	0.3186	4858.9	0.106
BHLHA15(bHLH)/NIH3T3-BHLHB8.HA-ChIP-Seq(GSE119782)/Homer	NAMCAGCTGK	1e-15	-36.3	0	72	0.3529	5856.2	0.1278
ANAC070(NAC)/colamp-ANAC070-DAP-Seq(GSE60143)/Homer	CTTRHDNHNBAAGHW	1e-15	-36.3	0	126	0.6176	15379.4	0.3356
Fosl2(bZIP)/3T3L1-Fosl2-ChIP-Seq(GSE56872)/Homer	NATGASTCABNN	1e-15	-36.2	0	38	0.1863	1681.5	0.0367
SCRT1(Zf)/HEK293-SCRT1.eGFP-ChIP-Seq(Encode)/Homer	GCAACAGGTG	1e-15	-36.2	0	44	0.2157	2289.9	0.05
Sp5(Zf)/mES-Sp5.Flag-ChIP-Seq(GSE72989)/Homer	RGKGGGCGGAGC	1e-15	-36.2	0	46	0.2255	2507.9	0.0547
Fox:Ebox(Forkhead,bHLH)/Panc1-Foxa2-ChIP-Seq(GSE47459)/Homer	NNNVCTGWGYAAACASN	1e-15	-36.2	0	75	0.3676	6313.6	0.1378
CArG(MADS)/PUER-Srf-ChIP-Seq(Sullivan_et_al.)/Homer	CCATATATGGNM	1e-15	-36.1	0	53	0.2598	3321.8	0.0725
bHLH80(bHLH)/col-bHLH80-DAP-Seq(GSE60143)/Homer	NNNNDCAASTTGHNN	1e-15	-36.1	0	78	0.3824	6776.3	0.1479
EBF2(EBF)/BrownAdipose-EBF2-ChIP-Seq(GSE97114)/Homer	NABTCCCWDGGGAVH	1e-15	-36.1	0	56	0.2745	3694.9	0.0806
AP-2alpha(AP2)/Hela-AP2alpha-ChIP-Seq(GSE31477)/Homer	ATGCCCTGAGGC	1e-15	-36	0	38	0.1863	1689.9	0.0369
Gata2(Zf)/K562-GATA2-ChIP-Seq(GSE18829)/Homer	BBCTTATCTS	1e-15	-36	0	94	0.4608	9396.6	0.205
Mef2a(MADS)/HL1-Mef2a.biotin-ChIP-Seq(GSE21529)/Homer	CYAAAAATAG	1e-15	-35.9	0	64	0.3137	4761.8	0.1039
E2F4(E2F)/K562-E2F4-ChIP-Seq(GSE31477)/Homer	GGCGGGAAAH	1e-15	-35.9	0	61	0.299	4360.3	0.0951
WRKY14(WRKY)/colamp-WRKY14-DAP-Seq(GSE60143)/Homer	NCGTTGACTTTN	1e-15	-35.8	0	74	0.3627	6210	0.1355
Smad4(MAD)/ESC-SMAD4-ChIP-Seq(GSE29422)/Homer	VBSYGTCTGG	1e-15	-35.8	0	77	0.3775	6664.9	0.1454
MYB27(MYB)/colamp-MYB27-DAP-Seq(GSE60143)/Homer	TACCTAACWT	1e-15	-35.7	0	45	0.2206	2429.3	0.053
Replumless(BLH)/Arabidopsis-RPL.GFP-ChIP-Seq(GSE78727)/Homer	HGTCWHATCA	1e-15	-35.7	0	111	0.5441	12510.2	0.273
ATHB33(ZFHD)/col-ATHB33-DAP-Seq(GSE60143)/Homer	NGTRATTAAK	1e-15	-35.7	0	139	0.6814	18272	0.3987
ETS1(ETS)/Jurkat-ETS1-ChIP-Seq(GSE17954)/Homer	ACAGGAAGTG	1e-15	-35.5	0	84	0.4118	7798.1	0.1702
GATA(Zf),IR3/iTreg-Gata3-ChIP-Seq(GSE20898)/Homer	NNNNNBAGATAWYATCTVHN	1e-15	-35.4	0	47	0.2304	2674.9	0.0584
SPL9(SBP)/colamp-SPL9-DAP-Seq(GSE60143)/Homer	BTGTACTT	1e-15	-35.3	0	143	0.701	19236.5	0.4198
Pdx1(Homeobox)/Islet-Pdx1-ChIP-Seq(SRA008281)/Homer	YCATYAATCA	1e-15	-35.3	0	120	0.5882	14326.5	0.3126
HAT5(Homeobox)/colamp-HAT5-DAP-Seq(GSE60143)/Homer	DCAATWATTG	1e-15	-35.3	0	46	0.2255	2566.6	0.056
ATHB13(Homeobox)/col-ATHB13-DAP-Seq(GSE60143)/Homer	CAATAATT	1e-15	-35.2	0	129	0.6324	16188.4	0.3533
AGL6(MADS)/col-AGL6-DAP-Seq(GSE60143)/Homer	TTWCCWWAWWDGGWA	1e-15	-35.2	0	40	0.1961	1932.6	0.0422
FOXA1(Forkhead)/LNCAP-FOXA1-ChIP-Seq(GSE27824)/Homer	WAAGTAAACA	1e-15	-35.1	0	114	0.5588	13174.8	0.2875
VND1(NAC)/col-VND1-DAP-Seq(GSE60143)/Homer	CTTRWDNHWYAAGYW	1e-15	-35.1	0	99	0.4853	10389.6	0.2267
Tbet(T-box)/CD8-Tbet-ChIP-Seq(GSE33802)/Homer	AGGTGTGAAM	1e-15	-35	0	88	0.4314	8511.4	0.1857
Meis1(Homeobox)/MastCells-Meis1-ChIP-Seq(GSE48085)/Homer	VGCTGWCAVB	1e-15	-35	0	80	0.3922	7218.4	0.1575
LBD18(LOBAS2)/colamp-LBD18-DAP-Seq(GSE60143)/Homer	CKGAWWTTCHGS	1e-15	-35	0	168	0.8235	25498.5	0.5564
RAP211(AP2EREBP)/colamp-RAP211-DAP-Seq(GSE60143)/Homer	RGCCGGCYWW	1e-15	-35	0	99	0.4853	10412.6	0.2272
SPL13(SBP)/col-SPL13-DAP-Seq(GSE60143)/Homer	WAHTGTACGGAH	1e-15	-34.8	0	38	0.1863	1755.8	0.0383
CRX(Homeobox)/Retina-Crx-ChIP-Seq(GSE20012)/Homer	GCTAATCC	1e-15	-34.7	0	174	0.8529	27237.9	0.5944
ATAF1(NAC)/col-ATAF1-DAP-Seq(GSE60143)/Homer	YACGTMAY	1e-14	-34.4	0	158	0.7745	23005.2	0.502
PAX3:FKHR-fusion(Paired,Homeobox)/Rh4-PAX3:FKHR-ChIP-Seq(GSE19063)/Homer	ACCRTGACTAATTNN	1e-14	-34.3	0	43	0.2108	2307.3	0.0503
Bcl11a(Zf)/HSPC-BCL11A-ChIP-Seq(GSE104676)/Homer	TYTGACCASWRG	1e-14	-34.2	0	50	0.2451	3109.7	0.0679
HIF2a(bHLH)/785_O-HIF2a-ChIP-Seq(GSE34871)/Homer	GCACGTACCC	1e-14	-34.2	0	53	0.2598	3481.4	0.076
Sox15(HMG)/CPA-Sox15-ChIP-Seq(GSE62909)/Homer	RAACAATGGN	1e-14	-34.1	0	107	0.5245	12014.2	0.2622
TATA-box/SacCer-Promoters/Homer	BBHWTATATA	1e-14	-34.1	0	105	0.5147	11642.5	0.2541
HLF(bZIP)/HSC-HLF.Flag-ChIP-Seq(GSE69817)/Homer	RTTATGYAAB	1e-14	-34.1	0	105	0.5147	11643.8	0.2541
ANAC042(NAC)/col-ANAC042-DAP-Seq(GSE60143)/Homer	CGTNDHNDHNACGKY	1e-14	-33.9	0	70	0.3431	5827.8	0.1272
Smad3(MAD)/NPC-Smad3-ChIP-Seq(GSE36673)/Homer	TWGTCTGV	1e-14	-33.9	0	119	0.5833	14373.4	0.3137
AMYB(HTH)/Testes-AMYB-ChIP-Seq(GSE44588)/Homer	TGGCAGTTGG	1e-14	-33.9	0	121	0.5931	14780	0.3225
NST1(NAC)/colamp-NST1-DAP-Seq(GSE60143)/Homer	WRCTTRWWNWWYAAG	1e-14	-33.9	0	106	0.5196	11861.5	0.2588
AT1G12630(AP2EREBP)/colamp-AT1G12630-DAP-Seq(GSE60143)/Homer	TGTCGGCA	1e-14	-33.8	0	58	0.2843	4155.4	0.0907
SpiB(ETS)/OCILY3-SPIB-ChIP-Seq(GSE56857)/Homer	AAAGRGGAAGTG	1e-14	-33.8	0	42	0.2059	2227.5	0.0486
AT3G25990(Trihelix)/colamp-AT3G25990-DAP-Seq(GSE60143)/Homer	TTAACCATAG	1e-14	-33.8	0	98	0.4804	10413	0.2272
Atf1(bZIP)/K562-ATF1-ChIP-Seq(GSE31477)/Homer	GATGACGTCA	1e-14	-33.7	0	73	0.3578	6302.5	0.1375
GATA11(C2C2gata)/col-GATA11-DAP-Seq(GSE60143)/Homer	DDHYYAGATCTR	1e-14	-33.7	0	66	0.3235	5272.1	0.115
CBF1(AP2EREBP)/colamp-CBF1-DAP-Seq(GSE60143)/Homer	YRCCGACATN	1e-14	-33.6	0	72	0.3529	6164.4	0.1345
CBF2(AP2EREBP)/colamp-CBF2-DAP-Seq(GSE60143)/Homer	YBRCCGACATNNNNN	1e-14	-33.6	0	65	0.3186	5141.1	0.1122
Sox6(HMG)/Myotubes-Sox6-ChIP-Seq(GSE32627)/Homer	CCATTGTTNY	1e-14	-33.5	0	139	0.6814	18682.4	0.4077
FOXA1(Forkhead)/MCF7-FOXA1-ChIP-Seq(GSE26831)/Homer	WAAGTAAACA	1e-14	-33.4	0	102	0.5	11197.7	0.2444
GRF9(GRF)/colamp-GRF9-DAP-Seq(GSE60143)/Homer	NWCTGACANNNNNNN	1e-14	-33.3	0	57	0.2794	4069.9	0.0888
SUT1?/SacCer-Promoters/Homer	CCCCGCGC	1e-14	-33.3	0	164	0.8039	24776.7	0.5407
BMYB(HTH)/Hela-BMYB-ChIP-Seq(GSE27030)/Homer	NHAACBGYYV	1e-14	-33.3	0	131	0.6422	16972.8	0.3704
ANAC045(NAC)/col-ANAC045-DAP-Seq(GSE60143)/Homer	DNCKTVNNNNNNAMG	1e-14	-33.3	0	142	0.6961	19413.9	0.4236
LIN-39(Homeobox)/cElegans.L3-LIN39-ChIP-Seq(modEncode)/Homer	ATGATTRATG	1e-14	-33.2	0	135	0.6618	17856.1	0.3897
ZNF7(Zf)/HepG2-ZNF7.Flag-ChIP-Seq(Encode)/Homer	CTGCCWVCTTTTRTA	1e-14	-33.2	0	57	0.2794	4083.2	0.0891
PBX2(Homeobox)/K562-PBX2-ChIP-Seq(Encode)/Homer	RTGATTKATRGN	1e-14	-33.2	0	109	0.5343	12545.9	0.2738
Foxo3(Forkhead)/U2OS-Foxo3-ChIP-Seq(E-MTAB-2701)/Homer	DGTAAACA	1e-14	-33.2	0	87	0.4265	8604.8	0.1878
ANAC096(NAC)/colamp-ANAC096-DAP-Seq(GSE60143)/Homer	TACTTGWNNNWCAAG	1e-14	-33	0	86	0.4216	8462	0.1847
Twist2(bHLH)/Myoblast-Twist2.Ty1-ChIP-Seq(GSE127998)/Homer	MCAGCTGBYH	1e-14	-33	0	83	0.4069	7966.7	0.1738
Foxa3(Forkhead)/Liver-Foxa3-ChIP-Seq(GSE77670)/Homer	BSNTGTTTACWYWGN	1e-14	-33	0	52	0.2549	3460.7	0.0755
EIL4(EIL)/Tomato-EIL4-ChIP-Seq(GSE116581)/Homer	GATTCAWTGAAT	1e-14	-32.9	0	32	0.1569	1290.5	0.0282
GATA20(C2C2gata)/colamp-GATA20-DAP-Seq(GSE60143)/Homer	TNGATCNDNM	1e-14	-32.8	0	184	0.902	30655.4	0.669
PU.1-IRF(ETS:IRF)/Bcell-PU.1-ChIP-Seq(GSE21512)/Homer	MGGAAGTGAAAC	1e-14	-32.8	0	110	0.5392	12808.8	0.2795
EWS:FLI1-fusion(ETS)/SK_N_MC-EWS:FLI1-ChIP-Seq(SRA014231)/Homer	VACAGGAAAT	1e-14	-32.7	0	54	0.2647	3742.4	0.0817
AT5G22990(C2H2)/col-AT5G22990-DAP-Seq(GSE60143)/Homer	WCGAHDTCGWHN	1e-14	-32.6	0	67	0.3284	5533.1	0.1207
STAT1(Stat)/HelaS3-STAT1-ChIP-Seq(GSE12782)/Homer	NATTTCCNGGAAAT	1e-14	-32.6	0	46	0.2255	2764.5	0.0603
PSE(SNAPc)/K562-mStart-Seq/Homer	WAVTCACCMTAASYDAAAAG	1e-14	-32.5	0	74	0.3627	6605.5	0.1441
ANAC058(NAC)/col-ANAC058-DAP-Seq(GSE60143)/Homer	TWCTTGTDNNACAAG	1e-14	-32.3	0	80	0.3922	7569.8	0.1652
Eomes(T-box)/H9-Eomes-ChIP-Seq(GSE26097)/Homer	ATTAACACCT	1e-13	-32.2	0	139	0.6814	18955.3	0.4136
ANAC038(NAC)/col-ANAC038-DAP-Seq(GSE60143)/Homer	ACACGTWAYC	1e-13	-32.1	0	158	0.7745	23490.4	0.5126
HNF4a(NR),DR1/HepG2-HNF4a-ChIP-Seq(GSE25021)/Homer	CARRGKBCAAAGTYCA	1e-13	-32.1	0	41	0.201	2236.6	0.0488
Tcf21(bHLH)/ArterySmoothMuscle-Tcf21-ChIP-Seq(GSE61369)/Homer	NAACAGCTGG	1e-13	-32.1	0	50	0.2451	3289.1	0.0718
Unknown2/Drosophila-Promoters/Homer	CATCMCTA	1e-13	-32	0	71	0.348	6199.3	0.1353
E-box/Drosophila-Promoters/Homer	AACAGCTGTTHN	1e-13	-32	0	28	0.1373	992.4	0.0217
VND3(NAC)/colamp-VND3-DAP-Seq(GSE60143)/Homer	TRCTTGWDNHWCAAG	1e-13	-31.9	0	87	0.4265	8784	0.1917
Hand2(bHLH)/Mesoderm-Hand2-ChIP-Seq(GSE61475)/Homer	TGACANARRCCAGRC	1e-13	-31.9	0	38	0.1863	1927.9	0.0421
MYB83(MYB)/colamp-MYB83-DAP-Seq(GSE60143)/Homer	CACCAACCWH	1e-13	-31.9	0	138	0.6765	18786.5	0.41
MYB81(MYB)/col-MYB81-DAP-Seq(GSE60143)/Homer	NWAACSGWTWNN	1e-13	-31.8	0	156	0.7647	23055	0.5031
HOXA1(Homeobox)/mES-Hoxa1-ChIP-Seq(SRP084292)/Homer	TGATKGATGR	1e-13	-31.7	0	60	0.2941	4634.9	0.1011
WRKY45(WRKY)/col-WRKY45-DAP-Seq(GSE60143)/Homer	HNNNKTTGACTWWNH	1e-13	-31.7	0	69	0.3382	5937.6	0.1296
Pax7(Paired,Homeobox)/Myoblast-Pax7-ChIP-Seq(GSE25064)/Homer	TAATCAATTA	1e-13	-31.7	0	44	0.2157	2603.5	0.0568
At3g09600(MYBrelated)/colamp-At3g09600-DAP-Seq(GSE60143)/Homer	AAAATATCTT	1e-13	-31.5	0	84	0.4118	8343.8	0.1821
EMB1789(C3H)/col-EMB1789-DAP-Seq(GSE60143)/Homer	TWTTTACCGYND	1e-13	-31.3	0	69	0.3382	5985.9	0.1306
bHLHE41(bHLH)/proB-Bhlhe41-ChIP-Seq(GSE93764)/Homer	KCACGTGMCN	1e-13	-31.3	0	77	0.3775	7233.7	0.1579
MYB70(MYB)/col-MYB70-DAP-Seq(GSE60143)/Homer	WTAACNGTTA	1e-13	-31.2	0	144	0.7059	20286.6	0.4427
IRF8(IRF)/BMDM-IRF8-ChIP-Seq(GSE77884)/Homer	GRAASTGAAAST	1e-13	-31.2	0	57	0.2794	4276.4	0.0933
VND2(NAC)/col-VND2-DAP-Seq(GSE60143)/Homer	DNCKTNNNNNNNAAG	1e-13	-31.2	0	102	0.5	11563.5	0.2523
AT3G09735(S1Falike)/col-AT3G09735-DAP-Seq(GSE60143)/Homer	TTCTAGAANMTTCTA	1e-13	-31.2	0	66	0.3235	5557.6	0.1213
MYB39(MYB)/col-MYB39-DAP-Seq(GSE60143)/Homer	WWAARKTAGGTGRAA	1e-13	-30.9	0	38	0.1863	1990.8	0.0434
ANAC079(NAC)/colamp-ANAC079-DAP-Seq(GSE60143)/Homer	TACACGCAACCT	1e-13	-30.8	0	63	0.3088	5161.5	0.1126
NGA4(ABI3VP1)/col-NGA4-DAP-Seq(GSE60143)/Homer	TKNTCAGGTG	1e-13	-30.8	0	113	0.5539	13741.7	0.2999
RVE1(MYBrelated)/col-RVE1-DAP-Seq(GSE60143)/Homer	AAATATCT	1e-13	-30.7	0	92	0.451	9834.4	0.2146
MYB101(MYB)/colamp-MYB101-DAP-Seq(GSE60143)/Homer	TAACNRMY	1e-13	-30.6	0	157	0.7696	23566.7	0.5143
RUNX2(Runt)/PCa-RUNX2-ChIP-Seq(GSE33889)/Homer	NWAACCACADNN	1e-13	-30.6	0	68	0.3333	5924.8	0.1293
DEL2(E2FDP)/col-DEL2-DAP-Seq(GSE60143)/Homer	WTTTCSCGCC	1e-13	-30.6	0	49	0.2402	3295.9	0.0719
Tlx?(NR)/NPC-H3K4me1-ChIP-Seq(GSE16256)/Homer	CTGGCAGSCTGCCA	1e-13	-30.4	0	23	0.1127	666.3	0.0145
Nr5a2(NR)/Pancreas-LRH1-ChIP-Seq(GSE34295)/Homer	BTCAAGGTCA	1e-13	-30.4	0	54	0.2647	3953.4	0.0863
IBL1(bHLH)/Seedling-IBL1-ChIP-Seq(GSE51120)/Homer	CACGTGCC	1e-13	-30.4	0	82	0.402	8174.6	0.1784
Mouse_Recombination_Hotspot(Zf)/Testis-DMC1-ChIP-Seq(GSE24438)/Homer	ACTYKNATTCGTGNTACTTC	1e-13	-30.4	0	25	0.1225	817.6	0.0178
bHLH130(bHLH)/col-bHLH130-DAP-Seq(GSE60143)/Homer	GCAACTTG	1e-13	-30.3	0	66	0.3235	5654.1	0.1234
Sp1(Zf)/Promoter/Homer	GGCCCCGCCCCC	1e-13	-30.3	0	13	0.0637	133.9	0.0029
MYB77(MYB)/col-MYB77-DAP-Seq(GSE60143)/Homer	NYAACBGYMC	1e-13	-30.3	0	120	0.5882	15252	0.3328
Smad2(MAD)/ES-SMAD2-ChIP-Seq(GSE29422)/Homer	CTGTCTGG	1e-13	-30.2	0	75	0.3676	7052.8	0.1539
Tbx5(T-box)/HL1-Tbx5.biotin-ChIP-Seq(GSE21529)/Homer	AGGTGTCA	1e-13	-30.1	0	131	0.6422	17607.3	0.3842
At5g18450(AP2EREBP)/col-At5g18450-DAP-Seq(GSE60143)/Homer	CACCGCTT	1e-13	-30.1	0	106	0.5196	12518.9	0.2732
HIF-1a(bHLH)/MCF7-HIF1a-ChIP-Seq(GSE28352)/Homer	TACGTGCV	1e-13	-30	0	39	0.1912	2156.2	0.0471
TGA2(bZIP)/colamp-TGA2-DAP-Seq(GSE60143)/Homer	ACGTCAYCHH	1e-13	-30	0	77	0.3775	7401.5	0.1615
DDF1(AP2EREBP)/col-DDF1-DAP-Seq(GSE60143)/Homer	GCCGACAT	1e-12	-29.9	0	60	0.2941	4830.4	0.1054
SMB(NAC)/colamp-SMB-DAP-Seq(GSE60143)/Homer	CTTVNNNNDBAAGHW	1e-12	-29.9	0	103	0.5049	11982.3	0.2615
PIF4(bHLH)/Seedling-PIF4-ChIP-Seq(GSE35315)/Homer	NNBCACGTGN	1e-12	-29.8	0	72	0.3529	6632.3	0.1447
PIF5ox(bHLH)/Arabidopsis-PIF5ox-ChIP-Seq(GSE35062)/Homer	BCACGTGVDN	1e-12	-29.8	0	66	0.3235	5722.7	0.1249
RUNX1(Runt)/Jurkat-RUNX1-ChIP-Seq(GSE29180)/Homer	AAACCACARM	1e-12	-29.7	0	82	0.402	8270.4	0.1805
AT2G20110(CPP)/colamp-AT2G20110-DAP-Seq(GSE60143)/Homer	ATTYAAATHY	1e-12	-29.7	0	142	0.6961	20150.1	0.4397
AT1G47655(C2C2dof)/colamp-AT1G47655-DAP-Seq(GSE60143)/Homer	YHACTTTTTS	1e-12	-29.7	0	196	0.9608	35571	0.7762
TEAD2(TEA)/Py2T-Tead2-ChIP-Seq(GSE55709)/Homer	CCWGGAATGY	1e-12	-29.7	0	48	0.2353	3247.2	0.0709
ANAC028(NAC)/col-ANAC028-DAP-Seq(GSE60143)/Homer	WRCTTGNNNNNCAAG	1e-12	-29.7	0	85	0.4167	8786.5	0.1917
ANAC062(NAC)/colamp-ANAC062-DAP-Seq(GSE60143)/Homer	TACTTANTNWNYAAG	1e-12	-29.6	0	60	0.2941	4863.1	0.1061
VND6(NAC)/col-VND6-DAP-Seq(GSE60143)/Homer	DCTTNHTTTTYAMGY	1e-12	-29.6	0	109	0.5343	13174.6	0.2875
MafB(bZIP)/BMM-Mafb-ChIP-Seq(GSE75722)/Homer	WNTGCTGASTCAGCANWTTY	1e-12	-29.6	0	41	0.201	2411.6	0.0526
HINFP(Zf)/K562-HINFP.eGFP-ChIP-Seq(Encode)/Homer	TWVGGTCCGC	1e-12	-29.5	0	36	0.1765	1871.1	0.0408
CEJ1(AP2EREBP)/col-CEJ1-DAP-Seq(GSE60143)/Homer	WWTGTCGGTG	1e-12	-29.4	0	93	0.4559	10220.6	0.223
MYB118(MYB)/colamp-MYB118-DAP-Seq(GSE60143)/Homer	TAWCCGTTAC	1e-12	-29.4	0	61	0.299	5032.9	0.1098
SeqBias: TA-repeat	TATATATATA	1e-12	-29.3	0	174	0.8529	28396.1	0.6196
CELF2(RRM)/JSL1-CELF2-CLIP-Seq(GSE71264)/Homer	RGTGTCAG	1e-12	-29.3	0	28	0.1373	1108.8	0.0242
Tcf3(HMG)/mES-Tcf3-ChIP-Seq(GSE11724)/Homer	ASWTCAAAGG	1e-12	-29.2	0	49	0.2402	3413.9	0.0745
FOXK2(Forkhead)/U2OS-FOXK2-ChIP-Seq(E-MTAB-2204)/Homer	SCHTGTTTACAT	1e-12	-29.2	0	71	0.348	6564.7	0.1433
MYB98(MYB)/col-MYB98-DAP-Seq(GSE60143)/Homer	NWDCCGTTAC	1e-12	-29.2	0	52	0.2549	3811.8	0.0832
Duxbl(Homeobox)/NIH3T3-Duxbl.HA-ChIP-Seq(GSE119782)/Homer	TAAYCYAATCAA	1e-12	-29.1	0	33	0.1618	1585.4	0.0346
OCT4-SOX2-TCF-NANOG(POU,Homeobox,HMG)/mES-Oct4-ChIP-Seq(GSE11431)/Homer	ATTTGCATAACAATG	1e-12	-29.1	0	41	0.201	2449.8	0.0535
ATHB18(Homeobox)/colamp-ATHB18-DAP-Seq(GSE60143)/Homer	YCAATSATTG	1e-12	-29.1	0	46	0.2255	3050.8	0.0666
TGA9(bZIP)/colamp-TGA9-DAP-Seq(GSE60143)/Homer	VTGACGTC	1e-12	-29	0	95	0.4657	10649.1	0.2324
At1g36060(AP2EREBP)/colamp-At1g36060-DAP-Seq(GSE60143)/Homer	NNWWKGTCGGTG	1e-12	-28.9	0	74	0.3627	7081.2	0.1545
ERRg(NR)/Kidney-ESRRG-ChIP-Seq(GSE104905)/Homer	GTGACCTTGRVN	1e-12	-28.9	0	59	0.2892	4809.9	0.105
PAX5(Paired,Homeobox)/GM12878-PAX5-ChIP-Seq(GSE32465)/Homer	GCAGCCAAGCRTGACH	1e-12	-28.8	0	33	0.1618	1603.6	0.035
FOXK1(Forkhead)/HEK293-FOXK1-ChIP-Seq(GSE51673)/Homer	NVWTGTTTAC	1e-12	-28.8	0	107	0.5245	12940.7	0.2824
PAX6(Paired,Homeobox)/Forebrain-Pax6-ChIP-Seq(GSE66961)/Homer	NGTGTTCAVTSAAGCGKAAA	1e-12	-28.8	0	22	0.1078	649.9	0.0142
Nkx2.1(Homeobox)/LungAC-Nkx2.1-ChIP-Seq(GSE43252)/Homer	RSCACTYRAG	1e-12	-28.8	0	146	0.7157	21284.6	0.4645
At5g62940(C2C2dof)/col-At5g62940-DAP-Seq(GSE60143)/Homer	WHWHHACTTTTT	1e-12	-28.8	0	194	0.951	34981.3	0.7633
CAMTA1(CAMTA)/col-CAMTA1-DAP-Seq(GSE60143)/Homer	WWAACGCGTT	1e-12	-28.7	0	57	0.2794	4541.6	0.0991
PGR(NR)/EndoStromal-PGR-ChIP-Seq(GSE69539)/Homer	AAGAACATWHTGTTC	1e-12	-28.6	0	33	0.1618	1615.4	0.0353
ATHB25(ZFHD)/colamp-ATHB25-DAP-Seq(GSE60143)/Homer	TAATTAVB	1e-12	-28.6	0	129	0.6324	17485.6	0.3816
MYB94(MYB)/col-MYB94-DAP-Seq(GSE60143)/Homer	WGGTRGTTGGKA	1e-12	-28.5	0	49	0.2402	3479.2	0.0759
Atoh1(bHLH)/Cerebellum-Atoh1-ChIP-Seq(GSE22111)/Homer	VNRVCAGCTGGY	1e-12	-28.5	0	54	0.2647	4150.9	0.0906
ERF115(AP2EREBP)/colamp-ERF115-DAP-Seq(GSE60143)/Homer	WTKRCGGCGB	1e-12	-28.4	0	103	0.5049	12240.5	0.2671
Zic(Zf)/Cerebellum-ZIC1.2-ChIP-Seq(GSE60731)/Homer	CCTGCTGAGH	1e-12	-28.4	0	40	0.1961	2390.1	0.0522
ZNF675(Zf)/HEK293-ZNF675.GFP-ChIP-Seq(GSE58341)/Homer	ARGAGGMCAAAATGW	1e-12	-28.3	0	26	0.1275	983.9	0.0215
AT3G10030(Trihelix)/colamp-AT3G10030-DAP-Seq(GSE60143)/Homer	GCCGTTAA	1e-12	-28.2	0	90	0.4412	9885.4	0.2157
RUNX(Runt)/HPC7-Runx1-ChIP-Seq(GSE22178)/Homer	SAAACCACAG	1e-12	-28.1	0	61	0.299	5182	0.1131
ASL18(LOBAS2)/colamp-ASL18-DAP-Seq(GSE60143)/Homer	CCGGAAAWTCMGGAR	1e-12	-28.1	0	114	0.5588	14454.4	0.3154
BMAL1(bHLH)/Liver-Bmal1-ChIP-Seq(GSE39860)/Homer	GNCACGTG	1e-12	-28	0	93	0.4559	10461.8	0.2283
Pax8(Paired,Homeobox)/Thyroid-Pax8-ChIP-Seq(GSE26938)/Homer	GTCATGCHTGRCTGS	1e-12	-28	0	23	0.1127	752	0.0164
bZIP50(bZIP)/colamp-bZIP50-DAP-Seq(GSE60143)/Homer	GATGACGTCA	1e-12	-27.8	0	95	0.4657	10860.5	0.237
NF1(CTF)/LNCAP-NF1-ChIP-Seq(Unpublished)/Homer	CYTGGCABNSTGCCAR	1e-12	-27.8	0	25	0.1225	919.1	0.0201
ANAC094(NAC)/col-ANAC094-DAP-Seq(GSE60143)/Homer	DVCGTRNNNNNYACG	1e-12	-27.7	0	51	0.25	3827.7	0.0835
GATA19(C2C2gata)/colamp-GATA19-DAP-Seq(GSE60143)/Homer	ATCSGATCVG	1e-12	-27.7	0	37	0.1814	2102.8	0.0459
ARE(NR)/LNCAP-AR-ChIP-Seq(GSE27824)/Homer	RGRACASNSTGTYCYB	1e-12	-27.7	0	23	0.1127	763.6	0.0167
GRE(NR),IR3/RAW264.7-GRE-ChIP-Seq(Unpublished)/Homer	VAGRACAKWCTGTYC	1e-11	-27.6	0	28	0.1373	1191.3	0.026
STOP1(C2H2)/colamp-STOP1-DAP-Seq(GSE60143)/Homer	DTATCTGGKGRAGGT	1e-11	-27.6	0	49	0.2402	3572.5	0.078
MYB119(MYB)/colamp-MYB119-DAP-Seq(GSE60143)/Homer	YRACCGTTACDD	1e-11	-27.6	0	67	0.3284	6159.9	0.1344
AT1G77200(AP2EREBP)/colamp-AT1G77200-DAP-Seq(GSE60143)/Homer	ACCGACAHWD	1e-11	-27.5	0	81	0.3971	8436.1	0.1841
VND4(NAC)/colamp-VND4-DAP-Seq(GSE60143)/Homer	WRCTTGWANWWCAAG	1e-11	-27.5	0	86	0.4216	9298.8	0.2029
AT2G20400(G2like)/colamp-AT2G20400-DAP-Seq(GSE60143)/Homer	DNVGAATATTCBNHN	1e-11	-27.4	0	37	0.1814	2120.3	0.0463
SCL(bHLH)/HPC7-Scl-ChIP-Seq(GSE13511)/Homer	AVCAGCTG	1e-11	-27.4	0	149	0.7304	22308	0.4868
PHA-4(Forkhead)/cElegans-Embryos-PHA4-ChIP-Seq(modEncode)/Homer	KTGTTTGC	1e-11	-27.4	0	160	0.7843	25048.3	0.5466
Esrrb(NR)/mES-Esrrb-ChIP-Seq(GSE11431)/Homer	KTGACCTTGA	1e-11	-27.4	0	52	0.2549	3994.9	0.0872
FoxL2(Forkhead)/Ovary-FoxL2-ChIP-Seq(GSE60858)/Homer	WWTRTAAACAVG	1e-11	-27.3	0	96	0.4706	11124.2	0.2427
ARF16(ARF)/col-ARF16-DAP-Seq(GSE60143)/Homer	ATTTTACGAT	1e-11	-27.3	0	54	0.2647	4279.5	0.0934
Zfp57(Zf)/H1-ZFP57.HA-ChIP-Seq(GSE115387)/Homer	NANTGCSGCA	1e-11	-27.1	0	44	0.2157	2977.3	0.065
ABF1/SacCer-Promoters/Homer	CGTRNAAARTGA	1e-11	-27.1	0	48	0.2353	3491.9	0.0762
Foxf1(Forkhead)/Lung-Foxf1-ChIP-Seq(GSE77951)/Homer	WWATRTAAACAN	1e-11	-27	0	100	0.4902	11927.9	0.2603
BPC1(BBRBPC)/colamp-BPC1-DAP-Seq(GSE60143)/Homer	GARGAGAGAGAA	1e-11	-27	0	77	0.3775	7851.6	0.1713
SND3(NAC)/col-SND3-DAP-Seq(GSE60143)/Homer	CTTNHNNNDNAAGNH	1e-11	-26.9	0	87	0.4265	9571.7	0.2089
Six2(Homeobox)/NephronProgenitor-Six2-ChIP-Seq(GSE39837)/Homer	GWAAYHTGAKMC	1e-11	-26.9	0	106	0.5196	13101	0.2859
Tbx6(T-box)/ESC-Tbx6-ChIP-Seq(GSE93524)/Homer	DAGGTGTBAA	1e-11	-26.9	0	76	0.3725	7694.5	0.1679
AT3G10113(MYBrelated)/col-AT3G10113-DAP-Seq(GSE60143)/Homer	WNAAATATCWWN	1e-11	-26.8	0	76	0.3725	7703.5	0.1681
PU.1(ETS)/ThioMac-PU.1-ChIP-Seq(GSE21512)/Homer	AGAGGAAGTG	1e-11	-26.8	0	46	0.2255	3255.3	0.071
MYB73(MYB)/col-MYB73-DAP-Seq(GSE60143)/Homer	NNNNHAACNGHHDHN	1e-11	-26.8	0	162	0.7941	25706.5	0.561
PU.1:IRF8(ETS:IRF)/pDC-Irf8-ChIP-Seq(GSE66899)/Homer	GGAAGTGAAAST	1e-11	-26.7	0	35	0.1716	1951	0.0426
CBF3(AP2EREBP)/colamp-CBF3-DAP-Seq(GSE60143)/Homer	YNRCCGACATNN	1e-11	-26.7	0	57	0.2794	4773.8	0.1042
GATA6(C2C2gata)/col200-GATA6-DAP-Seq(GSE60143)/Homer	TAGATCTARAHH	1e-11	-26.6	0	34	0.1667	1850.1	0.0404
Ets1-distal(ETS)/CD4+-PolII-ChIP-Seq(Barski_et_al.)/Homer	MACAGGAAGT	1e-11	-26.6	0	28	0.1373	1244	0.0271
SND2(NAC)/colamp-SND2-DAP-Seq(GSE60143)/Homer	CTTVWNNNWBAAGNW	1e-11	-26.5	0	71	0.348	6943.4	0.1515
Dlx3(Homeobox)/Kerainocytes-Dlx3-ChIP-Seq(GSE89884)/Homer	NDGTAATTAC	1e-11	-26.4	0	95	0.4657	11112.4	0.2425
MYNN(Zf)/HEK293-MYNN.eGFP-ChIP-Seq(Encode)/Homer	TTCAAAWTAAAAGTC	1e-11	-26.3	0	44	0.2157	3048.9	0.0665
AtHB32(ZFHD)/col200-AtHB32-DAP-Seq(GSE60143)/Homer	CGAATTAT	1e-11	-26.3	0	134	0.6569	19087.3	0.4165
MNT(bHLH)/HepG2-MNT-ChIP-Seq(Encode)/Homer	DGCACACGTG	1e-11	-26.1	0	62	0.3039	5585.6	0.1219
Oct6(POU,Homeobox)/NPC-Pou3f1-ChIP-Seq(GSE35496)/Homer	WATGCAAATGAG	1e-11	-26.1	0	54	0.2647	4417.8	0.0964
THRb(NR)/Liver-NR1A2-ChIP-Seq(GSE52613)/Homer	TRAGGTCA	1e-11	-26.1	0	144	0.7059	21427.2	0.4676
ANAC071(NAC)/col-ANAC071-DAP-Seq(GSE60143)/Homer	DNCKTNDNNNHNAAG	1e-11	-26	0	95	0.4657	11181.9	0.244
ANAC057(NAC)/colamp-ANAC057-DAP-Seq(GSE60143)/Homer	DVCKTGNNNNNCAMG	1e-11	-26	0	82	0.402	8850.3	0.1931
Pit1+1bp(Homeobox)/GCrat-Pit1-ChIP-Seq(GSE58009)/Homer	ATGCATAATTCA	1e-11	-26	0	59	0.2892	5154.3	0.1125
AGL16(MADS)/col-AGL16-DAP-Seq(GSE60143)/Homer	TWCCHWATWDGGAAA	1e-11	-25.9	0	27	0.1324	1185.9	0.0259
AGL25(MADS)/colamp-AGL25-DAP-Seq(GSE60143)/Homer	TTTCCATWTWTGGAA	1e-11	-25.9	0	23	0.1127	835.2	0.0182
TCP3(TCP)/colamp-TCP3-DAP-Seq(GSE60143)/Homer	WGTGGTCCCAAHWWW	1e-11	-25.9	0	30	0.1471	1480	0.0323
RKD2(RWPRK)/colamp-RKD2-DAP-Seq(GSE60143)/Homer	GACKTTTCRDCTTCC	1e-11	-25.8	0	85	0.4167	9407.2	0.2053
ANAC083(NAC)/col-ANAC083-DAP-Seq(GSE60143)/Homer	CKTRWNNNWYAMGTA	1e-11	-25.8	0	90	0.4412	10311.3	0.225
RAV1(RAV)/colamp-RAV1-DAP-Seq(GSE60143)/Homer	TWWTTTCTGTTG	1e-11	-25.7	0	91	0.4461	10501.4	0.2292
Rfx5(HTH)/GM12878-Rfx5-ChIP-Seq(GSE31477)/Homer	SCCTAGCAACAG	1e-11	-25.7	0	32	0.1569	1696.3	0.037
ATY13(MYB)/col-ATY13-DAP-Seq(GSE60143)/Homer	YYYAACYRHH	1e-11	-25.6	0	180	0.8824	31014.5	0.6768
Nkx6.1(Homeobox)/Islet-Nkx6.1-ChIP-Seq(GSE40975)/Homer	GKTAATGR	1e-11	-25.6	0	182	0.8922	31634	0.6903
At2g33710(AP2EREBP)/colamp-At2g33710-DAP-Seq(GSE60143)/Homer	WTKGCGGCKR	1e-11	-25.5	0	112	0.549	14580.2	0.3182
CEBP:AP1(bZIP)/ThioMac-CEBPb-ChIP-Seq(GSE21512)/Homer	DRTGTTGCAA	1e-11	-25.5	0	81	0.3971	8770.8	0.1914
DREF/Drosophila-Promoters/Homer	AVYTATCGATAD	1e-11	-25.4	0	21	0.1029	695.5	0.0152
WT1(Zf)/Kidney-WT1-ChIP-Seq(GSE90016)/Homer	MCTCCCMCRCAB	1e-11	-25.4	0	36	0.1765	2160.2	0.0471
DREB19(AP2EREBP)/colamp-DREB19-DAP-Seq(GSE60143)/Homer	AATGTCGGTK	1e-11	-25.4	0	65	0.3186	6145	0.1341
ZBTB12(Zf)/HEK293-ZBTB12.GFP-ChIP-Seq(GSE58341)/Homer	NGNTCTAGAACCNGV	1e-10	-25.3	0	45	0.2206	3270.1	0.0714
AT1G04880(ARID)/colamp-AT1G04880-DAP-Seq(GSE60143)/Homer	AAACTATATADTATA	1e-10	-25.3	0	46	0.2255	3403	0.0743
HSF6(HSF)/col-HSF6-DAP-Seq(GSE60143)/Homer	TTYTAGAAGCTTCTA	1e-10	-25.3	0	44	0.2157	3142.3	0.0686
TCF4(bHLH)/SHSY5Y-TCF4-ChIP-Seq(GSE96915)/Homer	SMCATCTGKH	1e-10	-25.3	0	68	0.3333	6630.1	0.1447
Brachyury(T-box)/Mesoendoderm-Brachyury-ChIP-exo(GSE54963)/Homer	ANTTMRCASBNNNGTGYKAAN	1e-10	-25.2	0	31	0.152	1622.7	0.0354
REB1/SacCer-Promoters/Homer	KCCGGGTAAYRR	1e-10	-25	0	32	0.1569	1743	0.038
ANAC016(NAC)/col-ANAC016-DAP-Seq(GSE60143)/Homer	WNCTTGNNNNNCAMG	1e-10	-24.8	0	85	0.4167	9588.4	0.2092
AT3G16280(AP2EREBP)/colamp-AT3G16280-DAP-Seq(GSE60143)/Homer	HCACCGACAHHDHHN	1e-10	-24.8	0	54	0.2647	4569.2	0.0997
GRHL2(CP2)/HBE-GRHL2-ChIP-Seq(GSE46194)/Homer	AAACYKGTTWDACMRGTTTB	1e-10	-24.6	0	46	0.2255	3471.8	0.0758
WIP5(C2H2)/colamp-WIP5-DAP-Seq(GSE60143)/Homer	TDTTCTCMAGGT	1e-10	-24.6	0	76	0.3725	8057.1	0.1758
ATHB34(ZFHD)/colamp-ATHB34-DAP-Seq(GSE60143)/Homer	TRATTARS	1e-10	-24.5	0	103	0.5049	12988.4	0.2834
EPR1(MYBrelated)/colamp-EPR1-DAP-Seq(GSE60143)/Homer	AAATATCT	1e-10	-24.5	0	65	0.3186	6270.2	0.1368
LHY1(MYBrelated)/col-LHY1-DAP-Seq(GSE60143)/Homer	AAATATCT	1e-10	-24.5	0	65	0.3186	6270.2	0.1368
NTM1(NAC)/col-NTM1-DAP-Seq(GSE60143)/Homer	ACTTRTARAASAAGT	1e-10	-24.5	0	60	0.2941	5495.2	0.1199
ANAC103(NAC)/col-ANAC103-DAP-Seq(GSE60143)/Homer	AACTTGNWNWNCAAG	1e-10	-24.4	0	58	0.2843	5203	0.1135
RUNX-AML(Runt)/CD4+-PolII-ChIP-Seq(Barski_et_al.)/Homer	GCTGTGGTTW	1e-10	-24.4	0	52	0.2549	4328.3	0.0945
SFP1/SacCer-Promoters/Homer	DDAAAAATTTTY	1e-10	-24.4	0	27	0.1324	1271.1	0.0277
SPCH(bHLH)/Seedling-SPCH-ChIP-Seq(GSE57497)/Homer	WNBCACGTGA	1e-10	-24.3	0	77	0.3775	8279.5	0.1807
ANAC050(NAC)/colamp-ANAC050-DAP-Seq(GSE60143)/Homer	WNCTTGNNNNNCAAG	1e-10	-24.2	0	69	0.3382	6962	0.1519
Znf263(Zf)/K562-Znf263-ChIP-Seq(GSE31477)/Homer	CVGTSCTCCC	1e-10	-23.8	0	84	0.4118	9590.3	0.2093
ANAC013(NAC)/col-ANAC013-DAP-Seq(GSE60143)/Homer	CTTGNNNNNCAAGNA	1e-10	-23.5	0	58	0.2843	5319.4	0.1161
Zelda(Zf)/Embryo-zld-ChIP-Seq(GSE65441)/Homer	KBCTACCTGW	1e-10	-23.5	0	38	0.1863	2554.5	0.0557
GAGA-repeat/SacCer-Promoters/Homer	CTYTCTYTCTCTCTC	1e-10	-23.5	0	192	0.9412	35424.5	0.773
TGA10(bZIP)/colamp-TGA10-DAP-Seq(GSE60143)/Homer	ATGACGTC	1e-10	-23.5	0	59	0.2892	5477.1	0.1195
ZNF264(Zf)/HEK293-ZNF264.GFP-ChIP-Seq(GSE58341)/Homer	RGGGCACTAACY	1e-10	-23.5	0	45	0.2206	3461.5	0.0755
Unknown4/Drosophila-Promoters/Homer	AAAAATACCRMA	1e-10	-23.5	0	33	0.1618	1966.8	0.0429
FEA4(bZIP)/Corn-FEA4-ChIP-Seq(GSE61954)/Homer	TGACGTCACS	1e-10	-23.5	0	72	0.3529	7568.6	0.1652
bHLH10(bHLH)/colamp-bHLH10-DAP-Seq(GSE60143)/Homer	YACCGACA	1e-10	-23.4	0	38	0.1863	2567.7	0.056
ATHB23(ZFHD)/col-ATHB23-DAP-Seq(GSE60143)/Homer	HTAATTARNN	1e-10	-23.3	0	109	0.5343	14436.4	0.315
At5g52660(MYBrelated)/colamp-At5g52660-DAP-Seq(GSE60143)/Homer	HAAAAATATCTW	1e-10	-23.3	0	75	0.3676	8102.4	0.1768
Sox17(HMG)/Endoderm-Sox17-ChIP-Seq(GSE61475)/Homer	CCATTGTTYB	1e-10	-23.3	0	77	0.3775	8450.7	0.1844
ANAC092(NAC)/colamp-ANAC092-DAP-Seq(GSE60143)/Homer	WRCKTGWNNNWCAMG	1e-10	-23.2	0	59	0.2892	5518.6	0.1204
ANAC053(NAC)/colamp-ANAC053-DAP-Seq(GSE60143)/Homer	TDCTTGNNNNNCAAG	1e-10	-23.1	0	67	0.3284	6800.1	0.1484
Jun-AP1(bZIP)/K562-cJun-ChIP-Seq(GSE31477)/Homer	GATGASTCATCN	1e-09	-23	0	23	0.1127	969.2	0.0211
LBD13(LOBAS2)/colamp-LBD13-DAP-Seq(GSE60143)/Homer	KCCGTNWTTTBCGGC	1e-09	-22.9	0	79	0.3873	8862.6	0.1934
PHV(HB)/col-PHV-DAP-Seq(GSE60143)/Homer	RTAATSATTA	1e-09	-22.9	0	63	0.3088	6193.8	0.1352
ZBTB18(Zf)/HEK293-ZBTB18.GFP-ChIP-Seq(GSE58341)/Homer	AACATCTGGA	1e-09	-22.8	0	31	0.152	1789.5	0.039
NFkB-p50,p52(RHD)/Monocyte-p50-ChIP-Chip(Schreiber_et_al.)/Homer	GGGGGAATCCCC	1e-09	-22.8	0	13	0.0637	244.7	0.0053
At4g01280(MYBrelated)/colamp-At4g01280-DAP-Seq(GSE60143)/Homer	AAATATCT	1e-09	-22.8	0	81	0.3971	9232.1	0.2015
TATA-box/Drosophila-Promoters/Homer	CTATAAAAGCSV	1e-09	-22.8	0	25	0.1225	1167.4	0.0255
DEAR2(AP2EREBP)/colamp-DEAR2-DAP-Seq(GSE60143)/Homer	HCACCGACAWHD	1e-09	-22.8	0	94	0.4608	11622.6	0.2536
Pitx1(Homeobox)/Chicken-Pitx1-ChIP-Seq(GSE38910)/Homer	TAATCCCN	1e-09	-22.7	0	198	0.9706	37904.5	0.8271
AT2G28920(ND)/col-AT2G28920-DAP-Seq(GSE60143)/Homer	WAGATATTTWTW	1e-09	-22.6	0	52	0.2549	4543.7	0.0992
CUC3(NAC)/col-CUC3-DAP-Seq(GSE60143)/Homer	TRCKTGWNNNACAMG	1e-09	-22.6	0	54	0.2647	4840.1	0.1056
Mef2d(MADS)/Retina-Mef2d-ChIP-Seq(GSE61391)/Homer	GCTATTTTTAGC	1e-09	-22.4	0	35	0.1716	2282.2	0.0498
WRKY11(WRKY)/col-WRKY11-DAP-Seq(GSE60143)/Homer	SCGTTGACTTTN	1e-09	-22.3	0	28	0.1373	1499.8	0.0327
FHY3(FAR1)/Arabidopsis-FHY3-ChIP-Seq(GSE30711)/Homer	HHCACGCGCBTN	1e-09	-22.3	0	34	0.1667	2177.8	0.0475
Unknown-ESC-element(?)/mES-Nanog-ChIP-Seq(GSE11724)/Homer	CACAGCAGGGGG	1e-09	-22.3	0	25	0.1225	1196.5	0.0261
E2F1(E2F)/Hela-E2F1-ChIP-Seq(GSE22478)/Homer	CWGGCGGGAA	1e-09	-22.2	0	28	0.1373	1508.3	0.0329
Pho2(bHLH)/Yeast-Pho2-ChIP-Seq(GSE29506)/Homer	CCCACGTGCT	1e-09	-22.1	0	32	0.1569	1954.2	0.0426
Nr5a2(NR)/mES-Nr5a2-ChIP-Seq(GSE19019)/Homer	BTCAAGGTCA	1e-09	-22.1	0	39	0.1912	2811.8	0.0614
ARF2(ARF)/col-ARF2-DAP-Seq(GSE60143)/Homer	TTGTCGGMWN	1e-09	-22	0	125	0.6127	18107.5	0.3951
TINY(AP2EREBP)/col-TINY-DAP-Seq(GSE60143)/Homer	NNCACCGACA	1e-09	-21.8	0	35	0.1716	2336	0.051
n-Myc(bHLH)/mES-nMyc-ChIP-Seq(GSE11431)/Homer	VRCCACGTGG	1e-09	-21.8	0	42	0.2059	3240.5	0.0707
VIP1(bZIP)/col-VIP1-DAP-Seq(GSE60143)/Homer	NTTGACAGCTGTCAN	1e-09	-21.6	0	17	0.0833	532.3	0.0116
ANAC020(NAC)/col-ANAC020-DAP-Seq(GSE60143)/Homer	DVCKTGHNNNDCAAG	1e-09	-21.5	0	72	0.3529	7894.9	0.1723
MafA(bZIP)/Islet-MafA-ChIP-Seq(GSE30298)/Homer	TGCTGACTCA	1e-09	-21.5	0	45	0.2206	3680	0.0803
ABF1(bZIP)/Arabidopsis-ABF1-ChIP-Seq(GSE80564)/Homer	CACGTGGC	1e-09	-21.3	0	48	0.2353	4131.4	0.0902
CUC2(NAC)/colamp-CUC2-DAP-Seq(GSE60143)/Homer	TRCKTGTNNNWCAMG	1e-09	-21.2	0	51	0.25	4580.8	0.1
At4g16750(AP2EREBP)/col-At4g16750-DAP-Seq(GSE60143)/Homer	HACCGACAHA	1e-09	-21.2	0	76	0.3725	8650	0.1888
Tbx20(T-box)/Heart-Tbx20-ChIP-Seq(GSE29636)/Homer	GGTGYTGACAGS	1e-09	-21.1	0	23	0.1127	1069.4	0.0233
c-Myc(bHLH)/mES-cMyc-ChIP-Seq(GSE11431)/Homer	VVCCACGTGG	1e-09	-21.1	0	33	0.1618	2160.2	0.0471
Tgif1(Homeobox)/mES-Tgif1-ChIP-Seq(GSE55404)/Homer	YTGWCADY	1e-09	-21.1	0	135	0.6618	20563.7	0.4487
ZEB2(Zf)/SNU398-ZEB2-ChIP-Seq(GSE103048)/Homer	GNMCAGGTGTGC	1e-09	-21	0	40	0.1961	3055.4	0.0667
At1g19210(AP2EREBP)/colamp-At1g19210-DAP-Seq(GSE60143)/Homer	HCACCGACCAHN	1e-09	-20.8	0	103	0.5049	13799.3	0.3011
HY5(bZIP)/colamp-HY5-DAP-Seq(GSE60143)/Homer	RRTSACGTSD	1e-08	-20.7	0	75	0.3676	8565.2	0.1869
MYB3R1(MYB)/col-MYB3R1-DAP-Seq(GSE60143)/Homer	WWDTDACCGTTR	1e-08	-20.6	0	68	0.3333	7384	0.1611
SF1(NR)/H295R-Nr5a1-ChIP-Seq(GSE44220)/Homer	CAAGGHCANV	1e-08	-20.4	0	31	0.152	1981.5	0.0432
HuR(?)/HEK293-HuR-CLIP-Seq(GSE87887)/Homer	BTTTGGTTTG	1e-08	-20.4	0	197	0.9657	38025.8	0.8298
FOXP1(Forkhead)/H9-FOXP1-ChIP-Seq(GSE31006)/Homer	NYYTGTTTACHN	1e-08	-20.3	0	53	0.2598	5002.6	0.1092
Gfi1b(Zf)/HPC7-Gfi1b-ChIP-Seq(GSE22178)/Homer	MAATCACTGC	1e-08	-20.3	0	51	0.25	4706.7	0.1027
GATA(Zf),IR4/iTreg-Gata3-ChIP-Seq(GSE20898)/Homer	NAGATWNBNATCTNN	1e-08	-20.3	0	25	0.1225	1320.3	0.0288
TCP1(TCP)/col-TCP1-DAP-Seq(GSE60143)/Homer	GGGGGCCCMMCN	1e-08	-20.2	0	18	0.0882	664.4	0.0145
CRF10(AP2EREBP)/col100-CRF10-DAP-Seq(GSE60143)/Homer	DCCGCCGYHA	1e-08	-20.2	0	79	0.3873	9365.3	0.2044
ERF105(AP2EREBP)/colamp-ERF105-DAP-Seq(GSE60143)/Homer	TGGCGGCT	1e-08	-20.1	0	70	0.3431	7795.2	0.1701
NPAS(bHLH)/Liver-NPAS-ChIP-Seq(GSE39860)/Homer	NVCACGTG	1e-08	-20.1	0	84	0.4118	10303.6	0.2248
At3g24120(G2like)/col-At3g24120-DAP-Seq(GSE60143)/Homer	NWWAGMATMW	1e-08	-20	0	185	0.9069	33938.5	0.7406
At2g01060(G2like)/colamp-At2g01060-DAP-Seq(GSE60143)/Homer	AGATKCBNWW	1e-08	-19.9	0	191	0.9363	35935.2	0.7842
DEAR3(AP2EREBP)/colamp-DEAR3-DAP-Seq(GSE60143)/Homer	BCACCGACAWNNNNN	1e-08	-19.9	0	47	0.2304	4169.6	0.091
Bach2(bZIP)/OCILy7-Bach2-ChIP-Seq(GSE44420)/Homer	TGCTGAGTCA	1e-08	-19.9	0	20	0.098	855.4	0.0187
Slug(Zf)/Mesoderm-Snai2-ChIP-Seq(GSE61475)/Homer	SNGCACCTGCHS	1e-08	-19.8	0	26	0.1275	1456.1	0.0318
GAGA-repeat/Arabidopsis-Promoters/Homer	CTCTCTCTCY	1e-08	-19.8	0	75	0.3676	8728.6	0.1905
EBF(EBF)/proBcell-EBF-ChIP-Seq(GSE21978)/Homer	DGTCCCYRGGGA	1e-08	-19.8	0	16	0.0784	523.2	0.0114
RORa(NR)/Liver-Rora-ChIP-Seq(GSE101115)/Homer	AAWCTAGGTCARDNN	1e-08	-19.8	0	22	0.1078	1048.9	0.0229
PBX1(Homeobox)/MCF7-PBX1-ChIP-Seq(GSE28007)/Homer	GSCTGTCACTCA	1e-08	-19.8	0	9	0.0441	111.9	0.0024
EIN3(EIL)/col-EIN3-DAP-Seq(GSE60143)/Homer	ARATTCAATGWATYT	1e-08	-19.7	0	30	0.1471	1917.6	0.0418
TF3A(C2H2)/col-TF3A-DAP-Seq(GSE60143)/Homer	NNDDGAGGAGGWNNN	1e-08	-19.7	0	98	0.4804	13051.1	0.2848
AT1G24250(Orphan)/col-AT1G24250-DAP-Seq(GSE60143)/Homer	KTDGTTGGTDGTTGG	1e-08	-19.7	0	43	0.2108	3615.2	0.0789
PRDM9(Zf)/Testis-DMC1-ChIP-Seq(GSE35498)/Homer	ADGGYAGYAGCATCT	1e-08	-19.6	0	37	0.1814	2803.1	0.0612
HDG7(HB)/col-HDG7-DAP-Seq(GSE60143)/Homer	WGCATTTAATGC	1e-08	-19.6	0	28	0.1373	1694.3	0.037
ERF13(AP2EREBP)/colamp-ERF13-DAP-Seq(GSE60143)/Homer	TYAGCCGCCATT	1e-08	-19.6	0	71	0.348	8071.4	0.1761
FXR(NR),IR1/Liver-FXR-ChIP-Seq(Chong_et_al.)/Homer	AGGTCANTGACCTB	1e-08	-19.6	0	26	0.1275	1476.2	0.0322
TCFL2(HMG)/K562-TCF7L2-ChIP-Seq(GSE29196)/Homer	ACWTCAAAGG	1e-08	-19.6	0	21	0.1029	964.5	0.021
RRTF1(AP2EREBP)/colamp-RRTF1-DAP-Seq(GSE60143)/Homer	CCGCCGCHATTT	1e-08	-19.5	0	42	0.2059	3496.2	0.0763
ZNF415(Zf)/HEK293-ZNF415.GFP-ChIP-Seq(GSE58341)/Homer	GRTGMTRGAGCC	1e-08	-19.4	0	39	0.1912	3096	0.0676
ATHB24(ZFHD)/colamp-ATHB24-DAP-Seq(GSE60143)/Homer	TAATTAAS	1e-08	-19.3	0	94	0.4608	12361.9	0.2698
NeuroD1(bHLH)/Islet-NeuroD1-ChIP-Seq(GSE30298)/Homer	GCCATCTGTT	1e-08	-19.1	0	38	0.1863	2996.9	0.0654
Unknown3/Arabidopsis-Promoters/Homer	AYTAAACCGG	1e-08	-19	0	57	0.2794	5824	0.1271
At5g08330(TCP)/col-At5g08330-DAP-Seq(GSE60143)/Homer	GGRCCCAC	1e-08	-18.8	0	28	0.1373	1762.7	0.0385
CUC1(NAC)/col-CUC1-DAP-Seq(GSE60143)/Homer	TACTTGTNNNACAAG	1e-08	-18.6	0	56	0.2745	5736.3	0.1252
ZNF143|STAF(Zf)/CUTLL-ZNF143-ChIP-Seq(GSE29600)/Homer	ATTTCCCAGVAKSCY	1e-08	-18.5	0	19	0.0931	832.9	0.0182
GATA3(Zf),DR4/iTreg-Gata3-ChIP-Seq(GSE20898)/Homer	AGATGKDGAGATAAG	1e-08	-18.5	0	26	0.1275	1555.8	0.0339
TGA6(bZIP)/colamp-TGA6-DAP-Seq(GSE60143)/Homer	TGACGTCABC	1e-07	-18.4	0	57	0.2794	5930.4	0.1294
AT1G76880(Trihelix)/col-AT1G76880-DAP-Seq(GSE60143)/Homer	ACGGTAAAAW	1e-07	-18.4	0	53	0.2598	5295.2	0.1156
AT3G60490(AP2EREBP)/colamp-AT3G60490-DAP-Seq(GSE60143)/Homer	NNRCCGACANNNNNN	1e-07	-18.3	0	36	0.1765	2811.2	0.0613
Trl(Zf)/S2-GAGAfactor-ChIP-Seq(GSE40646)/Homer	RGAGAGAG	1e-07	-18.2	0	136	0.6667	21550.4	0.4703
MafK(bZIP)/C2C12-MafK-ChIP-Seq(GSE36030)/Homer	GCTGASTCAGCA	1e-07	-18.2	0	20	0.098	947.5	0.0207
Zfp281(Zf)/ES-Zfp281-ChIP-Seq(GSE81042)/Homer	CCCCTCCCCCAC	1e-07	-18.1	0	10	0.049	182.3	0.004
AT1G28160(AP2EREBP)/colamp-AT1G28160-DAP-Seq(GSE60143)/Homer	GGCGGCGG	1e-07	-18	0	84	0.4118	10750.6	0.2346
NPAS2(bHLH)/Liver-NPAS2-ChIP-Seq(GSE39860)/Homer	KCCACGTGAC	1e-07	-17.7	0	54	0.2647	5557.4	0.1213
Tgif2(Homeobox)/mES-Tgif2-ChIP-Seq(GSE55404)/Homer	TGTCANYT	1e-07	-17.7	0	133	0.652	21004.1	0.4583
At1g75490(AP2EREBP)/colamp-At1g75490-DAP-Seq(GSE60143)/Homer	CACCGMCT	1e-07	-17.7	0	129	0.6324	20111.3	0.4389
Pbx3(Homeobox)/GM12878-PBX3-ChIP-Seq(GSE32465)/Homer	SCTGTCAMTCAN	1e-07	-17.7	0	18	0.0882	786.4	0.0172
NFkB-p65-Rel(RHD)/ThioMac-LPS-Expression(GSE23622)/Homer	GGAAATTCCC	1e-07	-17.6	0	13	0.0637	382	0.0083
ERF8(AP2EREBP)/colamp-ERF8-DAP-Seq(GSE60143)/Homer	CGCCGYCATW	1e-07	-17.5	0	81	0.3971	10293.9	0.2246
Oct11(POU,Homeobox)/NCIH1048-POU2F3-ChIP-seq(GSE115123)/Homer	GATTTGCATA	1e-07	-17.5	0	43	0.2108	3898.6	0.0851
Nur77(NR)/K562-NR4A1-ChIP-Seq(GSE31363)/Homer	TGACCTTTNCNT	1e-07	-17.5	0	26	0.1275	1638.3	0.0358
BIM2(bHLH)/col-BIM2-DAP-Seq(GSE60143)/Homer	NNNNCACGTGNN	1e-07	-17.3	0	54	0.2647	5620.6	0.1227
IDD4(C2H2)/col-IDD4-DAP-Seq(GSE60143)/Homer	TTTGTCTTTWTB	1e-07	-17.3	0	95	0.4657	13045.2	0.2847
AT5G23930(mTERF)/col-AT5G23930-DAP-Seq(GSE60143)/Homer	GGCGGCTG	1e-07	-17.2	0	68	0.3333	7998.2	0.1745
DUX4(Homeobox)/Myoblasts-DUX4.V5-ChIP-Seq(GSE75791)/Homer	NWTAAYCYAATCAWN	1e-07	-17.2	0	20	0.098	1006.8	0.022
TGA4(bZIP)/colamp-TGA4-DAP-Seq(GSE60143)/Homer	RTGACGTCAKCW	1e-07	-17.1	0	34	0.1667	2682.6	0.0585
ERF15(AP2EREBP)/colamp-ERF15-DAP-Seq(GSE60143)/Homer	WDHAGCMGCCAT	1e-07	-17	0	85	0.4167	11162.5	0.2436
CRE(bZIP)/Promoter/Homer	CSGTGACGTCAC	1e-07	-16.9	0	22	0.1078	1232.2	0.0269
WRKY21(WRKY)/colamp-WRKY21-DAP-Seq(GSE60143)/Homer	DCGTTGACTTTT	1e-07	-16.8	0	24	0.1176	1460.5	0.0319
Oct2(POU,Homeobox)/Bcell-Oct2-ChIP-Seq(GSE21512)/Homer	ATATGCAAAT	1e-07	-16.8	0	42	0.2059	3847.5	0.084
THRa(NR)/C17.2-THRa-ChIP-Seq(GSE38347)/Homer	GGTCANYTGAGGWCA	1e-07	-16.7	0	21	0.1029	1138.9	0.0249
WRKY46(WRKY)/colamp-WRKY46-DAP-Seq(GSE60143)/Homer	AAAGTCAACGSN	1e-07	-16.7	0	18	0.0882	836.1	0.0182
ANAC087(NAC)/col-ANAC087-DAP-Seq(GSE60143)/Homer	WVCKTGHNNNWCAMG	1e-07	-16.7	0	42	0.2059	3857.9	0.0842
MITF(bHLH)/MastCells-MITF-ChIP-Seq(GSE48085)/Homer	RTCATGTGAC	1e-07	-16.7	0	56	0.2745	6057.7	0.1322
AT5G05550(Trihelix)/col-AT5G05550-DAP-Seq(GSE60143)/Homer	HDNHDTCKCCGGMGA	1e-07	-16.6	0	121	0.5931	18637.5	0.4067
WRKY8(WRKY)/colamp-WRKY8-DAP-Seq(GSE60143)/Homer	CGTTGACTTT	1e-07	-16.6	0	25	0.1225	1594.3	0.0348
DREB2(AP2EREBP)/col-DREB2-DAP-Seq(GSE60143)/Homer	TMACCGACATWA	1e-07	-16.5	0	52	0.2549	5443.5	0.1188
At1g22810(AP2EREBP)/colamp-At1g22810-DAP-Seq(GSE60143)/Homer	BCACCGACANNN	1e-07	-16.4	0	46	0.2255	4510.8	0.0984
BZR1(BZR)/col-BZR1-DAP-Seq(GSE60143)/Homer	NNCRCACGTGCG	1e-07	-16.4	0	12	0.0588	349.8	0.0076
ERF38(AP2EREBP)/col-ERF38-DAP-Seq(GSE60143)/Homer	CACCGACA	1e-07	-16.4	0	46	0.2255	4517.5	0.0986
SGR5(C2H2)/colamp-SGR5-DAP-Seq(GSE60143)/Homer	TTTGTCTTTTTT	1e-07	-16.3	0	67	0.3284	8016.2	0.1749
PRDM14(Zf)/H1-PRDM14-ChIP-Seq(GSE22767)/Homer	RGGTCTCTAACY	1e-07	-16.2	0	29	0.1422	2125.9	0.0464
IDD7(C2H2)/col-IDD7-DAP-Seq(GSE60143)/Homer	TTTGTCKTTTTN	1e-07	-16.1	0	52	0.2549	5502.9	0.1201
Hoxb4(Homeobox)/ES-Hoxb4-ChIP-Seq(GSE34014)/Homer	TGATTRATGGCY	1e-06	-16	0	32	0.1569	2540.1	0.0554
TOD6?/SacCer-Promoters/Homer	GCGATGAGMT	1e-06	-15.8	0	27	0.1324	1909.4	0.0417
RAP26(AP2EREBP)/colamp-RAP26-DAP-Seq(GSE60143)/Homer	HDATGGCGGCGG	1e-06	-15.8	0	83	0.4069	11077.7	0.2417
At1g72010(TCP)/colamp-At1g72010-DAP-Seq(GSE60143)/Homer	GGDCCCAC	1e-06	-15.7	0	21	0.1029	1211	0.0264
ABR1(AP2EREBP)/colamp-ABR1-DAP-Seq(GSE60143)/Homer	AAATGGCGGCGG	1e-06	-15.7	0	76	0.3725	9770.6	0.2132
Srebp1a(bHLH)/HepG2-Srebp1a-ChIP-Seq(GSE31477)/Homer	RTCACSCCAY	1e-06	-15.6	0	19	0.0931	1003.2	0.0219
bZIP69(bZIP)/col-bZIP69-DAP-Seq(GSE60143)/Homer	GACAGCTGKCAW	1e-06	-15.6	0	10	0.049	240.9	0.0053
bHLH157(bHLH)/col-bHLH157-DAP-Seq(GSE60143)/Homer	KACACGTCTCTY	1e-06	-15.6	0	33	0.1618	2722.5	0.0594
E-box/Arabidopsis-Promoters/Homer	GCCACGTG	1e-06	-15.5	0	34	0.1667	2868.1	0.0626
AT1G71450(AP2EREBP)/col-AT1G71450-DAP-Seq(GSE60143)/Homer	DHDWTGTCGGTG	1e-06	-15.5	0	109	0.5343	16378.3	0.3574
IRF2(IRF)/Erythroblas-IRF2-ChIP-Seq(GSE36985)/Homer	GAAASYGAAASY	1e-06	-15.4	0	24	0.1176	1576.3	0.0344
Oct4:Sox17(POU,Homeobox,HMG)/F9-Sox17-ChIP-Seq(GSE44553)/Homer	CCATTGTATGCAAAT	1e-06	-15.4	0	24	0.1176	1579.8	0.0345
At5g66730(C2H2)/colamp-At5g66730-DAP-Seq(GSE60143)/Homer	TTTGTCKTTTTK	1e-06	-15.4	0	41	0.201	3898.9	0.0851
ANAC075(NAC)/col-ANAC075-DAP-Seq(GSE60143)/Homer	CTTSWWNWWSAAGYT	1e-06	-15.3	0	47	0.2304	4841.1	0.1056
RBPJ:Ebox(?,bHLH)/Panc1-Rbpj1-ChIP-Seq(GSE47459)/Homer	GGGRAARRGRMCAGMTG	1e-06	-15.3	0	20	0.098	1134	0.0247
AGL13(MADS)/col-AGL13-DAP-Seq(GSE60143)/Homer	TWCCAWWTWTGGWAA	1e-06	-15.1	0	16	0.0784	739.3	0.0161
Max(bHLH)/K562-Max-ChIP-Seq(GSE31477)/Homer	RCCACGTGGYYN	1e-06	-15.1	0	37	0.1814	3351.2	0.0731
At4g28140(AP2EREBP)/colamp-At4g28140-DAP-Seq(GSE60143)/Homer	DCCACCGACCAW	1e-06	-15.1	0	33	0.1618	2785.3	0.0608
c-Myc(bHLH)/LNCAP-cMyc-ChIP-Seq(Unpublished)/Homer	VCCACGTG	1e-06	-15	0	32	0.1569	2652	0.0579
At4g31060(AP2EREBP)/colamp-At4g31060-DAP-Seq(GSE60143)/Homer	CACCGACAAW	1e-06	-15	0	47	0.2304	4894	0.1068
Zic3(Zf)/mES-Zic3-ChIP-Seq(GSE37889)/Homer	GGCCYCCTGCTGDGH	1e-06	-15	0	17	0.0833	842.9	0.0184
CDM1(C3H)/colamp-CDM1-DAP-Seq(GSE60143)/Homer	CCGAWAWTWTCGGAN	1e-06	-15	0	33	0.1618	2796.4	0.061
HSF7(HSF)/colamp-HSF7-DAP-Seq(GSE60143)/Homer	TTCTAGAAGCTTCTA	1e-06	-14.9	0	33	0.1618	2800.9	0.0611
VDR(NR),DR3/GM10855-VDR+vitD-ChIP-Seq(GSE22484)/Homer	ARAGGTCANWGAGTTCANNN	1e-06	-14.9	0	18	0.0882	949.9	0.0207
HOXA2(Homeobox)/mES-Hoxa2-ChIP-Seq(Donaldson_et_al.)/Homer	GYCATCMATCAT	1e-06	-14.9	0	26	0.1275	1873.2	0.0409
ESE3(AP2EREBP)/col-ESE3-DAP-Seq(GSE60143)/Homer	GACGGTGG	1e-06	-14.7	0	73	0.3578	9457	0.2064
THRb(NR)/HepG2-THRb.Flag-ChIP-Seq(Encode)/Homer	GGTCACCTGAGGTCA	1e-06	-14.6	0	21	0.1029	1299.3	0.0284
At2g44940(AP2EREBP)/colamp-At2g44940-DAP-Seq(GSE60143)/Homer	NYACCGACAHNNNNN	1e-06	-14.5	0	29	0.1422	2306.2	0.0503
ERF2(AP2EREBP)/colamp-ERF2-DAP-Seq(GSE60143)/Homer	GGCGGCTG	1e-06	-14.4	0	38	0.1863	3595.3	0.0785
bHLHE40(bHLH)/HepG2-BHLHE40-ChIP-Seq(GSE31477)/Homer	KCACGTGMCN	1e-06	-14.4	0	23	0.1127	1550.2	0.0338
Egr2(Zf)/Thymocytes-Egr2-ChIP-Seq(GSE34254)/Homer	NGCGTGGGCGGR	1e-06	-14.3	0	10	0.049	276.3	0.006
Unknown4/Arabidopsis-Promoters/Homer	CKTCKTCTTY	1e-06	-14.3	0	119	0.5833	18875.2	0.4119
ZNF519(Zf)/HEK293-ZNF519.GFP-ChIP-Seq(GSE58341)/Homer	GAGSCCGAGC	1e-06	-14.2	0	14	0.0686	599.1	0.0131
At1g69690(TCP)/colamp-At1g69690-DAP-Seq(GSE60143)/Homer	NHGTGGGGCCCACHW	1e-06	-14.2	0	16	0.0784	789.8	0.0172
ZNF652/HepG2-ZNF652.Flag-ChIP-Seq(Encode)/Homer	TTAACCCTTTVNKKN	1e-06	-14.2	0	34	0.1667	3039	0.0663
HSF21(HSF)/col-HSF21-DAP-Seq(GSE60143)/Homer	CTTCTAGAAGMTTYW	1e-06	-14.2	0	19	0.0931	1107.3	0.0242
SPL3(SBP)/colamp-SPL3-DAP-Seq(GSE60143)/Homer	WDTTGTACGGAH	1e-06	-14.2	0	17	0.0833	895.1	0.0195
Klf4(Zf)/mES-Klf4-ChIP-Seq(GSE11431)/Homer	GCCACACCCA	1e-06	-14.1	0	14	0.0686	604.9	0.0132
RAP212(AP2EREBP)/col-RAP212-DAP-Seq(GSE60143)/Homer	CGCCGCCATTTT	1e-06	-14.1	0	60	0.2941	7237.9	0.1579
DMRT1(DM)/Testis-DMRT1-ChIP-Seq(GSE64892)/Homer	TWGHWACAWTGTWDC	1e-06	-14.1	0	32	0.1569	2764.1	0.0603
Chop(bZIP)/MEF-Chop-ChIP-Seq(GSE35681)/Homer	ATTGCATCAT	1e-06	-14	0	33	0.1618	2923	0.0638
SeqBias: CG bias	SSSSSSSSSS	1e-06	-14	0	176	0.8627	32966.9	0.7194
At5g65130(AP2EREBP)/colamp-At5g65130-DAP-Seq(GSE60143)/Homer	CCRCCGACAWTN	1e-06	-13.9	0	26	0.1275	1971.6	0.043
PUCHI(AP2EREBP)/colamp-PUCHI-DAP-Seq(GSE60143)/Homer	GCGCCGTY	1e-06	-13.9	0	47	0.2304	5078.2	0.1108
ERF4(AP2EREBP)/colamp-ERF4-DAP-Seq(GSE60143)/Homer	WDWTGGCGGCGG	1e-06	-13.9	0	75	0.3676	10023.5	0.2187
ERE(NR),IR3/MCF7-ERa-ChIP-Seq(Unpublished)/Homer	VAGGTCACNSTGACC	1e-05	-13.8	0	15	0.0735	717.2	0.0157
HSFB3(HSF)/colamp-HSFB3-DAP-Seq(GSE60143)/Homer	TTCTAGAAGMTTHTW	1e-05	-13.8	0	15	0.0735	718.8	0.0157
ZNF669(Zf)/HEK293-ZNF669.GFP-ChIP-Seq(GSE58341)/Homer	GARTGGTCATCGCCC	1e-05	-13.7	0	12	0.0588	451.1	0.0098
ERF104(AP2EREBP)/col-ERF104-DAP-Seq(GSE60143)/Homer	GGCGGCGG	1e-05	-13.7	0	52	0.2549	5952	0.1299
CEBP:CEBP(bZIP)/MEF-Chop-ChIP-Seq(GSE35681)/Homer	NTNATGCAAYMNNHTGMAAY	1e-05	-13.5	0	23	0.1127	1634.7	0.0357
At4g18890(BZR)/col-At4g18890-DAP-Seq(GSE60143)/Homer	NDBRCACGTGYR	1e-05	-13.5	0	17	0.0833	940.3	0.0205
ASHR1(ND)/col-ASHR1-DAP-Seq(GSE60143)/Homer	NTGGTGAN	1e-05	-13.2	0	82	0.402	11538	0.2518
GRE(NR),IR3/A549-GR-ChIP-Seq(GSE32465)/Homer	NRGVACABNVTGTYCY	1e-05	-13.2	0	12	0.0588	475	0.0104
HSFC1(HSF)/col-HSFC1-DAP-Seq(GSE60143)/Homer	HTTCTAGAADCTTCT	1e-05	-13.2	0	29	0.1422	2466	0.0538
Oct4(POU,Homeobox)/mES-Oct4-ChIP-Seq(GSE11431)/Homer	ATTTGCATAW	1e-05	-13.1	0	47	0.2304	5234.2	0.1142
Pho4(bHLH)/Yeast-Pho4-ChIP-Seq(GSE29506)/Homer	AAGCACGTGBGD	1e-05	-13	0	18	0.0882	1084.5	0.0237
ESE1(AP2EREBP)/col-ESE1-DAP-Seq(GSE60143)/Homer	GGCGGCGG	1e-05	-12.9	0	41	0.201	4291.3	0.0936
Tcfcp2l1(CP2)/mES-Tcfcp2l1-ChIP-Seq(GSE11431)/Homer	NRAACCRGTTYRAACCRGYT	1e-05	-12.8	0	16	0.0784	882.7	0.0193
CLOCK(bHLH)/Liver-Clock-ChIP-Seq(GSE39860)/Homer	GHCACGTG	1e-05	-12.8	0	32	0.1569	2943	0.0642
PTF1(TCP)/colamp-PTF1-DAP-Seq(GSE60143)/Homer	RDDGGGACCACA	1e-05	-12.8	0	9	0.0441	257.1	0.0056
ERF11(AP2EREBP)/col-ERF11-DAP-Seq(GSE60143)/Homer	RTGGCGGCGG	1e-05	-12.7	0	60	0.2941	7561.3	0.165
RORgt(NR)/EL4-RORgt.Flag-ChIP-Seq(GSE56019)/Homer	AAYTAGGTCA	1e-05	-12.7	0	17	0.0833	1000.9	0.0218
RORgt(NR)/EL4-RORgt.Flag-ChIP-Seq(GSE56019)/Homer	AAYTAGGTCA	1e-05	-12.7	0	17	0.0833	1000.9	0.0218
NFAT:AP1(RHD,bZIP)/Jurkat-NFATC1-ChIP-Seq(Jolma_et_al.)/Homer	SARTGGAAAAWRTGAGTCAB	1e-05	-12.6	0	21	0.1029	1471.3	0.0321
GATA:SCL(Zf,bHLH)/Ter119-SCL-ChIP-Seq(GSE18720)/Homer	CRGCTGBNGNSNNSAGATAA	1e-05	-12.6	0	14	0.0686	689.3	0.015
CAMTA5(CAMTA)/col-CAMTA5-DAP-Seq(GSE60143)/Homer	ACGCGTTTTANACRC	1e-05	-12.6	0	35	0.1716	3417.9	0.0746
MafF(bZIP)/HepG2-MafF-ChIP-Seq(GSE31477)/Homer	HWWGTCAGCAWWTTT	1e-05	-12.6	0	31	0.152	2827.4	0.0617
Zfp809(Zf)/ES-Zfp809-ChIP-Seq(GSE70799)/Homer	GGGGCTYGKCTGGGA	1e-05	-12.6	0	9	0.0441	263.5	0.0057
Pitx1:Ebox(Homeobox,bHLH)/Hindlimb-Pitx1-ChIP-Seq(GSE41591)/Homer	YTAATTRAWWCCAGATGT	1e-05	-12.6	0	23	0.1127	1731.3	0.0378
TGA1(bZIP)/colamp-TGA1-DAP-Seq(GSE60143)/Homer	TGACGTCAKC	1e-05	-12.6	0	35	0.1716	3424.6	0.0747
ERF7(AP2EREBP)/col-ERF7-DAP-Seq(GSE60143)/Homer	ATGRCGGCGG	1e-05	-12.5	0	77	0.3775	10764.3	0.2349
DMRT6(DM)/Testis-DMRT6-ChIP-Seq(GSE60440)/Homer	YDGHTACAWTGTADC	1e-05	-12.4	0	25	0.1225	2008	0.0438
Nanog(Homeobox)/mES-Nanog-ChIP-Seq(GSE11724)/Homer	RGCCATTAAC	1e-05	-12.4	0	185	0.9069	36080.1	0.7873
ERF1(AP2EREBP)/colamp-ERF1-DAP-Seq(GSE60143)/Homer	GGCGGCTR	1e-05	-12.3	0	35	0.1716	3460.7	0.0755
LCL1(MYBrelated)/colamp-LCL1-DAP-Seq(GSE60143)/Homer	NAAAATATCTWHWWN	1e-05	-12.3	0	27	0.1324	2294.6	0.0501
Atf7(bZIP)/3T3L1-Atf7-ChIP-Seq(GSE56872)/Homer	NGRTGACGTCAY	1e-05	-12.3	0	33	0.1618	3162.5	0.069
AtIDD11(C2H2)/colamp-AtIDD11-DAP-Seq(GSE60143)/Homer	TTTGTCGTTT	1e-05	-12.2	0	44	0.2157	4902.1	0.107
HAP3(CCAATHAP3)/col-HAP3-DAP-Seq(GSE60143)/Homer	TGATGGAW	1e-05	-12.1	0	39	0.1912	4127.4	0.0901
Atf4(bZIP)/MEF-Atf4-ChIP-Seq(GSE35681)/Homer	MTGATGCAAT	1e-05	-12	0	37	0.1814	3815.8	0.0833
IDD5(C2H2)/colamp-IDD5-DAP-Seq(GSE60143)/Homer	TTTTGTCTTTTTBTK	1e-05	-12	0	79	0.3873	11295.3	0.2465
c-Jun-CRE(bZIP)/K562-cJun-ChIP-Seq(GSE31477)/Homer	ATGACGTCATCY	1e-05	-11.9	0	23	0.1127	1798.4	0.0392
SeqBias: CA-repeat	CACACACACA	1e-05	-11.7	0	181	0.8873	35096.2	0.7659
TRP2(MYBrelated)/colamp-TRP2-DAP-Seq(GSE60143)/Homer	TAAACCCT	1e-05	-11.7	0	36	0.1765	3718.3	0.0811
Egr1(Zf)/K562-Egr1-ChIP-Seq(GSE32465)/Homer	TGCGTGGGYG	1e-05	-11.6	0	19	0.0931	1325.3	0.0289
bZIP68(bZIP)/col-bZIP68-DAP-Seq(GSE60143)/Homer	WGCCACGTGK	1e-05	-11.5	0	31	0.152	2979.1	0.065
bZIP53(bZIP)/colamp-bZIP53-DAP-Seq(GSE60143)/Homer	NDNHSACGTGKMNNN	0.0001	-11.4	0	31	0.152	3004.9	0.0656
ABI5(bZIP)/col-ABI5-DAP-Seq(GSE60143)/Homer	GCCACGTG	0.0001	-11.3	0	30	0.1471	2873.2	0.0627
RAR:RXR(NR),DR5/ES-RAR-ChIP-Seq(GSE56893)/Homer	AGGTCAAGGTCA	0.0001	-11.2	0	12	0.0588	576.1	0.0126
TCP20(TCP)/col-TCP20-DAP-Seq(GSE60143)/Homer	GGDCCCAC	0.0001	-11.2	0	14	0.0686	780.2	0.017
E2F(E2F)/Hela-CellCycle-Expression/Homer	TTSGCGCGAAAA	0.0001	-11.1	0	15	0.0735	897.2	0.0196
Pknox1(Homeobox)/ES-Prep1-ChIP-Seq(GSE63282)/Homer	SCTGTCAVTCAV	0.0001	-11.1	0	14	0.0686	788.4	0.0172
MYB3R4(MYB)/col-MYB3R4-DAP-Seq(GSE60143)/Homer	AWWTAACCGTTR	0.0001	-11.1	0	40	0.1961	4464.1	0.0974
At4g32800(AP2EREBP)/colamp-At4g32800-DAP-Seq(GSE60143)/Homer	DYCACCGACAHWWWH	0.0001	-11.1	0	20	0.098	1500.6	0.0327
ZNF317(Zf)/HEK293-ZNF317.GFP-ChIP-Seq(GSE58341)/Homer	GTCWGCTGTYYCTCT	0.0001	-11.1	0	11	0.0539	489.8	0.0107
BAM8(BES1)/col-BAM8-DAP-Seq(GSE60143)/Homer	NNWSACACGTGTSWN	0.0001	-11.1	0	16	0.0784	1015.2	0.0222
PCF/Arabidopsis-Promoters/Homer	NNWWWTGGGCYTDDN	0.0001	-11	0	35	0.1716	3678.5	0.0803
VRN1(ABI3VP1)/col-VRN1-DAP-Seq(GSE60143)/Homer	TTTTTTTTTT	0.0001	-11	0	35	0.1716	3682	0.0803
At3g60580(C2H2)/col-At3g60580-DAP-Seq(GSE60143)/Homer	WTTYTACT	0.0001	-11	0	191	0.9363	38359.4	0.8371
TSO1(CPP)/col-TSO1-DAP-Seq(GSE60143)/Homer	RAATTTRAAW	0.0001	-10.9	0	29	0.1422	2781	0.0607
bHLH74(bHLH)/col-bHLH74-DAP-Seq(GSE60143)/Homer	DRATCACGTGAB	0.0001	-10.9	0	17	0.0833	1152.5	0.0252
bZIP48(bZIP)/colamp-bZIP48-DAP-Seq(GSE60143)/Homer	DDWWKVTSACGTGGC	0.0001	-10.8	0	31	0.152	3088	0.0674
Atf2(bZIP)/3T3L1-Atf2-ChIP-Seq(GSE56872)/Homer	NRRTGACGTCAT	0.0001	-10.8	0	23	0.1127	1933.1	0.0422
AT3G57600(AP2EREBP)/col-AT3G57600-DAP-Seq(GSE60143)/Homer	GGCGGTGG	0.0001	-10.8	0	41	0.201	4696.9	0.1025
JKD(C2H2)/col-JKD-DAP-Seq(GSE60143)/Homer	TTTTGTCGTTTT	0.0001	-10.7	0	31	0.152	3116.5	0.068
TGA5(bZIP)/col-TGA5-DAP-Seq(GSE60143)/Homer	NNGATGACGTCATCN	0.0001	-10.6	0	12	0.0588	615.2	0.0134
Brn2(POU,Homeobox)/NPC-Brn2-ChIP-Seq(GSE35496)/Homer	ATGAATATTC	0.0001	-10.6	0	18	0.0882	1304.8	0.0285
STZ(C2H2)/colamp-STZ-DAP-Seq(GSE60143)/Homer	HNBTCACT	0.0001	-10.5	0	184	0.902	36372	0.7937
bZIP3(bZIP)/col-bZIP3-DAP-Seq(GSE60143)/Homer	DWKNHSACGTGGCAD	0.0001	-10.4	0	37	0.1814	4103.2	0.0895
At1g78700(BZR)/col-At1g78700-DAP-Seq(GSE60143)/Homer	NNNNCACGTGNNNNN	0.0001	-10.4	0	22	0.1078	1846.6	0.0403
Bach1(bZIP)/K562-Bach1-ChIP-Seq(GSE31477)/Homer	AWWNTGCTGAGTCAT	0.0001	-10.4	0	8	0.0392	267.4	0.0058
At1g14580(C2H2)/colamp-At1g14580-DAP-Seq(GSE60143)/Homer	CASAAAAMGACAAAA	0.0001	-10.3	0	30	0.1471	3031.5	0.0662
bHLH34(bHLH)/colamp-bHLH34-DAP-Seq(GSE60143)/Homer	HGWGRHWGACACGTG	0.0001	-10.2	0	22	0.1078	1866.4	0.0407
MGP(C2H2)/colamp-MGP-DAP-Seq(GSE60143)/Homer	TTTTGTCGTTTW	0.0001	-10.1	0	36	0.1765	4003.4	0.0874
NFE2L2(bZIP)/HepG2-NFE2L2-ChIP-Seq(Encode)/Homer	AWWWTGCTGAGTCAT	0.0001	-10.1	0	8	0.0392	277.6	0.0061
RAP21(AP2EREBP)/colamp-RAP21-DAP-Seq(GSE60143)/Homer	BCACCGACAHNN	0.0001	-10	0.0001	25	0.1225	2321.5	0.0507
At5g22890(C2H2)/col-At5g22890-DAP-Seq(GSE60143)/Homer	NSAGGTKWTATCTGD	0.0001	-9.97	0.0001	8	0.0392	283.8	0.0062
Reverb(NR),DR2/RAW-Reverba.biotin-ChIP-Seq(GSE45914)/Homer	GTRGGTCASTGGGTCA	0.0001	-9.94	0.0001	8	0.0392	284.7	0.0062
Cbf1(bHLH)/Yeast-Cbf1-ChIP-Seq(GSE29506)/Homer	TCACGTGAYH	0.0001	-9.88	0.0001	19	0.0931	1506	0.0329
GATA3(Zf),DR8/iTreg-Gata3-ChIP-Seq(GSE20898)/Homer	AGATSTNDNNDSAGATAASN	0.0001	-9.86	0.0001	18	0.0882	1376.3	0.03
IDD2(C2H2)/colamp-IDD2-DAP-Seq(GSE60143)/Homer	HAVAAAAMGACAAAA	0.0001	-9.72	0.0001	24	0.1176	2218.9	0.0484
REF6(Zf)/Arabidopsis-REF6-ChIP-Seq(GSE106942)/Homer	TVCTCTGTTT	0.0001	-9.7	0.0001	45	0.2206	5610.3	0.1224
GEI-11(Myb?)/cElegans-L4-GEI11-ChIP-Seq(modEncode)/Homer	CCGACAYYTYACGGG	0.0001	-9.68	0.0001	8	0.0392	295.2	0.0064
At4g36780(BZR)/col-At4g36780-DAP-Seq(GSE60143)/Homer	NNNNNNCACGTGNNN	0.0001	-9.54	0.0001	21	0.1029	1817.5	0.0397
Six1(Homeobox)/Myoblast-Six1-ChIP-Chip(GSE20150)/Homer	GKVTCADRTTWC	0.0001	-9.52	0.0001	27	0.1324	2694.3	0.0588
ZNF136(Zf)/HEK293-ZNF136.GFP-ChIP-Seq(GSE58341)/Homer	YTKGATAHAGTATTCTWGGTNGGCA	0.0001	-9.46	0.0001	14	0.0686	921.4	0.0201
p53(p53)/Saos-p53-ChIP-Seq(GSE15780)/Homer	RRCATGYCYRGRCATGYYYN	0.0001	-9.35	0.0001	9	0.0441	398.5	0.0087
p53(p53)/Saos-p53-ChIP-Seq/Homer	RRCATGYCYRGRCATGYYYN	0.0001	-9.35	0.0001	9	0.0441	398.5	0.0087
FOXA1:AR(Forkhead,NR)/LNCAP-AR-ChIP-Seq(GSE27824)/Homer	AGTAAACAAAAAAGAACAND	0.001	-9.21	0.0001	12	0.0588	713.5	0.0156
NUC(C2H2)/col-NUC-DAP-Seq(GSE60143)/Homer	HAVAAAACGACAAAA	0.001	-9.2	0.0001	20	0.098	1722.7	0.0376
RORg(NR)/Liver-Rorc-ChIP-Seq(GSE101115)/Homer	WAABTAGGTCAV	0.001	-9.19	0.0001	13	0.0637	828.3	0.0181
NRF(NRF)/Promoter/Homer	STGCGCATGCGC	0.001	-9.14	0.0001	7	0.0343	237.5	0.0052
AT1G44830(AP2EREBP)/col-AT1G44830-DAP-Seq(GSE60143)/Homer	NCCACCGACA	0.001	-9.05	0.0001	29	0.1422	3083.5	0.0673
ERF73(AP2EREBP)/col-ERF73-DAP-Seq(GSE60143)/Homer	CCGCCGCC	0.001	-9.01	0.0001	32	0.1569	3570.1	0.0779
PLT1(AP2EREBP)/colamp-PLT1-DAP-Seq(GSE60143)/Homer	GCACGAWTYCCGAGG	0.001	-8.95	0.0002	13	0.0637	848.6	0.0185
DREB26(AP2EREBP)/col-DREB26-DAP-Seq(GSE60143)/Homer	CCACCGACAH	0.001	-8.94	0.0002	23	0.1127	2187.8	0.0477
NF-E2(bZIP)/K562-NFE2-ChIP-Seq(GSE31477)/Homer	GATGACTCAGCA	0.001	-8.91	0.0002	7	0.0343	246.4	0.0054
Unknown1/Arabidopsis-Promoters/Homer	RGGGTAWWWTHGTAA	0.001	-8.9	0.0002	19	0.0931	1623.5	0.0354
HRE(HSF)/Striatum-HSF1-ChIP-Seq(GSE38000)/Homer	TTCTAGAABNTTCTA	0.001	-8.77	0.0002	21	0.1029	1922.9	0.042
AZF1(C2H2)/colamp-AZF1-DAP-Seq(GSE60143)/Homer	DKSWCACT	0.001	-8.69	0.0002	165	0.8088	31862.3	0.6953
bZIP16(bZIP)/colamp-bZIP16-DAP-Seq(GSE60143)/Homer	TGCCACGTGD	0.001	-8.5	0.0002	25	0.1225	2558.5	0.0558
MYB44(MYB)/colamp-MYB44-DAP-Seq(GSE60143)/Homer	CVGTTWWKTCNGTTA	0.001	-8.3	0.0003	19	0.0931	1702.3	0.0371
Nrf2(bZIP)/Lymphoblast-Nrf2-ChIP-Seq(GSE37589)/Homer	HTGCTGAGTCAT	0.001	-8.22	0.0003	6	0.0294	195.5	0.0043
GLI3(Zf)/Limb-GLI3-ChIP-Chip(GSE11077)/Homer	CGTGGGTGGTCC	0.001	-8.16	0.0003	7	0.0343	279.8	0.0061
ZNF165(Zf)/WHIM12-ZNF165-ChIP-Seq(GSE65937)/Homer	AAGGKGRCGCAGGCA	0.001	-8.11	0.0003	6	0.0294	199.2	0.0043
AT1G19040(NAC)/col-AT1G19040-DAP-Seq(GSE60143)/Homer	CTTGNDNHNCAAGYW	0.001	-8.02	0.0004	17	0.0833	1460.5	0.0319
RAR:RXR(NR),DR5/ES-RAR-ChIP-Seq(GSE56893)/Homer	RGGTCADNNAGAGGTCAV	0.001	-7.96	0.0004	4	0.0196	73.9	0.0016
ZBTB33(Zf)/GM12878-ZBTB33-ChIP-Seq(GSE32465)/Homer	GGVTCTCGCGAGAAC	0.001	-7.96	0.0004	8	0.0392	381.9	0.0083
HRE(HSF)/HepG2-HSF1-ChIP-Seq(GSE31477)/Homer	BSTTCTRGAABVTTCYAGAA	0.001	-7.92	0.0004	13	0.0637	945.5	0.0206
IRF1(IRF)/PBMC-IRF1-ChIP-Seq(GSE43036)/Homer	GAAAGTGAAAGT	0.001	-7.9	0.0004	19	0.0931	1759.9	0.0384
AGL95(ND)/col-AGL95-DAP-Seq(GSE60143)/Homer	TTCTAGAAGCTTCTA	0.001	-7.82	0.0005	17	0.0833	1488	0.0325
AT2G01818(PLATZ)/col-AT2G01818-DAP-Seq(GSE60143)/Homer	TCTAGAABSTTC	0.001	-7.8	0.0005	20	0.098	1919.3	0.0419
At1g77640(AP2EREBP)/col-At1g77640-DAP-Seq(GSE60143)/Homer	TGTCGGTGGA	0.001	-7.75	0.0005	21	0.1029	2075.2	0.0453
AARE(HLH)/mES-cMyc-ChIP-Seq/Homer	GATTGCATCA	0.001	-7.74	0.0005	16	0.0784	1359.7	0.0297
GBF5(bZIP)/colamp-GBF5-DAP-Seq(GSE60143)/Homer	WKNWSACGTGGCAWN	0.001	-7.62	0.0006	25	0.1225	2715.9	0.0593
TCP17(TCP)/col-TCP17-DAP-Seq(GSE60143)/Homer	GTGGTCCCCA	0.001	-7.58	0.0006	5	0.0245	144.2	0.0031
E2F7(E2F)/Hela-E2F7-ChIP-Seq(GSE32673)/Homer	VDTTTCCCGCCA	0.001	-7.54	0.0006	13	0.0637	984.9	0.0215
AREB3(bZIP)/col-AREB3-DAP-Seq(GSE60143)/Homer	NKGMCACGTGDCMNN	0.001	-7.47	0.0007	25	0.1225	2744	0.0599
Tbox:Smad(T-box,MAD)/ESCd5-Smad2_3-ChIP-Seq(GSE29422)/Homer	AGGTGHCAGACA	0.001	-7.45	0.0007	9	0.0441	517.5	0.0113
Klf9(Zf)/GBM-Klf9-ChIP-Seq(GSE62211)/Homer	GCCACRCCCACY	0.001	-7.43	0.0007	8	0.0392	413.4	0.009
USF1(bHLH)/GM12878-Usf1-ChIP-Seq(GSE32465)/Homer	SGTCACGTGR	0.001	-7.43	0.0007	23	0.1127	2436.1	0.0532
CRF4(AP2EREBP)/colamp-CRF4-DAP-Seq(GSE60143)/Homer	CGCCGCCA	0.001	-7.28	0.0008	36	0.1765	4631.3	0.1011
GT3a(Trihelix)/col-GT3a-DAP-Seq(GSE60143)/Homer	WNACACGTGTYWWAW	0.001	-7.24	0.0008	18	0.0882	1711.7	0.0374
TR4(NR),DR1/Hela-TR4-ChIP-Seq(GSE24685)/Homer	GAGGTCAAAGGTCA	0.001	-7.22	0.0008	7	0.0343	327.4	0.0071
PIF7(bHLH)/col-PIF7-DAP-Seq(GSE60143)/Homer	CCACGTGGNH	0.001	-7.21	0.0008	13	0.0637	1020.4	0.0223
ERF5(AP2EREBP)/colamp-ERF5-DAP-Seq(GSE60143)/Homer	DCMGCCGCCA	0.001	-7.02	0.001	28	0.1373	3326.2	0.0726
FAR1(FAR1)/col-FAR1-DAP-Seq(GSE60143)/Homer	TKNNNYYCACGCGCY	0.01	-6.76	0.0013	12	0.0588	940.9	0.0205
GFY(?)/Promoter/Homer	ACTACAATTCCC	0.01	-6.73	0.0013	7	0.0343	356.4	0.0078
Brn1(POU,Homeobox)/NPC-Brn1-ChIP-Seq(GSE35496)/Homer	TATGCWAATBAV	0.01	-6.72	0.0014	27	0.1324	3224.6	0.0704
EKLF(Zf)/Erythrocyte-Klf1-ChIP-Seq(GSE20478)/Homer	NWGGGTGTGGCY	0.01	-6.66	0.0015	7	0.0343	361.7	0.0079
ZKSCAN1(Zf)/HepG2-ZKSCAN1-ChIP-Seq(Encode)/Homer	GCACAYAGTAGGKCY	0.01	-6.65	0.0015	3	0.0147	47.3	0.001
ERF3(AP2EREBP)/colamp-ERF3-DAP-Seq(GSE60143)/Homer	ATGGCGGCGG	0.01	-6.61	0.0015	41	0.201	5712.4	0.1247
ZNF322(Zf)/HEK293-ZNF322.GFP-ChIP-Seq(GSE58341)/Homer	GAGCCTGGTACTGWGCCTGR	0.01	-6.45	0.0018	8	0.0392	482.7	0.0105
M1BP(Zf)/S2R+-M1BP-ChIP-Seq(GSE49842)/Homer	CAGTGTGACCGT	0.01	-6.45	0.0018	11	0.0539	845.1	0.0184
Unknown1(NR/Ini-like)/Drosophila-Promoters/Homer	MYGGTCACACTG	0.01	-6.38	0.0019	10	0.049	725.6	0.0158
AT4G18450(AP2EREBP)/col-AT4G18450-DAP-Seq(GSE60143)/Homer	ATGGCGGCKG	0.01	-6.35	0.002	27	0.1324	3310.1	0.0722
p53(p53)/mES-cMyc-ChIP-Seq(GSE11431)/Homer	ACATGCCCGGGCAT	0.01	-6.29	0.0021	2	0.0098	14.1	0.0003
Usf2(bHLH)/C2C12-Usf2-ChIP-Seq(GSE36030)/Homer	GTCACGTGGT	0.01	-6.22	0.0022	18	0.0882	1876.1	0.0409
Gli2(Zf)/GM2-Gli2-ChIP-Chip(GSE112702)/Homer	YSTGGGTGGTCT	0.01	-6.15	0.0024	8	0.0392	506.8	0.0111
At5g04390(C2H2)/col200-At5g04390-DAP-Seq(GSE60143)/Homer	AGTGANDN	0.01	-5.99	0.0028	180	0.8824	36938	0.806
SeqBias: GA-repeat	GAGAGAGAGA	0.01	-5.96	0.0029	195	0.9559	41221.2	0.8995
DEAR5(AP2EREBP)/col-DEAR5-DAP-Seq(GSE60143)/Homer	NDWTGTCGGTGRWDN	0.01	-5.94	0.0029	17	0.0833	1771.1	0.0386
ABF2(bZIP)/col-ABF2-DAP-Seq(GSE60143)/Homer	KGMCACGTGDCMHHH	0.01	-5.85	0.0032	18	0.0882	1943.7	0.0424
At1g13300(G2like)/col-At1g13300-DAP-Seq(GSE60143)/Homer	GAATCTWAGATTCYN	0.01	-5.79	0.0034	5	0.0245	217.7	0.0047
GBF3(bZIP)/Arabidopsis-GBF3-ChIP-Seq(GSE80564)/Homer	TGCCACGTSAYC	0.01	-5.74	0.0036	25	0.1225	3114.8	0.068
LOB(LOBAS2)/col-LOB-DAP-Seq(GSE60143)/Homer	CGCCGKAWWTTHCGS	0.01	-5.51	0.0045	25	0.1225	3170.6	0.0692
ERF10(AP2EREBP)/col-ERF10-DAP-Seq(GSE60143)/Homer	RTGGCGGCGG	0.01	-5.44	0.0048	39	0.1912	5715.1	0.1247
ANAC017(NAC)/colamp-ANAC017-DAP-Seq(GSE60143)/Homer	TMCTTGNNNNNCAAG	0.01	-5.4	0.005	14	0.0686	1407.1	0.0307
O2(bZIP)/Corn-O2-ChIP-Seq(GSE63991)/Homer	GCTGACGTGGCA	0.01	-5.4	0.005	10	0.049	834.7	0.0182
ZNF41(Zf)/HEK293-ZNF41.GFP-ChIP-Seq(GSE58341)/Homer	CCTCATGGTGYCYTWYTCCCTTGTG	0.01	-5.34	0.0053	4	0.0196	150.5	0.0033
NF1:FOXA1(CTF,Forkhead)/LNCAP-FOXA1-ChIP-Seq(GSE27824)/Homer	WNTGTTTRYTTTGGCA	0.01	-5.32	0.0054	7	0.0343	460.9	0.0101
AT3G58630(Trihelix)/col-AT3G58630-DAP-Seq(GSE60143)/Homer	TCTCCGGCGA	0.01	-5.12	0.0066	30	0.1471	4162	0.0908
PLT3(AP2EREBP)/col-PLT3-DAP-Seq(GSE60143)/Homer	GCACGNWTHYCGAGG	0.01	-5.1	0.0067	8	0.0392	604.1	0.0132
DDF2(AP2EREBP)/col-DDF2-DAP-Seq(GSE60143)/Homer	GATGTCGRCR	0.01	-4.94	0.0078	8	0.0392	621	0.0136
ERF9(AP2EREBP)/colamp-ERF9-DAP-Seq(GSE60143)/Homer	AWATGGCGGCGG	0.01	-4.94	0.0078	22	0.1078	2798.9	0.0611
ETS:E-box(ETS,bHLH)/HPC7-Scl-ChIP-Seq(GSE22178)/Homer	AGGAARCAGCTG	0.01	-4.92	0.008	7	0.0343	497.4	0.0109
dHNF4(NR)/Fly-HNF4-ChIP-Seq(GSE73675)/Homer	GGTCCAAAGTCCAMT	0.01	-4.88	0.0083	5	0.0245	270.9	0.0059
HSFB4(HSF)/col-HSFB4-DAP-Seq(GSE60143)/Homer	TTCTAGAAGCTTCTA	0.01	-4.86	0.0085	7	0.0343	503.6	0.011
HNF1b(Homeobox)/PDAC-HNF1B-ChIP-Seq(GSE64557)/Homer	GTTAATNATTAA	0.01	-4.83	0.0087	20	0.098	2484.5	0.0542
p73(p53)/Trachea-p73-ChIP-Seq(PRJNA310161)/Homer	NRRRCAWGTCCDGRCATGYY	0.01	-4.75	0.0094	4	0.0196	178.3	0.0039
ZNF528(Zf)/HEK293-ZNF528.GFP-ChIP-Seq(GSE58341)/Homer	AGAAATGACTTCCCT	0.01	-4.63	0.0106	2	0.0098	33.1	0.0007
ISRE(IRF)/ThioMac-LPS-Expression(GSE23622)/Homer	AGTTTCASTTTC	0.1	-4.57	0.0112	9	0.0441	801.5	0.0175
RARg(NR)/ES-RARg-ChIP-Seq(GSE30538)/Homer	AGGTCAAGGTCA	0.1	-4.51	0.012	3	0.0147	102.7	0.0022
NRF1(NRF)/MCF7-NRF1-ChIP-Seq(Unpublished)/Homer	CTGCGCATGCGC	0.1	-4.43	0.0129	3	0.0147	105.4	0.0023
Ronin(THAP)/ES-Thap11-ChIP-Seq(GSE51522)/Homer	RACTACAACTCCCAGVAKGC	0.1	-4.41	0.0131	2	0.0098	37.2	0.0008
GBF6(bZIP)/colamp-GBF6-DAP-Seq(GSE60143)/Homer	WWTGMCACGTCABCW	0.1	-4.36	0.0139	17	0.0833	2091.7	0.0456
AT1G23810(Orphan)/col-AT1G23810-DAP-Seq(GSE60143)/Homer	TTCTAGAAGSTTCTA	0.1	-4.33	0.0143	7	0.0343	558.1	0.0122
Srebp2(bHLH)/HepG2-Srebp2-ChIP-Seq(GSE31477)/Homer	CGGTCACSCCAC	0.1	-4.33	0.0143	6	0.0294	430.8	0.0094
X-box(HTH)/NPC-H3K4me1-ChIP-Seq(GSE16256)/Homer	GGTTGCCATGGCAA	0.1	-4.31	0.0145	7	0.0343	560.1	0.0122
AT1G01250(AP2EREBP)/col-AT1G01250-DAP-Seq(GSE60143)/Homer	YCACCGACAHTW	0.1	-4.28	0.015	9	0.0441	842.4	0.0184
Rfx1(HTH)/NPC-H3K4me1-ChIP-Seq(GSE16256)/Homer	KGTTGCCATGGCAA	0.1	-4.23	0.0157	10	0.049	996.7	0.0217
EBNA1(EBV-virus)/Raji-EBNA1-ChIP-Seq(GSE30709)/Homer	GGYAGCAYDTGCTDCCCNNN	0.1	-4.22	0.0158	2	0.0098	41.5	0.0009
GFX(?)/Promoter/Homer	ATTCTCGCGAGA	0.1	-4.19	0.0163	3	0.0147	115.7	0.0025
PAX5(Paired,Homeobox),condensed/GM12878-PAX5-ChIP-Seq(GSE32465)/Homer	GTCACGCTCSCTGM	0.1	-4.17	0.0167	6	0.0294	446	0.0097
MYB3R5(MYB)/col-MYB3R5-DAP-Seq(GSE60143)/Homer	THYAACGGTHAWAWT	0.1	-3.94	0.0209	18	0.0882	2366.7	0.0516
bZIP28(bZIP)/col-bZIP28-DAP-Seq(GSE60143)/Homer	TGCCACGTSABH	0.1	-3.85	0.0227	18	0.0882	2389	0.0521
HSFA1E(HSF)/col-HSFA1E-DAP-Seq(GSE60143)/Homer	TTCTAGAAGCTTCTA	0.1	-3.79	0.0242	10	0.049	1070.8	0.0234
Six4(Homeobox)/MCF7-SIX4-ChIP-Seq(Encode)/Homer	TGWAAYCTGABACCB	0.1	-3.74	0.0254	6	0.0294	493	0.0108
FRS9(ND)/col-FRS9-DAP-Seq(GSE60143)/Homer	RGAGAGAGAAAG	0.1	-3.71	0.0262	21	0.1029	2966.5	0.0647
Twist(bHLH)/HMLE-TWIST1-ChIP-Seq(Chang_et_al)/Homer	VCAKCTGGNNNCCAGMTGBN	0.1	-3.48	0.0329	4	0.0196	263.8	0.0058
BPC6(BBRBPC)/col-BPC6-DAP-Seq(GSE60143)/Homer	YTYTCTCTCTCTCTA	0.1	-3.42	0.035	9	0.0441	981.6	0.0214
Pax7(Paired,Homeobox),long/Myoblast-Pax7-ChIP-Seq(GSE25064)/Homer	TAATCHGATTAC	0.1	-3.32	0.0387	6	0.0294	545.5	0.0119
Unknown3/Drosophila-Promoters/Homer	ACVAKCTGGCAGCGC	0.1	-3.26	0.0407	4	0.0196	282.5	0.0062
KLF10(Zf)/HEK293-KLF10.GFP-ChIP-Seq(GSE58341)/Homer	GGGGGTGTGTCC	0.1	-3.26	0.0407	9	0.0441	1010.8	0.0221
AT1G10720(BSD)/col-AT1G10720-DAP-Seq(GSE60143)/Homer	TTCTAGAAKCTTCTA	0.1	-3.12	0.0471	4	0.0196	296.2	0.0065
BIM3(bHLH)/col-BIM3-DAP-Seq(GSE60143)/Homer	TWVTCACGTGAB	0.1	-3.11	0.0474	7	0.0343	724.6	0.0158
JunD(bZIP)/K562-JunD-ChIP-Seq/Homer	ATGACGTCATCN	0.1	-2.72	0.0701	5	0.0245	483.2	0.0105
ZIM(C2C2gata)/col-ZIM-DAP-Seq(GSE60143)/Homer	ATCSRACGGTYRAGA	0.1	-2.68	0.0724	7	0.0343	800.7	0.0175
EFL-1(E2F)/cElegans-L1-EFL1-ChIP-Seq(modEncode)/Homer	TGCAARYGCGCTCYA	0.1	-2.61	0.0781	2	0.0098	100.8	0.0022
ETS:RUNX(ETS,Runt)/Jurkat-RUNX1-ChIP-Seq(GSE17954)/Homer	RCAGGATGTGGT	0.1	-2.37	0.0991	4	0.0196	385	0.0084
ZML2(C2C2gata)/col-ZML2-DAP-Seq(GSE60143)/Homer	CATCATCATC	1	-2.23	0.1132	26	0.1275	4526.2	0.0988
AT5G59990(C2C2COlike)/colamp-AT5G59990-DAP-Seq(GSE60143)/Homer	TCTCAACCGTTCATT	1	-2.2	0.1167	7	0.0343	903	0.0197
ZSCAN22(Zf)/HEK293-ZSCAN22.GFP-ChIP-Seq(GSE58341)/Homer	SMCAGTCWGAKGGAGGAGGC	1	-2.17	0.1208	3	0.0147	265	0.0058
CTCF-SatelliteElement(Zf?)/CD4+-CTCF-ChIP-Seq(Barski_et_al.)/Homer	TGCAGTTCCMVNWRTGGCCA	1	-2.05	0.1356	1	0.0049	31.1	0.0007
GFY-Staf(?,Zf)/Promoter/Homer	RACTACAATTCCCAGAAKGC	1	-1.99	0.1438	2	0.0098	145.1	0.0032
bHLH18(bHLH)/col-bHLH18-DAP-Seq(GSE60143)/Homer	CACGTGTTYCACGTG	1	-1.85	0.1646	2	0.0098	158.2	0.0035
Rfx2(HTH)/LoVo-RFX2-ChIP-Seq(GSE49402)/Homer	GTTGCCATGGCAACM	1	-1.85	0.1657	3	0.0147	307.8	0.0067
WRKY17(WRKY)/colamp-WRKY17-DAP-Seq(GSE60143)/Homer	GCGTTGACTTTT	1	-1.82	0.1691	2	0.0098	161.4	0.0035
ZML1(C2C2gata)/colamp-ZML1-DAP-Seq(GSE60143)/Homer	ATCWYRACCGTTSRW	1	-1.82	0.1699	6	0.0294	822.1	0.0179
TGA3(bZIP)/colamp-TGA3-DAP-Seq(GSE60143)/Homer	WTGATGACGTCATCW	1	-1.76	0.1797	3	0.0147	320	0.007
At2g45680(TCP)/colamp-At2g45680-DAP-Seq(GSE60143)/Homer	GTGGGNCCCACNDND	1	-1.73	0.1853	3	0.0147	325.3	0.0071
BIM1(bHLH)/colamp-BIM1-DAP-Seq(GSE60143)/Homer	NNNNNNVTCACGTGM	1	-1.72	0.1868	5	0.0245	668.1	0.0146
OCT:OCT(POU,Homeobox)/NPC-OCT6-ChIP-Seq(GSE43916)/Homer	YATGCATATRCATRT	1	-1.68	0.1936	12	0.0588	2006.2	0.0438
Hnf1(Homeobox)/Liver-Foxa2-Chip-Seq(GSE25694)/Homer	GGTTAAWCATTAA	1	-1.57	0.2157	12	0.0588	2055.4	0.0449
Pax7(Paired,Homeobox),longest/Myoblast-Pax7-ChIP-Seq(GSE25064)/Homer	NTAATTDGCYAATTANNWWD	1	-1.53	0.2246	5	0.0245	716.7	0.0156
BORIS(Zf)/K562-CTCFL-ChIP-Seq(GSE32465)/Homer	CNNBRGCGCCCCCTGSTGGC	1	-1.5	0.2325	2	0.0098	200.8	0.0044
LEP(AP2EREBP)/col-LEP-DAP-Seq(GSE60143)/Homer	CDCCGCCGTC	1	-1.48	0.236	15	0.0735	2708.6	0.0591
SHN3(AP2EREBP)/col-SHN3-DAP-Seq(GSE60143)/Homer	CCGCCGCC	1	-1.47	0.2387	10	0.049	1704.3	0.0372
T1ISRE(IRF)/ThioMac-Ifnb-Expression/Homer	ACTTTCGTTTCT	1	-1.45	0.242	2	0.0098	206.1	0.0045
AS2(LOBAS2)/col-AS2-DAP-Seq(GSE60143)/Homer	CCGDAAWWHMCGSCG	1	-1.43	0.2487	7	0.0343	1130.9	0.0247
WRKY7(WRKY)/colamp-WRKY7-DAP-Seq(GSE60143)/Homer	AAAAGTCAACGSHWD	1	-1.42	0.2494	1	0.0049	62.6	0.0014
GT1(Trihelix)/col-GT1-DAP-Seq(GSE60143)/Homer	TTAACCATGGTTAAD	1	-1.32	0.2768	2	0.0098	227.2	0.005
DUX(Homeobox)/C2C12-Dux-ChIP-Seq(GSE87279)/Homer	BCWGATTCAATCAAN	1	-1.29	0.2829	1	0.0049	72.8	0.0016
YY1(Zf)/Promoter/Homer	CAAGATGGCGGC	1	-1.28	0.2854	3	0.0147	411.9	0.009
OCT:OCT(POU,Homeobox)/NPC-Brn1-ChIP-Seq(GSE35496)/Homer	ATGAATATTCATGAG	1	-1.24	0.2988	1	0.0049	77.7	0.0017
LXRE(NR),DR4/RAW-LXRb.biotin-ChIP-Seq(GSE21512)/Homer	RGGTTACTANAGGTCA	1	-1.19	0.3127	2	0.0098	249.7	0.0054
RFX(HTH)/K562-RFX3-ChIP-Seq(SRA012198)/Homer	CGGTTGCCATGGCAAC	1	-1.13	0.3324	2	0.0098	261.3	0.0057
E-box(bHLH)/Promoter/Homer	SSGGTCACGTGA	1	-1.04	0.3619	2	0.0098	279.3	0.0061
AT4G27900(C2C2COlike)/col-AT4G27900-DAP-Seq(GSE60143)/Homer	TCTCVACCGTTSATT	1	-0.908	0.4132	2	0.0098	312	0.0068
ZNF692(Zf)/HEK293-ZNF692.GFP-ChIP-Seq(GSE58341)/Homer	GTGGGCCCCA	1	-0.801	0.4595	2	0.0098	341.1	0.0074
ZNF382(Zf)/HEK293-ZNF382.GFP-ChIP-Seq(GSE58341)/Homer	GNCTGTASTRNTGBCTCHTT	1	-0.695	0.5103	1	0.0049	155.3	0.0034
Unknown2/Arabidopsis-Promoters/Homer	AAACGACGTCGTTTT	1	-0.624	0.5473	4	0.0196	862.7	0.0188
HSFA6A(HSF)/col-HSFA6A-DAP-Seq(GSE60143)/Homer	RGAAGNTTCTAGAAN	1	-0.564	0.5806	2	0.0098	428.7	0.0094
TFE3(bHLH)/MEF-TFE3-ChIP-Seq(GSE75757)/Homer	GTCACGTGACYV	1	-0.557	0.5839	2	0.0098	431.9	0.0094
DEL1(E2FDP)/colamp-DEL1-DAP-Seq(GSE60143)/Homer	TTCCCGCCAA	1	-0.533	0.5974	1	0.0049	198.2	0.0043
SeqBias: polyC-repeat	CCCCCCCCCC	1	-0.488	0.6246	203	0.9951	45526.6	0.9935
OCT:OCT(POU,Homeobox,IR1)/NPC-Brn2-ChIP-Seq(GSE35496)/Homer	ATGAATWATTCATGA	1	-0.451	0.6473	1	0.0049	227.4	0.005
SeqBias: A/T bias	WWWWWWWWWW	1	-0.343	0.7205	204	1	45749.2	0.9983
bZIP44(bZIP)/colamp-bZIP44-DAP-Seq(GSE60143)/Homer	NDTGCCACGTCAGCH	1	-0.252	0.7883	1	0.0049	336.9	0.0074
SeqBias: GCW-triplet	GCWGCWGCWGCW	1	-0.0267	0.9865	204	1	45820.3	0.9999
SeqBias: C/A-bias	MMMMMMMMMM	1	-0.0134	0.9988	204	1	45823.1	0.9999
SeqBias: polyA-repeat	AAAAAAAAAA	1	-0.00445	1	204	1	45826	1
SeqBias: G/A bias	RRRRRRRRRR	1	-0.00445	1	204	1	45826	1
Ik-1	NHTTGGGAATRCC	1	-0.00445	1	204	1	45826	1
CTCF(Zf)/CD4+-CTCF-ChIP-Seq(Barski_et_al.)/Homer	AYAGTGCCMYCTRGTGGCCA	1	0	1	0	0	129.2	0.0028
REST-NRSF(Zf)/Jurkat-NRSF-ChIP-Seq/Homer	GGMGCTGTCCATGGTGCTGA	1	0	1	0	0	5.2	0.0001
ZFP3(Zf)/HEK293-ZFP3.GFP-ChIP-Seq(GSE58341)/Homer	GGGTTTTGAAGGATGARTAGGAGTT	1	0	1	0	0	13.7	0.0003
ZNF16(Zf)/HEK293-ZNF16.GFP-ChIP-Seq(GSE58341)/Homer	MACCTTCYATGGCTCCCTAKTGCCY	1	0	1	0	0	4.5	0.0001
ZNF768(Zf)/Rajj-ZNF768-ChIP-Seq(GSE111879)/Homer	RHHCAGAGAGGB	1	0	1	0	0	130.2	0.0028
AT4G12670(MYBrelated)/col-AT4G12670-DAP-Seq(GSE60143)/Homer	AGGGTTTAGGGTTTA	1	0	1	0	0	223.8	0.0049
bZIP42(bZIP)/colamp-bZIP42-DAP-Seq(GSE60143)/Homer	GCCACGTCAGCA	1	0	1	0	0	111	0.0024
REM16(ABI3VP1)/col-REM16-DAP-Seq(GSE60143)/Homer	DTTTTTSCCGSMAAA	1	0	1	0	0	180.1	0.0039
LIN-15B(Zf)/cElegans-L3-LIN15B-ChIP-Seq(modEncode)/Homer	CARTGGAGCGCRYTTGCATT	1	0	1	0	0	15.1	0.0003
