# Supplementary material for: Petal abscission is promoted by jasmonic acid-induced autophagy at Arabidopsis petal bases
Source: Nat Commun. 2024 Feb 6;15:1098. doi: 10.1038/s41467-024-45371-3 (PMC10847506; doi:10.1038/s41467-024-45371-3)
Supplement: Supplementary file 11 — Supplementary Data 8 [file 41467_2024_45371_MOESM11_ESM.xlsx]

## Sheet: Sheet1
Supplementary Data 8. Summary of RNA-seq data from the wild type and snac mutant from position 3 flowers.
reference_id	wt_rep1	wt_rep2	wt_rep3	nac_rep1	nac_rep2	nac_rep3	logconc	logfc	adj_pvalue for multiple testing	annotation
AT1G01010.1	22	29	68	14	14	9	2.14359	-1.56647	0.000501514	NAC domain containing protein 1
AT1G01020.1	40	15	65	54	57	66	3.47743	0.679522	0.0338654	Arv1-like protein
AT1G01020.2	39	14	64	49	38	59	3.35763	0.441827	0.269256	Arv1-like protein
AT1G01030.1	145	119	130	160	160	154	4.20616	0.370134	0.529347	AP2/B3-like transcriptional factor family protein
AT1G01040.1	1007	785	1426	968	966	738	8.22422	-0.163552	0.610607	dicer-like 1
AT1G01040.2	993	776	1412	956	958	729	8.21335	-0.162571	0.615259	dicer-like 1
AT1G01046.1	0	0	0	0	0	0	-2.00782	0	1	MIR838a; miRNA
AT1G01050.1	111	85	128	123	107	117	3.95944	0.206936	0.589721	pyrophosphorylase 1
AT1G01060.1	736	1341	730	935	624	552	6.59125	-0.334526	0.358558	Homeodomain-like superfamily protein
AT1G01060.2	736	1340	730	935	624	552	6.59175	-0.333998	0.358686	Homeodomain-like superfamily protein
AT1G01060.3	144	305	143	140	78	78	4.17536	-0.924784	0.0185661	Homeodomain-like superfamily protein
AT1G01060.4	734	1340	729	929	622	551	6.58996	-0.338462	0.351476	Homeodomain-like superfamily protein
AT1G01060.5	193	373	199	187	110	112	4.53195	-0.824178	0.0227327	Homeodomain-like superfamily protein
AT1G01070.1	71	58	59	30	14	3	1.33	-1.93583	0.00106142	nodulin MtN21 /EamA-like transporter family protein
AT1G01070.2	72	60	61	31	14	3	1.34936	-1.94522	0.00146693	nodulin MtN21 /EamA-like transporter family protein
AT1G01080.1	22	8	28	22	41	36	3.60774	0.887264	0.0437538	RNA-binding (RRM/RBD/RNP motifs) family protein
AT1G01080.2	22	8	28	22	41	36	3.60722	0.887265	0.0437564	RNA-binding (RRM/RBD/RNP motifs) family protein
AT1G01090.1	395	256	384	580	723	803	5.61669	1.14611	1.28936e-05	pyruvate dehydrogenase E1 alpha
AT1G01100.1	1370	893	1316	1960	2690	2829	10.0672	1.18561	4.5055e-06	60S acidic ribosomal protein family
AT1G01100.2	1375	894	1320	1964	2703	2834	10.0724	1.18579	4.68916e-06	60S acidic ribosomal protein family
AT1G01100.3	1207	813	1146	1769	2334	2530	9.90586	1.18883	7.08608e-06	60S acidic ribosomal protein family
AT1G01100.4	1373	894	1317	1958	2691	2830	10.0682	1.18362	4.78678e-06	60S acidic ribosomal protein family
AT1G01110.1	1	0	10	5	21	15	3.10393	1.98439	0.0013973	IQ-domain 18
AT1G01110.2	1	0	10	6	21	17	3.12785	2.087	0.000661396	IQ-domain 18
AT1G01120.1	118	122	111	269	457	367	5.37284	1.74805	1.46678e-05	3-ketoacyl-CoA synthase 1
AT1G01130.1	60	19	37	63	73	47	7.2731	0.751757	0.0574735	unknown protein
AT1G01140.1	770	803	804	196	207	170	6.0727	-1.95286	3.61384e-18	CBL-interacting protein kinase 9
AT1G01140.2	767	803	803	196	207	170	6.07148	-1.95043	3.61384e-18	CBL-interacting protein kinase 9
AT1G01140.3	767	788	798	195	205	169	6.06176	-1.94818	4.98605e-18	CBL-interacting protein kinase 9
AT1G01150.1	17	48	7	0	0	0	-0.481888	-7.56883	2.9804e-06	Homeodomain-like protein with RING/FYVE/PHD-type zinc finger domain
AT1G01160.1	304	225	277	405	372	291	6.283	0.500538	0.0219087	GRF1-interacting factor 2
AT1G01160.2	300	225	277	404	371	290	6.28089	0.503711	0.0212127	GRF1-interacting factor 2
AT1G01170.1	140	95	169	184	189	191	5.40341	0.594322	0.0427363	Protein of unknown function (DUF1138)
AT1G01170.2	138	95	168	184	189	190	5.39134	0.602277	0.0395509	Protein of unknown function (DUF1138)
AT1G01180.1	86	68	66	48	38	17	1.39326	-1.02144	0.105035	S-adenosyl-L-methionine-dependent methyltransferases superfamily protein
AT1G01183.1	0	0	0	0	0	0	-1.98817	0	1	MIR165/MIR165A; miRNA
AT1G01190.1	5	7	7	3	0	6	-1.03107	-0.931042	0.543492	cytochrome P450, family 78, subfamily A, polypeptide 8
AT1G01200.1	0	4	0	0	0	0	-1.31542	-3.51632	0.362967	RAB GTPase homolog A3
AT1G01210.1	10	3	5	13	10	7	1.36866	0.81826	0.227492	DNA-directed RNA polymerase, subunit M, archaeal
AT1G01220.1	24	14	17	30	41	28	2.82982	0.943085	0.0118188	L-fucokinase/GDP-L-fucose pyrophosphorylase
AT1G01225.1	4	11	3	2	3	3	2.05715	-1.04039	0.273419	NC domain-containing protein-related
AT1G01230.1	48	48	92	75	87	77	3.28175	0.461467	0.35108	ORMDL family protein
AT1G01240.1	2591	2741	2375	1866	1381	1265	6.68487	-0.684285	0.0335699	unknown protein
AT1G01240.2	2594	2735	2379	1861	1381	1268	6.68464	-0.684857	0.0338542	unknown protein
AT1G01240.3	2641	2770	2429	1875	1396	1287	6.7078	-0.693655	0.0280698	unknown protein
AT1G01250.1	22	108	33	277	414	291	3.86607	2.67422	0.000200497	Integrase-type DNA-binding superfamily protein
AT1G01260.1	96	154	152	111	101	73	3.68801	-0.402048	0.162982	basic helix-loop-helix (bHLH) DNA-binding superfamily protein
AT1G01260.2	94	149	144	106	98	69	3.62107	-0.410077	0.182448	basic helix-loop-helix (bHLH) DNA-binding superfamily protein
AT1G01260.3	94	149	148	108	101	72	3.66288	-0.382107	0.202215	basic helix-loop-helix (bHLH) DNA-binding superfamily protein
AT1G01280.1	0	0	0	0	0	0	-1.83852	0	1	cytochrome P450, family 703, subfamily A, polypeptide 2
AT1G01290.1	33	12	51	52	40	38	2.883	0.545222	0.288058	cofactor of nitrate reductase and xanthine dehydrogenase 3
AT1G01290.2	14	15	38	37	37	23	2.61696	0.634054	0.203825	cofactor of nitrate reductase and xanthine dehydrogenase 3
AT1G01300.1	56	30	66	98	198	163	6.00761	1.71734	9.10156e-06	Eukaryotic aspartyl protease family protein
AT1G01305.1	0	0	0	0	0	0	-2.00706	0	1	unknown protein
AT1G01310.1	412	802	362	343	580	307	4.28799	-0.273916	0.718895	CAP (Cysteine-rich secretory proteins, Antigen 5, and Pathogenesis-related 1 protein) superfamily protein
AT1G01320.1	5070	5380	5584	2859	2548	2135	8.49714	-0.993292	0.00194093	Tetratricopeptide repeat (TPR)-like superfamily protein
AT1G01320.2	5015	5326	5554	2849	2537	2120	8.48386	-0.98767	0.00231056	Tetratricopeptide repeat (TPR)-like superfamily protein
AT1G01340.1	11	23	12	5	4	7	0.525499	-1.40124	0.0551812	cyclic nucleotide gated channel 10
AT1G01340.2	11	23	12	5	4	7	0.525499	-1.40124	0.0551812	cyclic nucleotide gated channel 10
AT1G01350.1	121	73	128	208	159	174	5.23104	0.852591	6.48662e-05	Zinc finger (CCCH-type/C3HC4-type RING finger) family protein
AT1G01355.1	0	0	0	0	0	0	-2.00767	0	1	Putative endonuclease or glycosyl hydrolase
AT1G01360.1	184	245	179	148	122	86	4.36948	-0.689759	0.0482609	regulatory component of ABA receptor 1
AT1G01370.1	2	3	0	3	4	1	2.83018	0.724685	0.84665	Histone superfamily protein
AT1G01370.2	2	3	0	4	4	1	3.05936	0.884798	0.713611	Histone superfamily protein
AT1G01380.1	0	0	0	0	0	0	-1.62545	0	1	Homeodomain-like superfamily protein
AT1G01390.1	0	0	0	1	0	0	-1.46407	1.88904	1	UDP-Glycosyltransferase superfamily protein
AT1G01420.1	16	6	34	35	30	42	1.77112	1.06116	0.0869827	UDP-glucosyl transferase 72B3
AT1G01430.1	172	88	147	288	316	371	3.58509	1.37912	8.72843e-05	TRICHOME BIREFRINGENCE-LIKE 25
AT1G01440.1	66	68	61	42	26	34	2.23373	-0.835056	0.0423228	Protein of unknown function (DUF3133)
AT1G01450.1	2	0	0	1	1	3	-1.6586	1.29387	0.84814	Protein kinase superfamily protein
AT1G01453.1	4	17	6	6	0	2	-1.14631	-1.64002	0.146328	unknown protein
AT1G01453.2	4	17	6	6	0	2	-1.15679	-1.64018	0.148334	unknown protein
AT1G01460.1	47	111	54	71	72	50	1.6753	-0.0537777	1	Phosphatidylinositol-4-phosphate 5-kinase, core
AT1G01470.1	191	237	221	81	114	112	3.83773	-0.965415	0.0238038	Late embryogenesis abundant protein
AT1G01480.1	1947	2673	1324	25	9	8	5.53574	-7.07249	5.1101e-21	1-amino-cyclopropane-1-carboxylate synthase 2
AT1G01480.2	1908	2644	1311	23	8	2	5.42479	-7.41569	3.66338e-21	1-amino-cyclopropane-1-carboxylate synthase 2
AT1G01490.1	23656	26653	24173	9199	5094	4933	9.92217	-1.87344	6.83506e-12	Heavy metal transport/detoxification superfamily protein
AT1G01490.2	23555	26384	24020	9160	5079	4912	9.91316	-1.86887	1.01805e-11	Heavy metal transport/detoxification superfamily protein
AT1G01500.1	285	291	258	243	250	226	3.94385	-0.114488	0.855335	Erythronate-4-phosphate dehydrogenase family protein
AT1G01510.1	53	32	39	48	98	95	5.0429	1.07488	0.000354862	NAD(P)-binding Rossmann-fold superfamily protein
AT1G01520.1	0	0	0	0	0	0	-1.72189	0	1	Homeodomain-like superfamily protein
AT1G01530.1	0	0	0	0	0	0	-1.73723	0	1	AGAMOUS-like 28
AT1G01540.1	50	27	92	109	182	189	4.55746	1.64133	4.79146e-06	Protein kinase superfamily protein
AT1G01540.2	52	29	92	110	182	192	4.58104	1.61911	4.88115e-06	Protein kinase superfamily protein
AT1G01550.1	1982	1898	1715	1586	1329	1141	7.11229	-0.373772	0.174361	Protein of unknown function (DUF793)
AT1G01550.2	1981	1904	1717	1584	1329	1144	7.11209	-0.375085	0.171845	Protein of unknown function (DUF793)
AT1G01560.1	223	256	273	25	15	3	4.09333	-4.0575	1.15774e-08	MAP kinase 11
AT1G01560.2	23	44	37	1	4	0	1.22349	-4.19408	3.89e-06	MAP kinase 11
AT1G01570.1	2	0	1	0	1	0	-0.73103	-1.21474	0.880267	Protein of unknown function (DUF604)
AT1G01580.1	93	51	55	41	17	19	1.53565	-1.29008	0.159277	ferric reduction oxidase 2
AT1G01590.1	6	9	12	19	14	15	-0.101675	0.923304	0.216302	ferric reduction oxidase 1
AT1G01600.1	3	26	13	32	101	73	3.40113	2.39809	0.000783224	cytochrome P450, family 86, subfamily A, polypeptide 4
AT1G01610.1	18	25	19	24	91	63	6.07662	1.63217	4.8741e-05	glycerol-3-phosphate acyltransferase 4
AT1G01620.1	3081	2300	3211	3573	6346	7443	9.14242	1.14975	3.55422e-05	plasma membrane intrinsic protein 1C
AT1G01620.2	3081	2300	3211	3573	6346	7443	9.1424	1.14975	3.55422e-05	plasma membrane intrinsic protein 1C
AT1G01630.1	238	230	206	431	522	565	4.10927	1.28343	6.06552e-05	Sec14p-like phosphatidylinositol transfer family protein
AT1G01640.1	17	13	29	32	36	28	1.41249	0.809535	0.349342	BTB/POZ domain-containing protein
AT1G01640.2	17	13	29	32	36	28	1.40683	0.809555	0.351723	BTB/POZ domain-containing protein
AT1G01650.1	153	230	146	147	108	115	4.03219	-0.424279	0.206146	SIGNAL PEPTIDE PEPTIDASE-LIKE 4
AT1G01650.2	153	230	146	147	108	115	4.03219	-0.424279	0.206146	SIGNAL PEPTIDE PEPTIDASE-LIKE 4
AT1G01660.1	38	32	41	57	42	43	5.48883	0.453194	0.281466	RING/U-box superfamily protein
AT1G01670.1	4	6	18	36	18	14	3.86638	1.36132	0.003337	RING/U-box superfamily protein
AT1G01680.1	1	25	21	7	0	0	0.0958503	-2.63976	0.0656705	plant U-box 54
AT1G01690.1	7	3	3	5	5	12	2.86621	0.852621	0.377714	putative recombination initiation defects 3
AT1G01695.1	0	0	0	0	0	2	-0.769515	2.72991	0.768321	Phosphatidylinositol N-acetyglucosaminlytransferase subunit P-related
AT1G01700.1	2	0	8	9	1	1	0.47817	0.217817	1	RHO guanyl-nucleotide exchange factor 2
AT1G01710.1	100	108	116	77	74	51	3.24683	-0.586551	0.0329906	Acyl-CoA thioesterase family protein
AT1G01720.1	408	707	293	10	12	8	5.89243	-5.45162	1.64235e-49	NAC (No Apical Meristem) domain transcriptional regulator superfamily protein
AT1G01725.1	147	134	173	121	105	75	3.09847	-0.500038	0.276456	unknown protein
AT1G01730.1	77	76	97	132	90	65	4.11982	0.286448	0.430293	unknown protein
AT1G01740.1	3	8	4	3	4	4	0.74036	-0.337414	0.826434	Protein kinase protein with tetratricopeptide repeat domain
AT1G01740.2	3	8	4	3	4	4	0.74036	-0.337414	0.826434	Protein kinase protein with tetratricopeptide repeat domain
AT1G01750.1	22	33	34	52	133	114	2.41087	1.86868	2.04212e-05	actin depolymerizing factor 11
AT1G01760.1	19	11	28	6	3	3	1.27717	-2.13609	0.000981378	adenosine deaminases;RNA binding;RNA binding;adenosine deaminases
AT1G01770.1	1167	2238	1564	670	457	326	5.86971	-1.69947	1.11086e-07	unknown protein
AT1G01780.1	2124	4005	2247	1778	1459	1007	6.65744	-0.906257	0.0296836	GATA type zinc finger transcription factor family protein
AT1G01790.1	99	43	139	121	113	89	3.8219	0.308312	0.424168	K+ efflux antiporter 1
AT1G01800.1	81	89	85	70	113	115	3.85205	0.340122	0.326386	NAD(P)-binding Rossmann-fold superfamily protein
AT1G01800.2	81	89	85	70	113	115	3.85129	0.340127	0.32672	NAD(P)-binding Rossmann-fold superfamily protein
AT1G01810.1	4	8	11	10	16	7	2.33375	0.611751	0.439006	unknown protein
AT1G01820.1	625	404	671	702	545	532	6.13283	0.167626	0.691346	peroxin 11c
AT1G01830.1	638	612	905	992	851	747	6.07642	0.367443	0.158652	ARM repeat superfamily protein
AT1G01830.2	659	626	924	1001	862	759	6.09052	0.349602	0.185169	ARM repeat superfamily protein
AT1G01830.3	659	624	924	997	862	760	6.09135	0.349494	0.186109	ARM repeat superfamily protein
AT1G01840.1	10	3	8	9	22	8	2.66783	0.979752	0.104147	unknown protein
AT1G01860.1	7	4	5	9	18	4	2.07348	1.02497	0.181029	Ribosomal RNA adenine dimethylase family protein
AT1G01880.1	22	34	9	9	18	12	1.72572	-0.63977	0.280264	5'-3' exonuclease family protein
AT1G01880.2	22	34	9	9	18	12	1.72197	-0.639667	0.274265	5'-3' exonuclease family protein
AT1G01900.1	0	8	14	8	4	2	0.318396	-0.549702	0.792716	subtilase family protein
AT1G01910.1	151	164	115	170	123	121	4.01267	0.0335702	1	P-loop containing nucleoside triphosphate hydrolases superfamily protein
AT1G01910.2	363	361	324	425	378	357	5.32002	0.243191	0.362643	P-loop containing nucleoside triphosphate hydrolases superfamily protein
AT1G01910.3	363	363	322	424	378	357	5.31967	0.241845	0.367401	P-loop containing nucleoside triphosphate hydrolases superfamily protein
AT1G01910.4	164	179	123	195	143	130	4.14085	0.0918011	0.938086	P-loop containing nucleoside triphosphate hydrolases superfamily protein
AT1G01910.5	363	361	324	425	378	356	5.31926	0.24184	0.365466	P-loop containing nucleoside triphosphate hydrolases superfamily protein
AT1G01920.1	6	9	11	40	43	46	3.50014	2.40331	2.25031e-08	SET domain-containing protein
AT1G01920.2	6	9	13	40	44	46	3.5232	2.31036	8.01375e-08	SET domain-containing protein
AT1G01930.1	43	31	21	31	31	46	2.6006	0.292014	0.563224	zinc finger protein-related
AT1G01940.1	10	9	13	14	15	13	1.93951	0.490793	0.555164	Cyclophilin-like peptidyl-prolyl cis-trans isomerase family protein
AT1G01950.1	52	23	77	72	83	76	4.02976	0.71782	0.0168998	armadillo repeat kinesin 2
AT1G01950.2	52	23	77	72	83	76	4.02247	0.717895	0.0174553	armadillo repeat kinesin 2
AT1G01950.3	52	23	77	72	83	76	4.02952	0.717817	0.0168851	armadillo repeat kinesin 2
AT1G01960.1	192	161	261	305	357	311	6.0224	0.776648	0.0316983	SEC7-like guanine nucleotide exchange family protein
AT1G01970.1	25	9	34	39	41	40	2.8098	0.928286	0.0187914	Tetratricopeptide repeat (TPR)-like superfamily protein
AT1G01980.1	303	497	248	296	326	235	3.72122	-0.205953	0.775875	FAD-binding Berberine family protein
AT1G01990.1	67	44	65	58	58	71	3.38108	0.199144	0.66231	unknown protein
AT1G02000.1	608	1088	543	477	564	359	4.94643	-0.595404	0.0648231	UDP-D-glucuronate 4-epimerase 2
AT1G02010.1	45	96	84	52	69	48	3.0176	-0.311984	0.551541	secretory 1A
AT1G02010.2	19	50	39	21	35	24	2.23427	-0.328614	0.661975	secretory 1A
AT1G02020.1	262	297	270	267	168	150	4.39457	-0.417576	0.0984436	nitroreductase family protein
AT1G02020.2	262	296	270	267	168	150	4.39509	-0.415792	0.100264	nitroreductase family protein
AT1G02030.1	21	7	4	4	4	1	1.96725	-1.70485	0.0209569	C2H2-like zinc finger protein
AT1G02040.1	4	6	16	3	10	1	-0.813793	-0.774931	0.575594	C2H2-type zinc finger family protein
AT1G02050.1	5	9	11	11	24	14	2.48806	1.06614	0.0842162	Chalcone and stilbene synthase family protein
AT1G02060.1	2	1	1	8	2	7	0.591467	2.08593	0.0363887	Tetratricopeptide repeat (TPR)-like superfamily protein
AT1G02065.1	1	0	0	1	0	1	4.32742	0.867132	1	squamosa promoter binding protein-like 8
AT1G02065.2	1	0	0	0	0	1	4.31902	0.0736497	1	squamosa promoter binding protein-like 8
AT1G02070.1	173	145	110	439	349	486	3.77371	1.67897	1.82903e-07	unknown protein
AT1G02074.1	0	0	0	0	0	0	-1.64229	0	1	unknown protein
AT1G02080.1	391	494	540	616	666	417	6.35839	0.34599	0.395521	transcription regulators
AT1G02080.2	396	498	544	632	670	421	6.3775	0.352605	0.365127	transcription regulators
AT1G02090.1	268	232	317	294	356	305	5.97283	0.33451	0.261563	Proteasome component (PCI) domain protein
AT1G02090.2	253	220	301	276	334	289	5.91327	0.325786	0.304473	Proteasome component (PCI) domain protein
AT1G02090.3	293	250	315	305	374	321	5.99372	0.329117	0.27315	Proteasome component (PCI) domain protein
AT1G02100.1	295	404	246	261	224	219	4.55438	-0.333539	0.543711	Leucine carboxyl methyltransferase
AT1G02100.2	252	348	226	224	192	193	4.38494	-0.34615	0.520965	Leucine carboxyl methyltransferase
AT1G02100.3	257	348	227	227	195	193	4.40016	-0.343009	0.525417	Leucine carboxyl methyltransferase
AT1G02110.1	10	6	7	8	9	18	4.3318	0.712086	0.290027	Protein of unknown function (DUF630 and DUF632)
AT1G02120.1	502	299	597	444	347	381	6.41105	-0.144309	0.718723	GRAM domain family protein
AT1G02130.1	1847	2049	1700	1696	1172	1268	7.00343	-0.34401	0.127055	RAS 5
AT1G02140.1	685	552	654	670	584	646	6.83625	0.113259	0.786847	mago nashi family protein
AT1G02145.1	57	51	72	82	70	92	3.67886	0.549003	0.0407967	homolog of asparagine-linked glycosylation 12
AT1G02145.2	57	50	68	80	67	90	3.66217	0.546907	0.0403644	homolog of asparagine-linked glycosylation 12
AT1G02145.3	57	51	72	82	70	92	3.69247	0.54892	0.0395509	homolog of asparagine-linked glycosylation 12
AT1G02145.4	57	50	68	82	70	91	3.68886	0.582539	0.0256105	homolog of asparagine-linked glycosylation 12
AT1G02150.1	65	28	63	84	114	98	4.6733	1.03527	0.000653093	Tetratricopeptide repeat (TPR)-like superfamily protein
AT1G02160.1	230	90	165	284	389	356	5.7059	1.19863	1.31802e-06	Cox19 family protein (CHCH motif)
AT1G02160.2	224	81	152	278	378	348	5.65241	1.24856	8.74545e-07	Cox19 family protein (CHCH motif)
AT1G02170.1	549	534	561	423	319	250	4.90146	-0.642325	0.119672	metacaspase 1
AT1G02180.1	10	3	2	11	18	24	2.27206	1.90735	0.00039678	ferredoxin-related
AT1G02190.1	1	12	8	65	197	118	4.09992	4.26556	2.90526e-11	Fatty acid hydroxylase superfamily
AT1G02190.2	1	12	8	65	197	118	4.09944	4.26556	2.89633e-11	Fatty acid hydroxylase superfamily
AT1G02205.1	560	675	732	1377	2063	1991	6.43139	1.5844	5.5091e-08	Fatty acid hydroxylase superfamily
AT1G02205.2	529	643	702	1342	2030	1948	6.39878	1.62469	2.82433e-08	Fatty acid hydroxylase superfamily
AT1G02205.3	317	432	415	782	885	1070	5.49333	1.35198	2.84817e-06	Fatty acid hydroxylase superfamily
AT1G02220.1	9	40	19	3	2	0	-0.171991	-3.60273	0.000197592	NAC domain containing protein 3
AT1G02230.1	0	0	0	0	0	0	0.222973	0	1	NAC domain containing protein 4
AT1G02250.1	4	3	2	1	0	0	-1.44053	-2.69619	0.126797	NAC domain containing protein 5
AT1G02260.1	33	26	61	34	31	24	2.25543	-0.322575	0.779687	Divalent ion symporter
AT1G02270.1	127	112	131	119	120	93	4.32661	-0.0582498	0.990782	Calcium-binding endonuclease/exonuclease/phosphatase family
AT1G02280.1	57	63	67	108	127	197	5.8412	1.33478	1.89669e-05	translocon at the outer envelope membrane of chloroplasts 33
AT1G02280.2	57	63	67	108	127	197	5.84057	1.33478	1.8693e-05	translocon at the outer envelope membrane of chloroplasts 33
AT1G02290.1	1	0	4	5	11	10	1.40595	2.41164	0.00993083	unknown protein
AT1G02300.1	398	381	428	329	286	217	4.49445	-0.44519	0.265839	Cysteine proteinases superfamily protein
AT1G02305.1	5449	5701	5515	3557	2938	2224	7.76544	-0.84807	0.00132822	Cysteine proteinases superfamily protein
AT1G02310.1	12	24	18	0	0	0	-0.319157	-7.1339	2.50684e-08	Glycosyl hydrolase superfamily protein
AT1G02320.1	0	0	0	0	0	0	-1.91331	0	1	unknown protein
AT1G02330.1	54	27	34	58	57	61	4.14432	0.715934	0.0141997	unknown protein
AT1G02335.1	33	22	45	30	82	36	1.4287	0.673988	0.30052	germin-like protein subfamily 2 member 2 precursor
AT1G02340.1	204	353	208	198	142	138	3.3507	-0.59284	0.0972052	basic helix-loop-helix (bHLH) DNA-binding superfamily protein
AT1G02350.1	0	0	0	0	0	5	-1.25999	3.95937	0.286394	protoporphyrinogen oxidase-related
AT1G02360.1	0	7	2	1	0	0	-0.464294	-2.70122	0.132474	Chitinase family protein
AT1G02370.1	0	2	0	1	2	2	1.37996	1.26781	0.714813	Tetratricopeptide repeat (TPR)-like superfamily protein
AT1G02380.1	58	91	72	22	14	10	1.55854	-2.17014	1.91268e-07	unknown protein
AT1G02390.1	2850	4232	1887	148	46	21	6.06679	-5.34895	2.02032e-20	glycerol-3-phosphate acyltransferase 2
AT1G02400.1	34	70	53	105	91	57	1.94823	0.767181	0.371736	gibberellin 2-oxidase 6
AT1G02410.1	32	69	78	49	28	33	2.93896	-0.601295	0.136293	cytochrome c oxidase assembly protein CtaG / Cox11 family
AT1G02420.1	5	1	6	6	5	2	0.648802	0.206047	1	Pentatricopeptide repeat (PPR) superfamily protein
AT1G02430.1	1	4	2	6	8	9	0.639979	1.76456	0.0243681	ADP-ribosylation factor D1B
AT1G02440.1	0	2	1	2	0	0	-0.507714	-0.426998	1	ADP-ribosylation factor D1A
AT1G02450.1	105	105	210	43	19	14	4.25108	-2.36984	9.22444e-10	NIM1-interacting 1
AT1G02460.1	2	4	4	0	5	5	2.72724	0.114911	1	Pectin lyase-like superfamily protein
AT1G02470.1	2062	2889	2161	2272	1583	1235	6.32056	-0.404712	0.371969	Polyketide cyclase/dehydrase and lipid transport superfamily protein
AT1G02470.2	2060	2886	2153	2270	1581	1233	6.31898	-0.403856	0.373362	Polyketide cyclase/dehydrase and lipid transport superfamily protein
AT1G02475.1	158	192	202	169	166	148	3.32284	-0.091066	0.875143	Polyketide cyclase/dehydrase and lipid transport superfamily protein
AT1G02490.1	0	0	0	0	0	0	-2.00721	0	1	unknown protein
AT1G02500.1	2025	1426	2277	2554	2576	2626	7.98011	0.550691	0.0255589	S-adenosylmethionine synthetase 1
AT1G02500.2	2025	1426	2277	2553	2576	2626	7.98009	0.550518	0.0256154	S-adenosylmethionine synthetase 1
AT1G02510.1	0	0	0	0	0	0	-1.78617	0	1	Outward rectifying potassium channel protein
AT1G02520.1	0	0	1	0	0	1	1.74386	0.0976726	1	P-glycoprotein 11
AT1G02530.1	0	0	0	0	0	0	-0.13338	0	1	P-glycoprotein 12
AT1G02540.1	0	0	0	0	0	0	-1.98787	0	1	unknown protein
AT1G02560.1	388	325	366	298	170	165	4.50499	-0.683153	0.0146424	nuclear encoded CLP protease 5
AT1G02570.1	8	16	5	4	1	1	-1.09631	-2.14219	0.0867391	unknown protein
AT1G02575.1	0	0	0	0	0	0	-1.9882	0	1	unknown protein
AT1G02580.1	9	34	6	1	0	1	-0.63432	-4.30542	0.0005568	SET domain-containing protein
AT1G02590.1	0	0	2	0	0	0	-1.96916	-2.60282	0.793295	Aldehyde oxidase/xanthine dehydrogenase, molybdopterin binding protein
AT1G02610.1	418	512	553	402	193	168	4.57032	-0.883515	0.582169	RING/FYVE/PHD zinc finger superfamily protein
AT1G02620.1	0	0	0	0	0	0	-1.25373	0	1	Ras-related small GTP-binding family protein
AT1G02630.1	1	0	0	0	0	0	2.42412	-1.83952	1	Nucleoside transporter family protein
AT1G02630.2	1	0	0	0	0	0	2.40268	-1.83953	1	Nucleoside transporter family protein
AT1G02640.1	50	48	44	49	41	21	4.68383	-0.277215	0.770816	beta-xylosidase 2
AT1G02650.1	2	2	9	5	7	4	0.153332	0.400704	0.901676	Tetratricopeptide repeat (TPR)-like superfamily protein
AT1G02660.1	4188	6263	3218	1963	1676	1085	7.18405	-1.46151	0.00733039	alpha/beta-Hydrolases superfamily protein
AT1G02670.1	45	66	43	4	12	4	2.44037	-2.82868	1.44951e-11	P-loop containing nucleoside triphosphate hydrolases superfamily protein
AT1G02680.1	268	136	248	251	177	170	4.64559	-0.0269702	1	TBP-associated factor 13
AT1G02681.1	8	8	2	4	8	5	-1.19614	0.0116565	1	pseudogene
AT1G02690.1	5	7	12	28	27	18	3.50488	1.68661	0.000453799	importin alpha isoform 6
AT1G02690.2	5	7	10	28	27	18	3.50366	1.8087	0.000174685	importin alpha isoform 6
AT1G02700.1	0	0	1	2	1	1	-1.70576	1.75164	0.649972	unknown protein
AT1G02710.1	1	0	2	1	1	0	-1.49982	-0.421187	1	glycine-rich protein
AT1G02720.1	1	12	17	14	21	33	2.51831	1.2996	0.0114517	galacturonosyltransferase 5
AT1G02720.2	1	4	10	6	9	8	1.10958	0.714942	0.424444	galacturonosyltransferase 5
AT1G02730.1	6	11	16	20	11	12	6.32055	0.475576	0.682135	cellulose synthase-like D5
AT1G02740.1	42	18	43	71	56	45	3.34174	0.83497	0.0330689	MRG family protein
AT1G02750.1	55	73	53	45	51	33	2.69965	-0.397187	0.411448	Drought-responsive family protein
AT1G02750.2	55	72	53	45	49	33	2.67633	-0.411288	0.384324	Drought-responsive family protein
AT1G02770.1	6	5	3	3	4	5	-0.258008	-0.114898	1	Protein of unknown function (DUF626)
AT1G02780.1	1320	882	1472	2088	1923	1745	9.40252	0.753262	0.000583904	Ribosomal protein L19e family protein
AT1G02790.1	3713	7077	3574	4101	4581	2330	7.44172	-0.311521	0.606937	polygalacturonase 4
AT1G02800.1	0	0	0	0	0	0	3.45618	0	1	cellulase 2
AT1G02810.1	0	0	0	0	1	1	0.401619	2.70727	0.749735	Plant invertase/pectin methylesterase inhibitor superfamily
AT1G02813.1	0	0	0	0	0	0	-1.96744	0	1	Protein of unknown function, DUF538
AT1G02816.1	399	482	324	269	206	225	4.04146	-0.690173	0.0062341	Protein of unknown function, DUF538
AT1G02820.1	14	7	17	17	2	0	-0.579197	-0.952135	0.651135	Late embryogenesis abundant 3 (LEA3) family protein
AT1G02840.1	292	378	271	308	317	388	6.18912	0.215999	0.67642	RNA-binding (RRM/RBD/RNP motifs) family protein
AT1G02840.2	328	399	309	318	344	423	6.23326	0.179322	0.756419	RNA-binding (RRM/RBD/RNP motifs) family protein
AT1G02840.3	292	378	271	308	317	388	6.18891	0.215998	0.676195	RNA-binding (RRM/RBD/RNP motifs) family protein
AT1G02850.1	10	6	16	1	1	2	1.6588	-2.77501	0.00361891	beta glucosidase 11
AT1G02850.2	10	6	16	1	1	2	1.6588	-2.77501	0.00361891	beta glucosidase 11
AT1G02850.3	10	6	16	1	1	2	1.6588	-2.77501	0.00361891	beta glucosidase 11
AT1G02850.4	10	6	16	1	1	2	1.65287	-2.77503	0.00360262	beta glucosidase 11
AT1G02850.5	10	6	16	1	1	2	1.6588	-2.77501	0.00361891	beta glucosidase 11
AT1G02860.1	432	533	424	337	214	127	4.39154	-0.967534	0.0282765	SPX (SYG1/Pho81/XPR1) domain-containing protein
AT1G02860.2	427	528	418	328	208	123	4.36239	-0.992052	0.0266425	SPX (SYG1/Pho81/XPR1) domain-containing protein
AT1G02870.1	13	4	13	27	29	34	3.48464	1.68372	4.32681e-05	unknown protein
AT1G02880.1	135	144	164	168	101	75	3.84807	-0.28214	0.437822	thiamin pyrophosphokinase1
AT1G02880.2	135	144	164	168	101	75	3.84555	-0.282208	0.442755	thiamin pyrophosphokinase1
AT1G02880.3	135	144	164	168	101	75	3.8451	-0.282234	0.444468	thiamin pyrophosphokinase1
AT1G02880.4	135	144	164	168	101	75	3.8451	-0.282234	0.444468	thiamin pyrophosphokinase1
AT1G02890.1	271	245	341	302	245	217	4.68645	-0.0666226	0.983099	AAA-type ATPase family protein
AT1G02890.2	234	199	267	277	213	191	4.37104	0.0568941	1	AAA-type ATPase family protein
AT1G02900.1	1	0	2	2	0	3	-0.859153	0.782491	0.982594	rapid alkalinization factor 1
AT1G02910.1	33	72	55	63	64	60	3.05785	0.325264	0.624709	tetratricopeptide repeat (TPR)-containing protein
AT1G02920.1	9	70	17	1	0	0	1.34164	-6.07803	8.67937e-06	glutathione S-transferase 7
AT1G02930.1	26	97	54	9	4	1	4.65043	-3.56085	4.50257e-07	glutathione S-transferase 6
AT1G02930.2	10	32	11	1	0	0	1.26157	-5.21723	5.40061e-05	glutathione S-transferase 6
AT1G02940.1	0	0	0	0	0	0	-1.9498	0	1	glutathione S-transferase (class phi) 5
AT1G02950.1	64	62	83	108	96	119	2.08688	0.741495	0.0742727	glutathione S-transferase F4
AT1G02950.2	64	62	83	108	96	119	2.08688	0.741495	0.0742727	glutathione S-transferase F4
AT1G02950.3	33	17	31	43	46	32	1.08021	0.675506	0.215865	glutathione S-transferase F4
AT1G02950.4	63	62	83	108	94	119	2.08348	0.739743	0.076663	glutathione S-transferase F4
AT1G02960.1	25	32	26	57	34	40	2.75518	0.750511	0.0314331	unknown protein
AT1G02960.2	25	32	26	63	35	43	2.79125	0.855647	0.0117953	unknown protein
AT1G02960.3	26	31	26	55	32	42	2.75895	0.730629	0.0392366	unknown protein
AT1G02965.1	0	0	0	0	0	0	-1.80512	0	1	unknown protein
AT1G02970.1	1	0	0	1	0	0	1.46155	0.0683726	1	WEE1 kinase homolog
AT1G02980.1	0	0	0	0	0	0	-2.00775	0	1	cullin 2
AT1G02990.1	153	191	189	193	175	158	4.80729	0.0796754	0.925296	unknown protein
AT1G02990.2	153	191	189	193	175	158	4.8078	0.0796752	0.925315	unknown protein
AT1G02990.3	153	191	189	193	175	158	4.8078	0.0796752	0.925315	unknown protein
AT1G03000.1	13	7	15	17	13	23	1.89076	0.708894	0.235872	peroxin 6
AT1G03010.1	0	1	0	1	1	0	-1.14131	0.855039	1	Phototropic-responsive NPH3 family protein
AT1G03020.1	0	0	0	0	0	0	-1.96937	0	1	Thioredoxin superfamily protein
AT1G03030.1	51	46	56	41	36	44	2.25052	-0.230226	0.694062	P-loop containing nucleoside triphosphate hydrolases superfamily protein
AT1G03040.1	788	690	922	725	710	659	7.25576	-0.0906898	0.833136	basic helix-loop-helix (bHLH) DNA-binding superfamily protein
AT1G03040.2	788	690	920	725	710	659	7.25567	-0.0895325	0.837564	basic helix-loop-helix (bHLH) DNA-binding superfamily protein
AT1G03050.1	1852	2907	2009	2243	2427	1396	6.45349	-0.0775052	1	ENTH/ANTH/VHS superfamily protein
AT1G03055.1	38	57	59	60	86	44	1.55045	0.396347	0.584286	unknown protein
AT1G03055.2	1	2	0	0	0	0	-0.325276	-3.13135	0.483547	unknown protein
AT1G03060.1	319	347	387	410	371	278	6.12185	0.101455	0.841565	Beige/BEACH domain ;WD domain, G-beta repeat protein
AT1G03070.1	18	20	17	15	38	14	0.755268	0.377239	0.626066	Bax inhibitor-1 family protein
AT1G03070.2	18	19	16	14	38	14	0.732662	0.409372	0.579534	Bax inhibitor-1 family protein
AT1G03080.1	2861	2590	3524	2811	2387	2130	7.75356	-0.192107	0.493286	kinase interacting (KIP1-like) family protein
AT1G03090.1	162	188	241	130	146	130	3.1718	-0.431699	0.348367	methylcrotonyl-CoA carboxylase alpha chain, mitochondrial / 3-methylcrotonyl-CoA carboxylase 1 (MCCA)
AT1G03090.2	162	188	241	130	146	130	3.1718	-0.431699	0.348367	methylcrotonyl-CoA carboxylase alpha chain, mitochondrial / 3-methylcrotonyl-CoA carboxylase 1 (MCCA)
AT1G03100.1	83	63	90	63	89	72	2.55257	0.0346759	1	Pentatricopeptide repeat (PPR) superfamily protein
AT1G03106.1	36	48	42	6	1	2	1.03907	-3.66755	5.21058e-08	unknown protein
AT1G03110.1	11	9	15	22	19	16	3.88317	0.796946	0.112786	Transducin/WD40 repeat-like superfamily protein
AT1G03120.1	0	0	0	1	3	1	-0.678242	3.88809	0.186262	responsive to abscisic acid 28
AT1G03130.1	305	260	374	402	530	595	5.74386	0.827127	0.157918	photosystem I subunit D-2
AT1G03140.1	717	486	736	835	790	609	7.68255	0.302301	0.347418	splicing factor Prp18 family protein
AT1G03150.1	61	68	77	61	51	41	3.07636	-0.332981	0.444959	Acyl-CoA N-acyltransferases (NAT) superfamily protein
AT1G03160.1	20	13	14	40	15	27	1.70064	0.891751	0.0980111	FZO-like
AT1G03160.2	20	13	14	40	15	27	1.70354	0.891775	0.0964092	FZO-like
AT1G03170.1	50	64	52	223	128	99	5.84136	1.50918	0.0180995	Protein of unknown function (DUF3049)
AT1G03180.1	0	0	0	2	1	4	0.166494	4.35371	0.0622971	unknown protein
AT1G03180.2	0	0	0	2	1	4	0.223704	4.35493	0.0648231	unknown protein
AT1G03190.1	41	45	47	41	42	32	3.66354	-0.111141	0.933585	RAD3-like DNA-binding helicase protein
AT1G03190.2	43	46	47	41	43	33	3.6947	-0.118282	0.90765	RAD3-like DNA-binding helicase protein
AT1G03200.1	56	110	100	82	27	33	2.29349	-0.828508	0.179424	unknown protein
AT1G03210.1	15	31	19	26	17	13	1.32964	-0.130899	0.988985	Phenazine biosynthesis PhzC/PhzF protein
AT1G03220.1	5590	5136	5418	1244	587	560	7.44297	-2.67953	1.1359e-12	Eukaryotic aspartyl protease family protein
AT1G03230.1	885	904	892	461	338	286	5.38797	-1.21702	2.91523e-07	Eukaryotic aspartyl protease family protein
AT1G03240.1	27	69	45	53	19	27	1.65305	-0.430126	0.645417	unknown protein
AT1G03250.1	89	94	60	104	86	81	3.07531	0.248635	0.494469	unknown protein
AT1G03250.2	89	94	55	103	81	78	3.03212	0.227938	0.579541	unknown protein
AT1G03260.1	10	10	22	11	7	8	0.765084	-0.580496	0.418639	SNARE associated Golgi protein family
AT1G03270.1	3	0	0	10	10	8	3.68393	3.16189	0.000818222	CBS domain-containing protein with a domain of unknown function (DUF21)
AT1G03280.1	709	610	882	792	705	590	6.49978	0.0235798	1	Transcription factor TFIIE, alpha subunit
AT1G03290.1	741	867	776	421	273	307	5.93521	-1.15838	4.39195e-05	unknown protein
AT1G03290.2	923	1075	941	567	332	364	6.28168	-1.13035	1.56048e-05	unknown protein
AT1G03300.1	0	3	3	11	7	7	2.48761	2.08753	0.00627986	DOMAIN OF UNKNOWN FUNCTION 724 1
AT1G03310.1	19	26	19	46	40	66	3.51655	1.35633	0.000134997	debranching enzyme 1
AT1G03310.2	19	26	19	46	38	66	3.51566	1.3377	0.000196067	debranching enzyme 1
AT1G03320.1	0	5	0	0	0	2	-1.85772	-1.05297	0.911336	unknown protein
AT1G03330.1	202	163	195	175	153	133	4.69562	-0.183409	0.720764	Small nuclear ribonucleoprotein family protein
AT1G03340.1	3	0	5	0	0	3	-1.41538	-1.1278	0.751427	unknown protein
AT1G03350.1	1626	1403	1500	1165	847	890	6.69188	-0.54581	0.00652571	BSD domain-containing protein
AT1G03360.1	7	0	0	12	10	6	3.48185	2.0347	0.00446592	ribosomal RNA processing 4
AT1G03365.1	510	333	652	592	583	516	6.73652	0.287248	0.273494	RING/U-box superfamily protein
AT1G03370.1	55	46	62	38	30	33	3.17225	-0.584533	0.220714	C2 calcium/lipid-binding and GRAM domain containing protein
AT1G03380.1	972	733	1093	728	602	478	5.89906	-0.534505	0.0382328	homolog of yeast autophagy 18 (ATG18) G
AT1G03390.1	0	0	0	0	0	0	-1.85681	0	1	HXXXD-type acyl-transferase family protein
AT1G03400.1	50	56	77	29	20	17	1.67335	-1.36995	0.003084	2-oxoglutarate (2OG) and Fe(II)-dependent oxygenase superfamily protein
AT1G03410.1	31	49	34	79	108	107	1.74922	1.4736	0.0101152	2-oxoglutarate (2OG) and Fe(II)-dependent oxygenase superfamily protein
AT1G03430.1	89	97	137	133	142	165	3.81267	0.564405	0.0870083	histidine-containing phosphotransfer factor 5
AT1G03440.1	131	204	186	175	150	127	3.37621	-0.110748	0.906591	Leucine-rich repeat (LRR) family protein
AT1G03445.1	12	13	20	2	1	2	-0.809613	-2.97394	0.000208261	Serine/threonine protein phosphatase family protein
AT1G03457.1	17	19	24	14	22	17	1.95715	-0.0701116	1	RNA-binding (RRM/RBD/RNP motifs) family protein
AT1G03457.2	15	19	23	14	22	17	1.93872	0.00333164	1	RNA-binding (RRM/RBD/RNP motifs) family protein
AT1G03470.1	1026	730	1171	995	724	647	6.53519	-0.21049	0.516228	Kinase interacting (KIP1-like) family protein
AT1G03470.2	1024	724	1167	991	725	646	6.53077	-0.206882	0.527061	Kinase interacting (KIP1-like) family protein
AT1G03475.1	241	87	276	264	352	390	5.67215	0.866859	0.00389491	Coproporphyrinogen III oxidase
AT1G03490.1	0	0	0	0	0	2	-1.87435	2.73411	0.772755	NAC domain containing protein 6
AT1G03495.1	170	93	214	297	259	275	4.90327	0.91432	0.00322994	HXXXD-type acyl-transferase family protein
AT1G03510.1	2	2	2	2	3	2	1.16224	0.304942	1	Tetratricopeptide repeat (TPR)-like superfamily protein
AT1G03520.1	50	61	77	68	95	78	2.2844	0.469074	0.334131	Core-2/I-branching beta-1,6-N-acetylglucosaminyltransferase family protein
AT1G03520.2	50	58	77	68	95	78	2.2747	0.492819	0.296583	Core-2/I-branching beta-1,6-N-acetylglucosaminyltransferase family protein
AT1G03530.1	188	108	289	549	610	603	8.14661	1.71351	2.07486e-07	nuclear assembly factor 1
AT1G03540.1	9	1	6	25	21	24	2.23639	2.20683	8.37627e-06	Pentatricopeptide repeat (PPR-like) superfamily protein
AT1G03550.1	118	167	141	89	65	75	2.94518	-0.795967	0.00270974	Secretory carrier membrane protein (SCAMP) family protein
AT1G03560.1	63	45	103	101	94	92	4.19612	0.554209	0.0513913	Pentatricopeptide repeat (PPR-like) superfamily protein
AT1G03580.1	2	0	10	0	2	0	-1.30504	-2.2635	0.261361	pseudogene
AT1G03590.1	72	57	80	93	147	115	4.80732	0.874511	0.00304707	Protein phosphatase 2C family protein
AT1G03600.1	51	33	56	81	130	138	4.50791	1.4432	0.00368288	photosystem II family protein
AT1G03610.1	714	780	689	693	562	425	5.48887	-0.293404	0.643498	Protein of unknown function (DUF789)
AT1G03620.1	16	20	14	14	21	13	0.136124	0.0357941	1	ELMO/CED-12 family protein
AT1G03630.1	51	30	104	119	223	187	5.53717	1.64898	0.000179222	protochlorophyllide oxidoreductase C
AT1G03630.2	51	28	101	119	221	186	5.53097	1.68012	0.000129829	protochlorophyllide oxidoreductase C
AT1G03650.1	0	0	1	6	2	6	0.652246	3.47766	0.0121415	Acyl-CoA N-acyltransferases (NAT) superfamily protein
AT1G03660.1	29	19	48	28	7	15	1.60637	-0.835281	0.206146	Ankyrin-repeat containing protein
AT1G03670.1	0	0	0	0	0	0	-1.98782	0	1	ankyrin repeat family protein
AT1G03680.1	158	185	282	165	196	200	4.64248	-0.0360724	1	thioredoxin M-type 1
AT1G03687.1	0	0	1	4	2	4	0.741747	3.00429	0.0564031	DTW domain-containing protein
AT1G03687.2	0	0	1	4	2	4	0.710808	3.00429	0.0564011	DTW domain-containing protein
AT1G03700.1	2	0	0	0	0	0	-1.73797	-2.62904	0.80065	Uncharacterised protein family (UPF0497)
AT1G03710.1	18	40	21	33	22	11	3.82529	-0.177766	0.814249	Cystatin/monellin superfamily protein
AT1G03710.2	1	2	1	1	3	0	0.0252281	0.0845114	1	Cystatin/monellin superfamily protein
AT1G03720.1	0	0	0	0	0	0	-1.2676	0	1	Cysteine proteinases superfamily protein
AT1G03730.1	490	322	624	788	596	409	6.42692	0.411145	0.326004	unknown protein
AT1G03740.1	191	90	239	267	123	137	4.38091	0.113865	0.91139	Protein kinase superfamily protein
AT1G03740.2	192	90	239	268	123	138	4.38285	0.116626	0.906225	Protein kinase superfamily protein
AT1G03750.1	258	205	261	221	225	189	4.89537	-0.0877915	0.836519	switch 2
AT1G03760.1	5	8	9	22	12	17	2.32661	1.29876	0.025314	Prefoldin chaperone subunit family protein
AT1G03770.1	17	9	17	20	26	32	1.62388	0.97042	0.0460201	RING 1B
AT1G03770.2	17	9	12	18	25	31	1.62781	1.0696	0.0355439	RING 1B
AT1G03770.3	17	9	14	19	25	32	1.62636	1.03604	0.0344592	RING 1B
AT1G03780.1	0	7	0	2	1	2	3.66434	-0.372045	1	targeting protein for XKLP2
AT1G03780.2	0	7	0	2	3	2	3.92169	0.0841999	1	targeting protein for XKLP2
AT1G03780.3	3	0	0	1	3	2	3.62008	1.01067	0.784866	targeting protein for XKLP2
AT1G03790.1	107	182	178	115	158	104	2.45541	-0.208006	0.758066	Zinc finger C-x8-C-x5-C-x3-H type family protein
AT1G03800.1	1	0	8	0	1	1	-1.57	-1.85298	0.31537	ERF domain protein 10
AT1G03810.1	0	0	0	0	0	0	-2.00787	0	1	Nucleic acid-binding, OB-fold-like protein
AT1G03820.1	26	7	29	19	4	5	2.83962	-1.05141	0.142851	unknown protein
AT1G03830.1	9	5	15	44	73	51	5.55455	2.62858	2.4344e-11	guanylate-binding family protein
AT1G03830.2	9	5	15	44	73	51	5.56455	2.62861	2.62691e-11	guanylate-binding family protein
AT1G03840.1	358	431	283	136	58	21	3.21765	-2.27297	5.78303e-07	C2H2 and C2HC zinc fingers superfamily protein
AT1G03840.2	358	431	282	136	58	21	3.21617	-2.27169	5.84351e-07	C2H2 and C2HC zinc fingers superfamily protein
AT1G03850.1	83	151	91	9	0	1	1.87418	-4.90258	8.72898e-15	Glutaredoxin family protein
AT1G03850.2	179	366	190	24	2	3	3.00418	-4.59365	1.0323e-16	Glutaredoxin family protein
AT1G03860.1	40	40	45	80	98	99	3.74403	1.25684	5.56668e-05	prohibitin 2
AT1G03860.2	40	40	45	80	98	99	3.74403	1.25684	5.56959e-05	prohibitin 2
AT1G03860.3	40	40	45	80	97	99	3.74182	1.25174	6.26434e-05	prohibitin 2
AT1G03870.1	72	68	71	97	368	247	3.06128	1.87501	0.000708025	FASCICLIN-like arabinoogalactan 9
AT1G03880.1	2	0	0	0	0	0	-1.98838	-2.62973	0.807853	cruciferin 2
AT1G03900.1	848	692	844	854	812	757	5.96808	0.126344	0.751853	non-intrinsic ABC protein 4
AT1G03905.1	7	1	3	1	1	0	-1.1213	-2.18014	0.188511	P-loop containing nucleoside triphosphate hydrolases superfamily protein
AT1G03910.1	443	275	645	630	716	580	7.29301	0.612875	0.0271308	unknown protein
AT1G03910.2	516	348	716	764	844	722	7.54159	0.673752	0.00478036	unknown protein
AT1G03920.1	19	54	39	48	48	31	0.955604	0.267569	0.851406	Protein kinase family protein
AT1G03930.1	71	72	74	88	63	82	4.0166	0.207195	0.842037	dual specificity kinase 1
AT1G03940.1	178	100	215	305	277	287	4.898	0.930504	0.00198325	HXXXD-type acyl-transferase family protein
AT1G03950.1	168	142	236	148	102	110	3.49221	-0.496242	0.156899	vacuolar protein sorting-associated protein 2.3
AT1G03960.1	9	27	21	11	13	8	1.47688	-0.729177	0.171594	Calcium-binding EF hand family protein
AT1G03960.2	9	27	21	11	13	8	1.48027	-0.729198	0.172685	Calcium-binding EF hand family protein
AT1G03970.1	512	406	530	553	452	409	5.85284	0.0634496	0.981496	G-box binding factor 4
AT1G03980.1	413	373	455	480	390	351	5.65278	0.0735133	0.949766	phytochelatin synthase 2
AT1G03990.1	4	5	18	13	6	5	-0.622025	-0.0683263	1	Long-chain fatty alcohol dehydrogenase family protein
AT1G04000.1	158	114	168	112	85	69	4.41604	-0.631042	0.0442219	unknown protein
AT1G04010.1	27	31	38	32	32	32	3.39759	0.104624	0.937821	phospholipid sterol acyl transferase 1
AT1G04020.1	3	0	1	1	0	0	2.22277	-1.59002	0.625444	breast cancer associated RING 1
AT1G04020.2	3	0	1	1	0	0	2.22277	-1.59002	0.625444	breast cancer associated RING 1
AT1G04030.1	26	17	31	38	32	78	3.26796	1.13242	0.00527972	unknown protein
AT1G04040.1	14	11	7	16	23	60	2.86624	1.75492	0.000164152	HAD superfamily, subfamily IIIB acid phosphatase
AT1G04050.1	6	1	7	6	13	12	4.36527	1.23198	0.0429896	homolog of SU(var)3-9 1
AT1G04070.1	26	21	32	33	32	29	3.32229	0.353136	0.5243	translocase of outer membrane 22-I
AT1G04080.1	127	108	123	157	133	159	5.28886	0.432868	0.0721937	Tetratricopeptide repeat (TPR)-like superfamily protein
AT1G04080.2	126	108	122	157	133	158	5.27034	0.437458	0.0699713	Tetratricopeptide repeat (TPR)-like superfamily protein
AT1G04080.3	131	108	126	163	143	162	5.32463	0.464049	0.0457104	Tetratricopeptide repeat (TPR)-like superfamily protein
AT1G04090.1	3	3	2	4	8	6	-0.710602	1.23435	0.247824	Plant protein of unknown function (DUF946)
AT1G04100.1	26	12	17	21	13	11	1.96143	-0.200225	0.95198	indoleacetic acid-induced protein 10
AT1G04110.1	0	0	3	0	0	0	-0.417977	-3.11851	0.481702	Subtilase family protein
AT1G04120.1	409	352	458	393	309	240	5.70597	-0.279979	0.285094	multidrug resistance-associated protein 5
AT1G04120.2	408	352	458	392	309	239	5.70425	-0.281904	0.281317	multidrug resistance-associated protein 5
AT1G04130.1	35	23	29	36	42	22	2.2651	0.293768	0.548853	Tetratricopeptide repeat (TPR)-like superfamily protein
AT1G04140.1	1478	1657	1580	1328	1343	1092	7.57879	-0.228852	0.755048	Transducin family protein / WD-40 repeat family protein
AT1G04140.2	1476	1658	1578	1326	1338	1092	7.57592	-0.230568	0.751915	Transducin family protein / WD-40 repeat family protein
AT1G04150.1	0	0	0	0	0	0	1.31583	0	1	C2 calcium/lipid-binding plant phosphoribosyltransferase family protein
AT1G04160.1	186	214	244	178	192	152	4.37397	-0.20151	0.544236	myosin XI B
AT1G04170.1	244	204	225	287	358	268	6.04407	0.540689	0.0113234	eukaryotic translation initiation factor 2 gamma subunit
AT1G04180.1	0	0	0	0	0	0	-1.87474	0	1	YUCCA 9
AT1G04190.1	41	22	34	46	34	39	3.81433	0.395555	0.345926	Tetratricopeptide repeat (TPR)-like superfamily protein
AT1G04200.1	18	27	30	65	93	84	4.38484	1.79556	9.65528e-10	unknown protein
AT1G04210.1	122	167	164	141	182	147	4.51204	0.15781	0.694318	Leucine-rich repeat protein kinase family protein
AT1G04220.1	708	1061	906	631	593	399	5.61437	-0.634508	0.0384604	3-ketoacyl-CoA synthase 2
AT1G04230.1	83	53	77	91	85	60	3.56459	0.24172	0.666939	Protein of unknown function (DUF2361)
AT1G04240.1	20	14	7	55	115	98	2.15866	2.80731	4.75257e-07	AUX/IAA transcriptional regulator family protein
AT1G04250.1	129	188	294	1239	1556	1766	6.60498	3.03019	3.25542e-08	AUX/IAA transcriptional regulator family protein
AT1G04260.1	537	406	453	576	489	512	6.41388	0.277361	0.253688	CAMV movement protein interacting protein 7
AT1G04270.1	313	194	327	554	539	571	7.31734	1.10922	1.0082e-05	cytosolic ribosomal protein S15
AT1G04270.2	310	191	319	546	533	564	7.28988	1.1151	7.28098e-06	cytosolic ribosomal protein S15
AT1G04280.1	117	107	99	86	109	101	5.08459	-0.0199473	1	P-loop containing nucleoside triphosphate hydrolases superfamily protein
AT1G04290.1	104	108	102	89	73	90	3.55041	-0.211687	0.747976	Thioesterase superfamily protein
AT1G04300.1	2424	2718	2723	1944	1732	1663	7.94492	-0.458717	0.101148	TRAF-like superfamily protein
AT1G04300.2	2423	2718	2723	1944	1731	1661	7.94391	-0.45939	0.100406	TRAF-like superfamily protein
AT1G04300.3	2424	2718	2723	1944	1731	1661	7.94408	-0.459576	0.100158	TRAF-like superfamily protein
AT1G04300.4	2425	2721	2728	1946	1734	1665	7.94657	-0.458721	0.10051	TRAF-like superfamily protein
AT1G04310.1	603	623	725	518	478	399	5.27818	-0.385586	0.177466	ethylene response sensor 2
AT1G04330.1	27	38	13	22	11	1	0.02393	-1.15573	0.224171	unknown protein
AT1G04340.1	112	129	117	90	98	91	4.00269	-0.256262	0.667607	HR-like lesion-inducing protein-related
AT1G04350.1	791	1064	842	421	201	128	4.73289	-1.78583	3.36493e-07	2-oxoglutarate (2OG) and Fe(II)-dependent oxygenase superfamily protein
AT1G04360.1	1	4	2	2	2	0	1.18635	-0.669619	0.820302	RING/U-box superfamily protein
AT1G04380.1	23	8	17	4	3	1	-0.221804	-2.44194	0.0032357	2-oxoglutarate (2OG) and Fe(II)-dependent oxygenase superfamily protein
AT1G04390.1	43	37	45	35	55	33	2.94782	0.0773785	0.991543	BTB/POZ domain-containing protein
AT1G04400.1	986	1105	1005	761	599	504	5.63619	-0.643618	0.091801	cryptochrome 2
AT1G04400.2	954	1085	972	744	584	497	5.56331	-0.633831	0.105559	cryptochrome 2
AT1G04410.1	2613	1759	2506	2232	1870	1840	7.37103	-0.108532	0.827588	Lactate/malate dehydrogenase family protein
AT1G04420.1	21	20	22	25	34	39	2.569	0.74876	0.120205	NAD(P)-linked oxidoreductase superfamily protein
AT1G04430.1	28	18	32	70	109	96	4.16415	1.929	3.2121e-08	S-adenosyl-L-methionine-dependent methyltransferases superfamily protein
AT1G04430.2	24	14	28	55	95	73	3.7883	1.86558	2.61091e-06	S-adenosyl-L-methionine-dependent methyltransferases superfamily protein
AT1G04440.1	146	141	154	143	94	71	3.16639	-0.431907	0.128757	casein kinase like 13
AT1G04445.1	1	0	0	0	0	1	-1.93123	0.0846412	1	C2H2-like zinc finger protein
AT1G04450.1	56	38	53	52	62	39	1.51573	0.153715	1	ROP-interactive CRIB motif-containing protein 3
AT1G04457.1	3	4	2	2	3	5	-0.248248	0.256239	1	pseudogene
AT1G04470.1	976	1674	1100	1143	1455	873	5.66747	-0.0250955	1	Protein of unknown function (DUF810)
AT1G04480.1	131	107	193	210	199	205	6.27952	0.623761	0.0335391	Ribosomal protein L14p/L23e family protein
AT1G04490.1	1	0	0	1	2	0	-1.59106	1.35254	0.927188	Protein of unknown function (DUF3527)
AT1G04490.2	1	0	0	1	2	1	-1.54799	1.74833	0.73181	Protein of unknown function (DUF3527)
AT1G04500.1	391	355	560	164	91	39	3.44244	-2.08189	3.64308e-06	CCT motif family protein
AT1G04501.1	0	0	0	1	0	0	-2.00796	1.89443	1	unknown protein
AT1G04510.1	50	34	83	90	90	102	4.57153	0.874016	0.00527268	MOS4-associated complex 3A
AT1G04510.2	45	30	61	79	79	91	4.31352	0.986937	0.00176989	MOS4-associated complex 3A
AT1G04520.1	1	0	4	4	5	7	4.6349	1.71963	0.111523	plasmodesmata-located protein 2
AT1G04530.1	156	150	148	142	92	86	5.058	-0.415013	0.161741	Tetratricopeptide repeat (TPR)-like superfamily protein
AT1G04540.1	293	701	333	393	545	228	4.09725	-0.114685	0.983649	Calcium-dependent lipid-binding (CaLB domain) family protein
AT1G04550.1	105	68	90	114	128	83	5.57819	0.40067	0.132169	AUX/IAA transcriptional regulator family protein
AT1G04550.2	109	68	93	115	129	84	5.59509	0.376332	0.170651	AUX/IAA transcriptional regulator family protein
AT1G04555.1	58	92	80	58	64	52	2.5414	-0.3025	0.47417	unknown protein
AT1G04560.1	127	0	0	1	0	4	-0.296941	-4.42326	0.137965	AWPM-19-like family protein
AT1G04570.1	22	23	13	32	14	5	0.856964	-0.123976	1	Major facilitator superfamily protein
AT1G04580.1	134	133	144	4	2	0	1.64423	-5.93035	9.9003e-17	aldehyde oxidase 4
AT1G04590.1	16	16	24	27	42	42	3.90867	1.0963	0.00343944	unknown protein
AT1G04590.2	16	16	24	27	43	45	3.90909	1.14916	0.00220663	unknown protein
AT1G04600.1	29	45	39	48	62	29	1.79902	0.384362	0.597827	myosin XI A
AT1G04610.1	0	0	0	1	3	1	-1.61438	3.88808	0.186854	YUCCA 3
AT1G04620.1	77	72	77	62	45	46	2.2219	-0.465	0.226105	coenzyme F420 hydrogenase family / dehydrogenase, beta subunit family
AT1G04625.1	0	5	3	5	1	3	0.647023	0.254876	1	Polynucleotidyl transferase, ribonuclease H-like superfamily protein
AT1G04630.1	218	203	240	256	300	344	5.62932	0.562448	0.0181723	GRIM-19 protein
AT1G04635.1	1	0	2	5	2	4	0.180043	1.84985	0.215395	ribonuclease P family protein / Rpp14 family protein
AT1G04640.1	19	4	23	19	11	17	2.19092	0.145026	1	lipoyltransferase 2
AT1G04640.2	19	4	18	13	10	16	1.8617	0.0493525	1	lipoyltransferase 2
AT1G04650.1	0	0	0	1	2	0	1.21752	3.21136	0.473637	unknown protein
AT1G04660.1	3	5	0	0	1	4	6.45799	-0.529998	0.884077	glycine-rich protein
AT1G04670.1	1	0	1	1	0	1	-1.93152	0.0890987	1	unknown protein
AT1G04680.1	101	202	59	53	289	152	4.7248	0.547613	0.435844	Pectin lyase-like superfamily protein
AT1G04690.1	634	565	821	810	825	674	6.78686	0.296982	0.215748	potassium channel beta subunit 1
AT1G04700.1	105	184	93	120	140	90	2.83871	-0.0427801	1	PB1 domain-containing protein tyrosine kinase
AT1G04710.1	159	185	201	122	137	115	3.78983	-0.439548	0.0799708	peroxisomal 3-ketoacyl-CoA thiolase 4
AT1G04730.1	0	3	1	1	1	4	2.17907	0.642388	0.981775	P-loop containing nucleoside triphosphate hydrolases superfamily protein
AT1G04750.1	320	240	352	440	382	398	5.96442	0.526733	0.0301854	vesicle-associated membrane protein 721
AT1G04750.2	315	239	352	434	377	393	5.95592	0.517418	0.0341961	vesicle-associated membrane protein 721
AT1G04760.1	15	15	17	21	14	6	1.43202	-0.118913	1	vesicle-associated membrane protein 726
AT1G04770.1	362	386	333	215	98	83	6.09396	-1.38015	0.0116468	Tetratricopeptide repeat (TPR)-like superfamily protein
AT1G04778.1	8	4	8	12	6	4	-0.545189	0.216873	1	unknown protein
AT1G04780.1	3362	3098	3720	2553	1924	1702	8.04695	-0.627079	0.00223724	Ankyrin repeat family protein
AT1G04790.1	54	82	71	59	41	29	3.27163	-0.595255	0.105037	RING/U-box superfamily protein
AT1G04800.1	6	9	5	0	14	0	4.04158	-0.421595	0.874308	glycine-rich protein
AT1G04810.1	182	157	212	223	215	148	4.70174	0.18349	0.645821	26S proteasome regulatory complex, non-ATPase subcomplex, Rpn2/Psmd1 subunit
AT1G04820.1	542	579	570	707	1810	959	8.36496	1.1452	0.000556623	tubulin alpha-4 chain
AT1G04830.1	75	78	64	56	63	50	2.91769	-0.263007	0.501078	Ypt/Rab-GAP domain of gyp1p superfamily protein
AT1G04830.2	24	35	30	30	32	20	1.84748	-0.0268377	1	Ypt/Rab-GAP domain of gyp1p superfamily protein
AT1G04840.1	3	0	4	1	12	3	0.770035	1.25048	0.201007	Tetratricopeptide repeat (TPR)-like superfamily protein
AT1G04850.1	2886	2004	3176	2646	2680	2201	8.65106	0.00429141	1	ubiquitin-associated (UBA)/TS-N domain-containing protein
AT1G04860.1	185	201	241	254	216	128	4.50539	0.0180156	1	ubiquitin-specific protease 2
AT1G04870.1	18	7	23	19	21	16	2.57615	0.325842	0.665238	protein arginine methyltransferase 10
AT1G04870.2	18	7	23	19	21	16	2.58733	0.325833	0.664905	protein arginine methyltransferase 10
AT1G04880.1	46	77	69	45	55	27	2.79549	-0.506978	0.367483	HMG (high mobility group) box protein with ARID/BRIGHT DNA-binding domain
AT1G04890.1	14	27	23	37	33	27	0.390237	0.690999	0.306776	Protein of unknown function, DUF593
AT1G04900.1	1	3	11	18	20	21	2.60808	2.06091	0.000104029	Protein of unknown function (DUF185)
AT1G04910.1	42	29	46	40	71	57	2.94063	0.631777	0.04265	O-fucosyltransferase family protein
AT1G04920.1	0	1	1	0	1	2	-1.3106	0.60512	1	sucrose phosphate synthase 3F
AT1G04930.1	9	2	11	5	10	13	0.724206	0.462101	0.669096	hydroxyproline-rich glycoprotein family protein
AT1G04930.2	9	2	11	5	10	13	0.724206	0.4621	0.669096	hydroxyproline-rich glycoprotein family protein
AT1G04940.1	47	21	46	37	38	51	3.60783	0.266778	0.768141	translocon at the inner envelope membrane of chloroplasts 20
AT1G04945.1	16	8	13	27	47	37	3.22668	1.68435	5.11832e-05	HIT-type Zinc finger family protein
AT1G04945.2	16	8	13	28	46	37	3.24124	1.68376	4.23721e-05	HIT-type Zinc finger family protein
AT1G04945.3	36	16	41	57	68	60	3.87515	1.10084	0.00241869	HIT-type Zinc finger family protein
AT1G04950.1	43	55	43	83	70	84	3.75789	0.850094	0.000556532	TATA BOX ASSOCIATED FACTOR II 59
AT1G04950.2	43	56	43	83	72	86	3.78344	0.864487	0.000540738	TATA BOX ASSOCIATED FACTOR II 59
AT1G04950.3	43	56	43	82	73	86	3.78177	0.864644	0.000483135	TATA BOX ASSOCIATED FACTOR II 59
AT1G04960.1	903	989	959	566	420	327	5.56328	-1.0335	5.20531e-05	Protein of unknown function (DUF1664)
AT1G04960.2	903	989	959	566	420	327	5.56349	-1.0335	4.87019e-05	Protein of unknown function (DUF1664)
AT1G04970.1	230	215	284	173	100	106	3.29705	-0.848598	0.000793044	lipid-binding serum glycoprotein family protein
AT1G04970.2	229	215	284	172	100	106	3.28833	-0.850226	0.000823653	lipid-binding serum glycoprotein family protein
AT1G04980.1	19	13	18	18	48	28	1.42493	1.01436	0.0326424	PDI-like 2-2
AT1G04985.1	220	265	330	280	252	190	4.60406	-0.0784871	0.950412	unknown protein
AT1G04990.1	54	35	30	32	53	31	2.34547	0.0594753	1	Zinc finger C-x8-C-x5-C-x3-H type family protein
AT1G04990.2	43	32	29	30	44	28	1.99937	0.0691662	1	Zinc finger C-x8-C-x5-C-x3-H type family protein
AT1G05000.1	106	111	148	45	7	5	1.76432	-2.62192	0.000206158	Phosphotyrosine protein phosphatases superfamily protein
AT1G05000.2	106	111	148	45	7	5	1.7672	-2.62147	0.000149181	Phosphotyrosine protein phosphatases superfamily protein
AT1G05010.1	1522	1007	1777	972	453	285	5.74211	-1.26325	0.0167857	ethylene-forming enzyme
AT1G05020.1	39	34	21	25	44	24	0.895418	0.0745977	1	ENTH/ANTH/VHS superfamily protein
AT1G05030.1	111	80	118	142	148	156	3.70097	0.640235	0.014247	Major facilitator superfamily protein
AT1G05040.1	0	0	0	0	0	0	-1.98848	0	1	unknown protein
AT1G05040.2	0	0	0	0	0	0	-1.87694	0	1	unknown protein
AT1G05055.1	13	12	16	17	20	24	2.14326	0.676476	0.147591	general transcription factor II H2
AT1G05060.1	125	115	135	151	112	125	4.13248	0.150738	0.856964	unknown protein
AT1G05061.1	0	0	4	4	1	2	0.764849	0.849535	0.81437	pseudogene
AT1G05065.1	0	0	0	2	0	2	-1.46964	3.59951	0.386815	CLAVATA3/ESR-RELATED 20
AT1G05070.1	86	47	89	75	72	72	3.76682	0.0880042	0.934066	Protein of unknown function (DUF1068)
AT1G05085.1	0	0	0	0	0	0	-1.8757	0	1	unknown protein
AT1G05090.1	28	25	29	34	28	22	2.09128	0.13029	0.942209	dentin sialophosphoprotein-related
AT1G05100.1	685	1106	434	219	128	126	5.19214	-2.1627	5.82442e-06	mitogen-activated protein kinase kinase kinase 18
AT1G05120.1	424	366	528	495	411	325	6.24523	-0.00246629	1	Helicase protein with RING/U-box domain
AT1G05135.1	37	31	34	122	130	227	7.98084	2.35983	1.41179e-06	pseudogene
AT1G05136.1	0	0	0	0	0	0	-1.94936	0	1	unknown protein
AT1G05140.1	189	135	267	201	215	168	4.75797	0.0908147	0.935541	Peptidase M50 family protein
AT1G05150.1	138	98	179	206	266	218	5.44642	0.845985	0.00196382	Calcium-binding tetratricopeptide family protein
AT1G05160.1	26	33	40	33	51	67	4.50861	0.730282	0.0378002	cytochrome P450, family 88, subfamily A, polypeptide 3
AT1G05170.1	187	172	219	175	177	145	3.81819	-0.116347	0.802802	Galactosyltransferase family protein
AT1G05170.2	168	166	198	149	152	137	3.57016	-0.176202	0.670609	Galactosyltransferase family protein
AT1G05180.1	26	39	22	54	47	44	3.20255	0.828635	0.0126855	NAD(P)-binding Rossmann-fold superfamily protein
AT1G05180.2	26	39	22	54	47	44	3.20098	0.828638	0.012662	NAD(P)-binding Rossmann-fold superfamily protein
AT1G05180.3	19	27	19	44	35	35	2.97431	0.903301	0.0110282	NAD(P)-binding Rossmann-fold superfamily protein
AT1G05190.1	291	207	268	267	315	335	6.35279	0.374576	0.271184	Ribosomal protein L6 family
AT1G05200.1	21	7	18	22	23	19	2.31625	0.575392	0.280159	glutamate receptor 3.4
AT1G05200.2	21	7	18	22	24	19	2.31606	0.597485	0.253684	glutamate receptor 3.4
AT1G05205.1	36	30	47	61	47	41	2.44758	0.495946	0.271397	unknown protein
AT1G05210.1	15	6	22	11	7	9	4.43367	-0.554259	0.555593	Transmembrane protein 97, predicted
AT1G05220.1	0	0	0	0	0	0	-1.55593	0	1	Transmembrane protein 97, predicted
AT1G05220.2	12	13	22	11	9	6	1.76612	-0.746843	0.324739	Transmembrane protein 97, predicted
AT1G05230.1	104	117	158	78	58	36	3.76017	-1.04716	6.43566e-05	homeodomain GLABROUS 2
AT1G05230.2	107	117	158	78	58	36	3.80827	-1.05829	2.92563e-05	homeodomain GLABROUS 2
AT1G05230.3	103	118	157	74	56	36	3.73897	-1.09319	2.28927e-05	homeodomain GLABROUS 2
AT1G05230.4	107	117	158	78	58	36	3.80852	-1.0583	2.96772e-05	homeodomain GLABROUS 2
AT1G05240.1	2	0	0	0	1	0	-1.39075	-0.714403	1	Peroxidase superfamily protein
AT1G05250.1	2	0	0	0	1	0	-1.291	-0.713033	1	Peroxidase superfamily protein
AT1G05260.1	505	519	572	182	46	12	3.51256	-2.70098	0.000407786	Peroxidase superfamily protein
AT1G05270.1	269	217	333	282	344	276	4.94359	0.247924	0.408423	TraB family protein
AT1G05280.1	0	3	0	2	0	0	-1.93126	-0.488677	1	Protein of unknown function (DUF604)
AT1G05290.1	0	0	0	2	0	0	-1.93137	2.68502	0.773811	CCT motif family protein
AT1G05300.1	59	32	68	17	14	12	2.1817	-1.77514	0.219278	zinc transporter 5 precursor
AT1G05300.2	68	28	73	20	19	16	2.69023	-1.50541	0.327196	zinc transporter 5 precursor
AT1G05310.1	2	3	5	2	3	2	-1.30451	-0.390568	0.927372	Pectin lyase-like superfamily protein
AT1G05320.1	330	296	327	280	355	347	4.94146	0.155767	0.775623	unknown protein
AT1G05320.2	330	296	329	281	354	347	4.94657	0.152793	0.783258	unknown protein
AT1G05320.3	331	296	327	280	356	347	4.94177	0.15567	0.775881	unknown protein
AT1G05330.1	3	3	15	1	3	0	-1.37863	-2.1816	0.107707	unknown protein
AT1G05340.1	4400	6263	3253	901	441	138	6.87961	-3.19906	3.94386e-05	unknown protein
AT1G05350.1	21	27	24	38	39	36	2.84605	0.74823	0.0361928	NAD(P)-binding Rossmann-fold superfamily protein
AT1G05360.1	27	43	21	29	44	43	2.04931	0.453385	0.382609	unknown protein
AT1G05370.1	11	1	3	0	1	3	1.50989	-1.70255	0.154587	Sec14p-like phosphatidylinositol transfer family protein
AT1G05380.1	678	595	753	565	632	638	6.5144	-0.03001	1	Acyl-CoA N-acyltransferase with RING/FYVE/PHD-type zinc finger protein
AT1G05380.2	679	595	755	565	633	638	6.51595	-0.0313259	1	Acyl-CoA N-acyltransferase with RING/FYVE/PHD-type zinc finger protein
AT1G05385.1	48	65	77	68	107	72	3.13303	0.484306	0.215566	photosystem II 11 kDa protein-related
AT1G05400.1	0	2	2	8	5	4	-0.170279	2.07601	0.0959486	unknown protein
AT1G05400.2	0	2	2	8	5	4	-0.181705	2.07674	0.0816664	unknown protein
AT1G05410.1	15	14	5	33	27	33	2.76147	1.54006	0.000131081	Protein of unknown function (DUF1423)
AT1G05410.2	15	14	5	33	27	33	2.74712	1.54002	0.000144262	Protein of unknown function (DUF1423)
AT1G05420.1	0	0	0	0	2	7	-0.368432	4.71973	0.0165038	ovate family protein 12
AT1G05430.1	34	30	55	64	39	43	2.89685	0.395753	0.4355	unknown protein
AT1G05440.1	0	0	0	0	0	0	3.21453	0	1	C-8 sterol isomerases
AT1G05450.1	17	43	25	92	81	89	1.80379	1.71885	0.000235211	Bifunctional inhibitor/lipid-transfer protein/seed storage 2S albumin superfamily protein
AT1G05450.2	19	45	24	99	87	95	1.93619	1.76818	0.000156578	Bifunctional inhibitor/lipid-transfer protein/seed storage 2S albumin superfamily protein
AT1G05460.1	140	84	157	310	385	360	8.27277	1.58546	8.04121e-07	P-loop containing nucleoside triphosphate hydrolases superfamily protein
AT1G05470.1	23	16	31	72	100	121	4.38794	2.18603	6.39148e-10	DNAse I-like superfamily protein
AT1G05490.1	452	316	544	213	162	122	3.93087	-1.30709	0.0693914	chromatin remodeling 31
AT1G05500.1	79	93	62	91	61	81	3.04518	0.0907807	0.96768	Calcium-dependent lipid-binding (CaLB domain) family protein
AT1G05510.1	0	0	0	0	0	0	-1.91203	0	1	Protein of unknown function (DUF1264)
AT1G05520.1	31	25	23	30	25	27	1.86907	0.152497	0.89406	Sec23/Sec24 protein transport family protein
AT1G05530.1	104	122	73	6	3	0	1.05253	-4.92402	1.56128e-17	UDP-glucosyl transferase 75B2
AT1G05540.1	2	5	1	3	4	3	-0.577428	0.401276	1	Protein of unknown function (DUF295)
AT1G05550.1	0	0	0	0	0	0	-1.83958	0	1	Protein of unknown function (DUF295)
AT1G05550.2	0	0	0	0	0	0	-1.83958	0	1	Protein of unknown function (DUF295)
AT1G05550.3	1	0	0	2	0	2	-1.46152	1.75371	0.637543	Protein of unknown function (DUF295)
AT1G05560.1	11117	13200	11066	772	344	73	8.01073	-4.86098	9.35538e-15	UDP-glucosyltransferase 75B1
AT1G05570.1	131	98	183	135	97	83	5.04873	-0.288206	0.441807	callose synthase 1
AT1G05570.2	131	98	183	135	97	83	5.04797	-0.288206	0.441804	callose synthase 1
AT1G05575.1	32	13	38	14	0	2	0.446505	-2.2808	0.0156563	unknown protein
AT1G05577.1	0	0	0	0	0	1	-1.66206	1.92523	1	Domain of unknown function (DUF966)
AT1G05580.1	384	725	372	458	529	311	4.28599	-0.111637	0.988808	cation/H+ exchanger 23
AT1G05580.2	394	737	375	464	534	313	4.30181	-0.1218	0.971714	cation/H+ exchanger 23
AT1G05590.1	16	16	27	31	49	42	3.26093	1.15805	0.00503147	beta-hexosaminidase 2
AT1G05600.1	28	17	31	21	33	29	3.00273	0.238225	0.759914	Tetratricopeptide repeat (TPR)-like superfamily protein
AT1G05600.2	29	17	31	24	33	30	3.13822	0.284928	0.648579	Tetratricopeptide repeat (TPR)-like superfamily protein
AT1G05610.1	52	147	52	26	35	11	1.83578	-1.73177	0.0026403	ADP-glucose pyrophosphorylase small subunit 2
AT1G05620.1	101	180	98	53	37	34	2.79593	-1.52685	0.000422013	uridine-ribohydrolase 2
AT1G05620.2	93	179	95	52	37	31	2.50441	-1.5291	4.81427e-05	uridine-ribohydrolase 2
AT1G05630.1	6	8	6	13	16	7	2.01734	0.926966	0.146108	Endonuclease/exonuclease/phosphatase family protein
AT1G05630.2	6	8	6	13	15	7	1.96889	0.885399	0.19915	Endonuclease/exonuclease/phosphatase family protein
AT1G05640.1	6	1	5	2	13	14	2.4663	1.35811	0.0326243	Ankyrin repeat family protein
AT1G05660.1	0	0	0	0	3	0	-1.79026	3.20502	0.612263	Pectin lyase-like superfamily protein
AT1G05670.1	10	5	15	13	15	14	2.00898	0.585258	0.365156	Pentatricopeptide repeat (PPR-like) superfamily protein
AT1G05670.2	10	5	15	13	15	14	2.0012	0.585242	0.364917	Pentatricopeptide repeat (PPR-like) superfamily protein
AT1G05675.1	16	12	8	3	1	2	5.1296	-2.42425	0.00460344	UDP-Glycosyltransferase superfamily protein
AT1G05680.1	245	239	244	4	1	0	5.74629	-7.00829	1.10339e-15	Uridine diphosphate glycosyltransferase 74E2
AT1G05690.1	6	2	9	7	6	8	0.89034	0.408356	0.757417	BTB and TAZ domain protein 3
AT1G05700.1	0	0	0	0	0	0	-1.85952	0	1	Leucine-rich repeat transmembrane protein kinase protein
AT1G05710.1	79	63	99	72	44	34	3.91225	-0.590428	0.0393555	basic helix-loop-helix (bHLH) DNA-binding superfamily protein
AT1G05710.2	266	196	332	177	101	83	5.21094	-1.04739	7.07025e-05	basic helix-loop-helix (bHLH) DNA-binding superfamily protein
AT1G05710.3	266	196	332	177	99	83	5.20875	-1.05539	6.37559e-05	basic helix-loop-helix (bHLH) DNA-binding superfamily protein
AT1G05710.4	79	63	99	72	44	34	3.91196	-0.590403	0.0389475	basic helix-loop-helix (bHLH) DNA-binding superfamily protein
AT1G05710.5	266	196	332	177	99	82	5.20811	-1.05977	6.152e-05	basic helix-loop-helix (bHLH) DNA-binding superfamily protein
AT1G05720.1	128	74	154	176	173	186	4.26636	0.702549	0.0105253	selenoprotein family protein
AT1G05730.1	34	18	33	45	48	45	2.88448	0.802841	0.0222217	Eukaryotic protein of unknown function (DUF842)
AT1G05740.1	0	0	0	0	0	0	-1.96859	0	1	Eukaryotic protein of unknown function (DUF842)
AT1G05750.1	18	22	19	25	27	42	2.56794	0.780992	0.0460201	Tetratricopeptide repeat (TPR)-like superfamily protein
AT1G05760.1	6	16	12	16	14	22	1.16361	0.719885	0.356773	Mannose-binding lectin superfamily protein
AT1G05770.1	1	18	2	1	0	1	-0.630232	-3.09846	0.024213	Mannose-binding lectin superfamily protein
AT1G05780.1	22	26	34	30	35	30	1.67925	0.316119	0.552323	Vacuolar ATPase assembly integral membrane protein VMA21-like domain
AT1G05785.1	97	97	81	81	79	73	3.10639	-0.140985	0.811648	Got1/Sft2-like vescicle transport protein family
AT1G05785.2	94	97	75	79	77	70	3.06068	-0.138479	0.824882	Got1/Sft2-like vescicle transport protein family
AT1G05790.1	72	86	57	64	57	73	2.65366	-0.0445954	1	lipase class 3 family protein
AT1G05790.2	73	86	57	64	57	74	2.66952	-0.0434924	1	lipase class 3 family protein
AT1G05800.1	0	0	0	0	1	0	-1.80757	1.90972	1	alpha/beta-Hydrolases superfamily protein
AT1G05805.1	120	81	130	97	77	87	4.17171	-0.235999	0.524242	basic helix-loop-helix (bHLH) DNA-binding superfamily protein
AT1G05810.1	46	37	52	47	48	56	1.47919	0.277307	0.819797	RAB GTPase homolog A5E
AT1G05820.1	217	410	225	281	259	155	3.54005	-0.219862	0.788707	SIGNAL PEPTIDE PEPTIDASE-LIKE 5
AT1G05820.2	209	411	203	256	252	156	3.50354	-0.23408	0.751695	SIGNAL PEPTIDE PEPTIDASE-LIKE 5
AT1G05830.1	158	136	171	170	166	165	5.35991	0.213213	0.449381	trithorax-like protein 2
AT1G05830.2	158	130	166	168	166	165	5.35179	0.242224	0.354472	trithorax-like protein 2
AT1G05835.1	8	12	13	13	33	36	2.56469	1.42588	0.00258805	PHD finger protein
AT1G05840.1	220	221	214	210	211	213	4.45624	0.0576027	1	Eukaryotic aspartyl protease family protein
AT1G05850.1	643	445	404	1441	2754	3384	7.4175	2.47441	7.59875e-10	Chitinase family protein
AT1G05860.1	5	7	11	8	24	22	2.13591	1.33464	0.0107001	unknown protein
AT1G05870.1	8	4	6	14	13	19	2.24332	1.44428	0.0108643	Protein of unknown function (DUF1685)
AT1G05870.2	15	11	8	17	22	25	2.51957	1.01135	0.0374929	Protein of unknown function (DUF1685)
AT1G05870.3	13	11	6	13	21	26	2.39168	1.10232	0.037986	Protein of unknown function (DUF1685)
AT1G05870.4	14	11	7	16	24	29	2.66736	1.20998	0.0132878	Protein of unknown function (DUF1685)
AT1G05880.1	0	0	0	0	0	0	-1.45017	0	1	RING/U-box superfamily protein
AT1G05880.2	0	0	0	0	0	0	-1.45017	0	1	RING/U-box superfamily protein
AT1G05890.1	234	184	272	262	302	235	5.60373	0.316519	0.28676	RING/U-box superfamily protein
AT1G05890.2	229	164	246	216	273	211	5.42742	0.238339	0.486696	RING/U-box superfamily protein
AT1G05894.1	2	0	5	2	1	3	-0.789081	-0.105929	1	unknown protein
AT1G05900.1	15	33	40	28	14	24	1.1735	-0.305728	0.6875	endonuclease III 2
AT1G05900.2	16	37	47	29	18	27	1.26248	-0.321974	0.686879	endonuclease III 2
AT1G05910.1	187	133	236	233	212	209	6.37019	0.343412	0.28677	cell division cycle protein 48-related / CDC48-related
AT1G05920.1	0	0	4	0	1	0	-1.80764	-1.55598	0.795271	Domain of unknown function (DUF313)
AT1G05930.1	1	0	0	0	0	0	-1.91077	-1.84391	1	Domain of unknown function (DUF313)
AT1G05940.1	216	175	274	256	301	277	5.07537	0.439125	0.0527939	cationic amino acid transporter 9
AT1G05950.1	0	2	0	0	0	0	1.1218	-2.6235	0.751695	unknown protein
AT1G05960.1	430	588	460	517	647	424	5.44106	0.1958	0.587893	ARM repeat superfamily protein
AT1G05960.2	430	588	460	517	647	424	5.44096	0.1958	0.587835	ARM repeat superfamily protein
AT1G05970.1	12	9	19	25	21	24	2.90212	0.908506	0.0529131	RNA-binding (RRM/RBD/RNP motifs) family protein
AT1G05970.2	12	11	19	25	21	24	2.91407	0.837849	0.0770054	RNA-binding (RRM/RBD/RNP motifs) family protein
AT1G05990.1	1	14	3	7	13	8	-0.445356	0.711099	0.755266	EF hand calcium-binding protein family
AT1G06000.1	28	34	60	65	143	106	5.94926	1.48683	0.00183333	UDP-Glycosyltransferase superfamily protein
AT1G06010.1	31	25	33	39	86	62	3.33945	1.17972	0.000174189	unknown protein
AT1G06020.1	0	0	0	0	1	0	-1.96976	1.9085	1	pfkB-like carbohydrate kinase family protein
AT1G06030.1	0	0	1	1	1	0	-1.78552	0.861034	1	pfkB-like carbohydrate kinase family protein
AT1G06040.1	885	1055	1014	993	892	728	7.13614	-0.0835378	0.861239	B-box zinc finger family protein
AT1G06040.2	883	1033	1009	991	891	726	7.13214	-0.0718813	0.90384	B-box zinc finger family protein
AT1G06050.1	111	241	101	65	43	28	2.44527	-1.66825	0.000470428	Protein of unknown function (DUF1336)
AT1G06060.1	510	552	565	600	576	518	5.68062	0.158371	0.674787	LisH and RanBPM domains containing protein
AT1G06070.1	151	183	142	135	123	122	5.04943	-0.226688	0.396112	Basic-leucine zipper (bZIP) transcription factor family protein
AT1G06080.1	5	0	3	0	0	1	3.68953	-2.51752	0.131008	delta 9 desaturase 1
AT1G06090.1	1	0	2	3	6	3	-1.34128	1.9779	0.318061	Fatty acid desaturase family protein
AT1G06100.1	0	0	0	0	0	0	-1.30284	0	1	Fatty acid desaturase family protein
AT1G06110.1	57	41	58	63	69	74	3.4856	0.511811	0.179871	SKP1/ASK-interacting protein 16
AT1G06120.1	0	0	0	0	0	0	-1.9502	0	1	Fatty acid desaturase family protein
AT1G06130.1	229	96	235	145	181	215	5.60676	0.0778306	0.981457	glyoxalase 2-4
AT1G06130.2	229	96	235	145	181	215	5.60676	0.0778306	0.981457	glyoxalase 2-4
AT1G06135.1	0	0	1	0	0	0	-1.70782	-1.83654	1	unknown protein
AT1G06137.1	0	0	0	0	0	0	-2.00849	0	1	unknown protein
AT1G06140.1	0	0	0	0	0	0	-0.767529	0	1	Pentatricopeptide repeat (PPR) superfamily protein
AT1G06148.1	121	103	106	59	10	108	5.63775	-0.75141	0.442873	unknown protein
AT1G06148.2	93	114	70	10	3	0	1.07953	-4.316	9.01499e-11	unknown protein
AT1G06149.1	14	22	46	32	29	23	3.85128	0.140363	0.891248	conserved peptide upstream open reading frame 8
AT1G06150.1	10	5	18	21	16	29	2.40522	1.10757	0.0123055	basic helix-loop-helix (bHLH) DNA-binding superfamily protein
AT1G06150.2	14	22	46	32	29	23	3.85128	0.140362	0.891248	basic helix-loop-helix (bHLH) DNA-binding superfamily protein
AT1G06160.1	3	0	1	1	0	0	2.85592	-1.59111	0.632793	octadecanoid-responsive Arabidopsis AP2/ERF 59
AT1G06170.1	0	0	0	0	2	1	-1.61102	3.23177	0.604826	basic helix-loop-helix (bHLH) DNA-binding superfamily protein
AT1G06170.2	0	0	0	0	2	1	-1.62617	3.23423	0.652509	basic helix-loop-helix (bHLH) DNA-binding superfamily protein
AT1G06180.1	159	164	215	44	35	18	4.98068	-2.3757	1.08518e-18	myb domain protein 13
AT1G06190.1	152	87	240	293	337	329	6.4908	1.12367	1.27171e-05	Rho termination factor
AT1G06190.2	147	85	235	287	328	323	6.46153	1.12851	1.09303e-05	Rho termination factor
AT1G06200.1	158	141	157	234	199	202	4.38989	0.578614	0.0217646	Peptidase S24/S26A/S26B/S26C family protein
AT1G06210.1	402	345	335	402	436	390	5.19085	0.283941	0.219888	ENTH/VHS/GAT family protein
AT1G06210.2	402	345	334	400	438	390	5.18918	0.285333	0.215683	ENTH/VHS/GAT family protein
AT1G06220.1	71	31	100	134	115	108	5.50702	0.930173	0.00150618	Ribosomal protein S5/Elongation factor G/III/V family protein
AT1G06220.2	71	31	100	134	115	108	5.50786	0.930163	0.00148591	Ribosomal protein S5/Elongation factor G/III/V family protein
AT1G06230.1	3877	3971	3848	3510	2967	2553	9.28479	-0.280785	0.201944	global transcription factor group E4
AT1G06230.2	3874	3970	3847	3510	2966	2553	9.2844	-0.280323	0.202951	global transcription factor group E4
AT1G06230.3	2518	2640	2674	2075	1723	1434	8.71417	-0.490419	0.0170805	global transcription factor group E4
AT1G06240.1	17	18	29	25	29	39	3.50845	0.651648	0.0972693	Protein of unknown function DUF455
AT1G06250.1	0	0	0	0	2	2	-0.837548	3.61055	0.345203	alpha/beta-Hydrolases superfamily protein
AT1G06260.1	0	0	0	0	0	1	-1.65594	1.92777	1	Cysteine proteinases superfamily protein
AT1G06270.1	30	25	41	50	38	32	2.67358	0.418593	0.330842	Pentatricopeptide repeat (PPR) superfamily protein
AT1G06280.1	0	0	0	0	0	0	-1.78802	0	1	LOB domain-containing protein 2
AT1G06290.1	194	205	193	109	79	82	3.16841	-1.0367	0.00254298	acyl-CoA oxidase 3
AT1G06310.1	37	40	36	21	11	14	0.892611	-1.19639	0.0130137	acyl-CoA oxidase 6
AT1G06320.1	0	0	0	0	0	0	-1.67291	0	1	unknown protein
AT1G06340.1	21	7	16	3	2	13	2.66726	-1.11542	0.394906	Plant Tudor-like protein
AT1G06350.1	0	4	17	2	1	0	4.27136	-2.55761	0.0192392	Fatty acid desaturase family protein
AT1G06360.1	1	0	3	2	0	0	1.88203	-0.794713	0.92588	Fatty acid desaturase family protein
AT1G06370.1	0	1	0	1	0	1	-0.655869	0.866547	1	pseudogene
AT1G06380.1	16	13	19	36	70	40	3.51478	1.70196	2.3541e-05	Ribosomal protein L1p/L10e family
AT1G06390.1	47	20	37	57	58	72	4.01418	0.95694	0.00240312	GSK3/SHAGGY-like protein kinase 1
AT1G06390.2	32	30	30	39	35	47	3.33019	0.500518	0.167774	GSK3/SHAGGY-like protein kinase 1
AT1G06400.1	2832	2557	3609	2848	2706	1664	7.73625	-0.227415	0.48725	Ras-related small GTP-binding family protein
AT1G06410.1	2014	2446	2595	2823	2896	2646	8.13596	0.350317	0.131	trehalose-phosphatase/synthase 7
AT1G06420.1	6	11	6	0	25	13	5.34257	0.829452	0.30942	unknown protein
AT1G06420.2	5	11	6	0	21	11	5.06284	0.645375	0.454666	unknown protein
AT1G06430.1	326	374	393	298	217	186	4.29241	-0.550283	0.0568534	FTSH protease 8
AT1G06440.1	9	6	9	9	22	8	1.20823	0.789798	0.21512	Ubiquitin carboxyl-terminal hydrolase family protein
AT1G06450.1	83	40	95	127	106	82	3.27396	0.629699	0.293033	Polynucleotidyl transferase, ribonuclease H-like superfamily protein
AT1G06460.1	531	298	674	792	777	639	5.17093	0.663337	0.216572	alpha-crystallin domain 32.1
AT1G06470.1	51	49	37	41	42	54	2.74055	0.105159	0.91957	Nucleotide/sugar transporter family protein
AT1G06470.2	51	49	37	41	42	53	2.73899	0.0941186	0.945795	Nucleotide/sugar transporter family protein
AT1G06475.1	4	0	5	9	22	6	2.52069	2.09101	0.00347342	unknown protein
AT1G06490.1	0	0	1	5	11	10	1.947	4.35823	3.66157e-05	glucan synthase-like 7
AT1G06500.1	30	12	28	19	18	31	3.30215	0.0752676	1	unknown protein
AT1G06500.2	30	12	25	18	17	29	3.22367	0.0498863	1	unknown protein
AT1G06500.3	36	14	31	27	31	47	3.93464	0.491535	0.243234	unknown protein
AT1G06500.4	28	12	25	17	16	26	3.0386	-0.0250566	1	unknown protein
AT1G06510.1	7	4	13	11	11	14	1.76727	0.694704	0.440892	unknown protein
AT1G06515.1	27	23	39	38	25	33	2.77784	0.21462	0.751077	Protein of unknown function (DUF3317)
AT1G06515.2	27	23	40	39	27	35	2.79491	0.272461	0.598619	Protein of unknown function (DUF3317)
AT1G06520.1	2533	3762	2061	959	931	723	6.18918	-1.59304	3.99368e-08	glycerol-3-phosphate acyltransferase 1
AT1G06530.1	1362	827	1491	1458	1506	1524	7.87838	0.401211	0.0900487	Tropomyosin-related
AT1G06540.1	9	16	16	7	14	5	-0.213841	-0.555574	0.617806	unknown protein
AT1G06550.1	78	66	87	60	90	68	3.72223	0.0241912	1	ATP-dependent caseinolytic (Clp) protease/crotonase family protein
AT1G06560.1	72	83	66	30	19	9	2.81629	-1.8428	8.42332e-08	NOL1/NOP2/sun family protein
AT1G06570.1	1967	2877	1998	627	256	163	6.01574	-2.65741	2.28904e-12	phytoene desaturation 1
AT1G06570.2	1924	2834	1968	610	254	161	5.98844	-2.66135	7.89975e-13	phytoene desaturation 1
AT1G06580.1	13	0	23	29	30	31	2.70365	1.43398	0.00532763	Pentatricopeptide repeat (PPR) superfamily protein
AT1G06590.1	2	1	2	1	4	5	1.19984	1.04996	0.551421	unknown protein
AT1G06620.1	23	20	31	10	8	17	1.39697	-0.949142	0.144841	2-oxoglutarate (2OG) and Fe(II)-dependent oxygenase superfamily protein
AT1G06630.1	67	93	88	83	97	70	2.14626	0.109041	1	F-box/RNI-like superfamily protein
AT1G06630.2	19	41	49	37	38	39	2.52108	0.1766	0.934437	F-box/RNI-like superfamily protein
AT1G06630.3	8	14	14	13	17	12	0.720817	0.321489	0.965391	F-box/RNI-like superfamily protein
AT1G06640.1	17	35	44	44	23	43	0.966124	0.31203	0.839583	2-oxoglutarate (2OG) and Fe(II)-dependent oxygenase superfamily protein
AT1G06640.2	32	39	49	44	24	47	2.26404	0.0563079	1	2-oxoglutarate (2OG) and Fe(II)-dependent oxygenase superfamily protein
AT1G06640.3	17	34	37	42	22	36	0.780715	0.290789	0.855641	2-oxoglutarate (2OG) and Fe(II)-dependent oxygenase superfamily protein
AT1G06645.1	2	0	5	8	5	7	-0.365562	1.57385	0.134075	2-oxoglutarate (2OG) and Fe(II)-dependent oxygenase superfamily protein
AT1G06650.1	73	58	93	53	56	37	2.27916	-0.516951	0.2319	2-oxoglutarate (2OG) and Fe(II)-dependent oxygenase superfamily protein
AT1G06650.2	77	67	100	59	61	41	2.40144	-0.500108	0.233042	2-oxoglutarate (2OG) and Fe(II)-dependent oxygenase superfamily protein
AT1G06660.1	12	19	6	13	9	3	0.93566	-0.494503	0.650388	unknown protein
AT1G06670.1	897	572	1342	1241	1237	1137	8.91108	0.478723	0.114253	nuclear DEIH-boxhelicase
AT1G06680.1	451	418	562	601	706	778	6.74417	0.663149	0.0384678	photosystem II subunit P-1
AT1G06680.2	451	418	562	601	706	778	6.74296	0.663151	0.0386912	photosystem II subunit P-1
AT1G06690.1	30	20	39	22	29	23	1.81425	-0.158283	0.911959	NAD(P)-linked oxidoreductase superfamily protein
AT1G06700.1	419	491	390	429	483	426	5.48661	0.141597	0.806067	Protein kinase superfamily protein
AT1G06700.2	450	522	407	442	500	443	5.52416	0.10624	0.899005	Protein kinase superfamily protein
AT1G06710.1	1	0	3	6	3	0	0.810698	1.18832	0.502193	Tetratricopeptide repeat (TPR)-like superfamily protein
AT1G06720.1	120	68	132	380	374	454	7.11676	2.03611	2.10002e-10	P-loop containing nucleoside triphosphate hydrolases superfamily protein
AT1G06730.1	34	31	58	47	62	52	3.38983	0.499965	0.213121	pfkB-like carbohydrate kinase family protein
AT1G06750.1	50	77	51	86	85	35	2.72326	0.281019	0.728682	P-loop containing nucleoside triphosphate hydrolases superfamily protein
AT1G06750.2	56	88	63	89	72	36	2.15794	0.00057584	1	P-loop containing nucleoside triphosphate hydrolases superfamily protein
AT1G06760.1	5471	5668	6070	3914	2953	2161	9.3331	-0.846588	0.000226624	winged-helix DNA-binding transcription factor family protein
AT1G06770.1	94	99	86	101	145	84	4.11846	0.335512	0.397216	DREB2A-interacting protein 1
AT1G06770.2	95	99	86	101	145	85	4.1179	0.335038	0.395027	DREB2A-interacting protein 1
AT1G06780.1	429	480	506	431	361	411	5.70728	-0.127832	0.891532	galacturonosyltransferase 6
AT1G06780.2	438	489	517	439	364	424	5.72521	-0.127904	0.891389	galacturonosyltransferase 6
AT1G06790.1	4	9	12	23	22	22	3.07054	1.51548	0.00991967	RNA polymerase Rpb7 N-terminal domain-containing protein
AT1G06790.2	14	19	28	31	38	30	3.5782	0.802299	0.0993135	RNA polymerase Rpb7 N-terminal domain-containing protein
AT1G06800.1	13	20	24	14	33	19	2.82	0.316236	0.664334	alpha/beta-Hydrolases superfamily protein
AT1G06800.2	3	10	9	5	16	9	1.89875	0.54595	0.541779	alpha/beta-Hydrolases superfamily protein
AT1G06810.1	0	0	0	0	0	0	-2.00792	0	1	unknown protein
AT1G06820.1	129	153	179	199	186	140	4.44322	0.282956	0.748918	carotenoid isomerase
AT1G06830.1	39	45	49	35	25	17	1.19333	-0.703513	0.591751	Glutaredoxin family protein
AT1G06840.1	44	27	35	117	115	101	2.41556	1.74813	1.19627e-10	Leucine-rich repeat protein kinase family protein
AT1G06850.1	19	18	15	31	68	61	3.58204	1.73072	6.54911e-05	basic leucine-zipper 52
AT1G06850.2	19	18	15	31	66	61	3.57062	1.71298	7.53191e-05	basic leucine-zipper 52
AT1G06870.1	33	45	49	61	42	46	2.86472	0.328956	0.46445	Peptidase S24/S26A/S26B/S26C family protein
AT1G06890.1	247	306	254	204	256	183	4.38107	-0.2314	0.694671	nodulin MtN21 /EamA-like transporter family protein
AT1G06890.2	245	306	253	202	256	182	4.37475	-0.232728	0.69524	nodulin MtN21 /EamA-like transporter family protein
AT1G06890.3	303	195	276	240	154	268	6.32294	-0.107552	1	nodulin MtN21 /EamA-like transporter family protein
AT1G06900.1	48	51	70	76	83	75	4.3504	0.575202	0.0448902	Insulinase (Peptidase family M16) family protein
AT1G06910.1	18	16	11	26	15	17	2.64891	0.454385	0.499694	TRF-like 7
AT1G06920.1	0	0	0	0	1	0	-1.58277	1.9087	1	ovate family protein 4
AT1G06923.1	1	0	0	0	0	0	-1.89553	-1.84008	1	unknown protein
AT1G06925.1	0	0	0	0	0	0	-2.00787	0	1	unknown protein
AT1G06930.1	0	0	0	0	0	0	-1.56933	0	1	unknown protein
AT1G06950.1	107	82	151	232	293	288	5.34388	1.37709	5.6121e-07	translocon at the inner envelope membrane of chloroplasts 110
AT1G06960.1	4	2	7	21	19	29	2.93669	2.48617	4.26959e-07	RNA-binding (RRM/RBD/RNP motifs) family protein
AT1G06960.2	4	2	7	21	19	29	2.96413	2.48589	3.68501e-07	RNA-binding (RRM/RBD/RNP motifs) family protein
AT1G06960.3	3	2	7	21	19	29	2.91394	2.59835	1.77071e-07	RNA-binding (RRM/RBD/RNP motifs) family protein
AT1G06970.1	5	26	15	7	16	5	-0.212804	-0.622004	0.548126	cation/hydrogen exchanger 14
AT1G06980.1	46	39	69	100	157	169	2.27829	1.5976	0.0067179	unknown protein
AT1G07000.1	56	39	71	26	8	18	3.221	-1.56351	0.0016448	exocyst subunit exo70 family protein B2
AT1G07010.1	23	44	72	46	54	52	3.62674	0.244346	0.645417	Calcineurin-like metallo-phosphoesterase superfamily protein
AT1G07010.2	23	44	72	46	54	52	3.62482	0.24431	0.644255	Calcineurin-like metallo-phosphoesterase superfamily protein
AT1G07010.3	23	40	68	44	53	49	3.47926	0.271574	0.599746	Calcineurin-like metallo-phosphoesterase superfamily protein
AT1G07020.1	17	11	21	22	25	19	3.62454	0.528562	0.266896	unknown protein
AT1G07030.1	148	169	148	134	134	117	4.47831	-0.174295	0.658681	Mitochondrial substrate carrier family protein
AT1G07040.1	904	1024	767	354	213	147	4.77005	-1.84683	6.5116e-09	unknown protein
AT1G07050.1	17	7	28	88	127	119	1.7362	2.80485	5.09148e-05	CCT motif family protein
AT1G07051.1	0	0	0	0	0	0	-2.00749	0	1	MIR847a; miRNA
AT1G07060.1	0	0	0	0	0	0	-1.92981	0	1	unknown protein
AT1G07070.1	4	4	5	6	9	10	2.93232	1.02813	0.143433	Ribosomal protein L35Ae family protein
AT1G07080.1	235	228	201	232	235	205	4.58831	0.114884	0.756628	Thioredoxin superfamily protein
AT1G07090.1	3	0	1	6	9	15	0.142823	2.91639	0.00197264	Protein of unknown function (DUF640)
AT1G07110.1	143	206	177	124	120	121	4.08869	-0.423792	0.440181	fructose-2,6-bisphosphatase
AT1G07120.1	0	0	0	1	0	0	-1.30098	1.90518	1	unknown protein
AT1G07130.1	139	85	152	127	85	64	4.24876	-0.356751	0.563355	Nucleic acid-binding, OB-fold-like protein
AT1G07135.1	560	680	915	2348	2294	1888	7.9778	1.70313	0.149118	glycine-rich protein
AT1G07140.1	3517	2628	4093	4161	4731	4405	9.22277	0.490712	0.0283363	Pleckstrin homology (PH) domain superfamily protein
AT1G07150.1	6	16	21	5	24	19	0.732626	0.284212	0.798752	mitogen-activated protein kinase kinase kinase 13
AT1G07150.2	6	16	21	5	24	19	0.732626	0.284211	0.798752	mitogen-activated protein kinase kinase kinase 13
AT1G07160.1	0	0	2	2	3	1	-0.445099	1.51618	0.599898	Protein phosphatase 2C family protein
AT1G07170.1	125	63	145	223	201	171	5.11091	0.941316	0.0008085	PHF5-like protein
AT1G07170.2	54	34	62	80	79	76	3.97546	0.756453	0.145956	PHF5-like protein
AT1G07170.3	134	68	154	233	207	181	5.15763	0.90711	0.000998975	PHF5-like protein
AT1G07175.1	1	0	0	0	2	0	-1.96892	0.857075	1	unknown protein
AT1G07180.1	0	0	0	5	5	4	-0.32414	5.30872	0.00539262	alternative NAD(P)H dehydrogenase 1
AT1G07200.1	307	324	290	315	259	194	4.68756	-0.1769	0.812057	Double Clp-N motif-containing P-loop nucleoside triphosphate hydrolases superfamily protein
AT1G07200.2	351	358	322	340	281	214	4.80028	-0.218385	0.741874	Double Clp-N motif-containing P-loop nucleoside triphosphate hydrolases superfamily protein
AT1G07210.1	34	51	49	118	182	160	4.86541	1.88833	2.25825e-13	Ribosomal protein S18
AT1G07220.1	43	29	51	72	85	94	3.6819	1.14361	0.000234827	Arabidopsis thaliana protein of unknown function (DUF821)
AT1G07230.1	56	39	39	92	96	102	2.7535	1.21779	0.000755832	non-specific phospholipase C1
AT1G07240.1	186	137	203	336	325	233	4.3646	0.860901	0.13523	UDP-glucosyl transferase 71C5
AT1G07250.1	987	689	1330	864	918	655	6.71508	-0.198334	0.55747	UDP-glucosyl transferase 71C4
AT1G07260.1	0	0	4	1	1	3	2.25925	0.397503	1	UDP-glucosyl transferase 71C3
AT1G07270.1	0	0	0	0	0	0	-1.4326	0	1	Cell division control, Cdc6
AT1G07280.1	76	21	88	55	56	55	2.88983	-0.0391744	1	Tetratricopeptide repeat (TPR)-like superfamily protein
AT1G07280.2	76	20	88	55	55	55	2.87869	-0.0396177	1	Tetratricopeptide repeat (TPR)-like superfamily protein
AT1G07280.3	76	21	88	55	56	55	2.88818	-0.0390816	1	Tetratricopeptide repeat (TPR)-like superfamily protein
AT1G07290.1	0	1	1	0	0	1	-1.35312	-0.704342	1	golgi nucleotide sugar transporter 2
AT1G07300.1	23	21	44	6	11	5	0.549907	-1.87385	0.0050567	josephin protein-related
AT1G07310.1	1786	1378	1547	1975	1623	1546	7.23029	0.223526	0.506304	Calcium-dependent lipid-binding (CaLB domain) family protein
AT1G07320.1	53	51	83	113	209	266	5.76049	1.79221	4.47848e-06	ribosomal protein L4
AT1G07320.2	47	49	72	109	193	245	5.57299	1.83933	2.23666e-06	ribosomal protein L4
AT1G07320.3	43	56	68	85	174	205	5.25516	1.60802	2.09498e-05	ribosomal protein L4
AT1G07320.4	47	49	72	112	198	253	5.59357	1.88115	1.05998e-06	ribosomal protein L4
AT1G07330.1	32	31	10	18	15	11	0.0323196	-0.652797	0.566254	unknown protein
AT1G07340.1	0	0	0	0	0	0	-2.0083	0	1	sugar transporter 2
AT1G07350.1	400	317	309	337	529	243	4.6441	0.199331	0.836356	RNA-binding (RRM/RBD/RNP motifs) family protein
AT1G07350.2	400	313	309	336	525	242	4.63264	0.197292	0.837332	RNA-binding (RRM/RBD/RNP motifs) family protein
AT1G07360.1	67	77	90	79	51	64	3.92436	-0.168266	0.717982	CCCH-type zinc fingerfamily protein with RNA-binding domain
AT1G07370.1	6	0	0	0	3	2	3.16264	-0.150437	1	proliferating cellular nuclear antigen 1
AT1G07380.1	22	3	23	29	20	20	0.749365	0.623913	0.303715	Neutral/alkaline non-lysosomal ceramidase
AT1G07390.1	50	32	41	81	47	63	1.8157	0.73255	0.0669328	receptor like protein 1
AT1G07390.2	45	30	39	76	44	61	1.72136	0.765964	0.0653915	receptor like protein 1
AT1G07390.3	50	32	41	81	47	63	1.8157	0.73255	0.0669328	receptor like protein 1
AT1G07400.1	83	38	45	14	912	11	2.92149	2.56855	0.0180332	HSP20-like chaperones superfamily protein
AT1G07410.1	3	3	1	1	4	2	-0.747868	0.0932388	1	RAB GTPase homolog A2B
AT1G07420.1	235	93	157	228	277	297	4.93667	0.840845	0.00224171	sterol 4-alpha-methyl-oxidase 2-1
AT1G07420.2	230	79	143	226	275	296	4.93596	0.933592	0.00122795	sterol 4-alpha-methyl-oxidase 2-1
AT1G07430.1	4868	6546	3578	1158	730	475	7.46075	-2.60363	2.21229e-07	highly ABA-induced PP2C gene 2
AT1G07440.1	45	35	103	75	113	79	2.83308	0.666483	0.291189	NAD(P)-binding Rossmann-fold superfamily protein
AT1G07440.2	36	35	98	71	104	73	2.75782	0.67466	0.274322	NAD(P)-binding Rossmann-fold superfamily protein
AT1G07450.1	3	6	7	12	18	20	-0.0401588	1.7385	0.0115149	NAD(P)-binding Rossmann-fold superfamily protein
AT1G07470.1	92	117	121	66	79	87	3.58205	-0.395535	0.223989	Transcription factor IIA, alpha/beta subunit
AT1G07473.1	7	7	2	4	6	3	-0.382131	-0.213073	1	unknown protein
AT1G07476.1	0	0	0	0	0	1	-1.73876	1.92405	1	unknown protein
AT1G07480.1	175	162	246	145	165	124	4.70475	-0.320462	0.280159	Transcription factor IIA, alpha/beta subunit
AT1G07480.2	175	162	246	145	165	124	4.70475	-0.320462	0.280231	Transcription factor IIA, alpha/beta subunit
AT1G07485.1	11	0	15	27	27	16	2.5454	1.51536	0.00213264	unknown protein
AT1G07490.1	7	0	15	22	24	9	2.51015	1.40345	0.00890621	ROTUNDIFOLIA like 3
AT1G07500.1	7	2	3	4	3	4	-1.04869	-0.0234011	1	unknown protein
AT1G07510.1	372	420	414	329	317	311	5.63573	-0.230285	0.550799	FTSH protease 10
AT1G07520.1	155	91	167	213	160	154	4.63096	0.452483	0.184958	GRAS family transcription factor
AT1G07530.1	180	163	200	175	142	147	4.94679	-0.124169	0.89719	SCARECROW-like 14
AT1G07540.1	0	0	1	0	1	1	-1.65587	0.901256	1	TRF-like 2
AT1G07560.1	5	0	0	0	1	0	-1.8389	-1.90623	0.752396	Leucine-rich repeat protein kinase family protein
AT1G07570.1	79	69	83	96	101	68	4.31735	0.293418	0.357086	Protein kinase superfamily protein
AT1G07570.2	59	59	69	70	77	52	3.78903	0.186741	0.677455	Protein kinase superfamily protein
AT1G07570.3	47	47	54	51	48	33	3.14749	-0.0702372	1	Protein kinase superfamily protein
AT1G07590.1	82474	94201	87343	41100	13803	11094	11.2961	-1.94527	1.34661e-07	Tetratricopeptide repeat (TPR)-like superfamily protein
AT1G07600.1	10978	11693	11033	4295	1316	1338	8.3739	-2.21844	2.45308e-10	metallothionein 1A
AT1G07610.1	2308	2737	2294	621	228	227	6.58515	-2.70448	3.17619e-13	metallothionein 1C
AT1G07615.1	2	5	5	17	28	20	3.90868	2.50207	7.16631e-08	GTP-binding protein Obg/CgtA
AT1G07620.1	18	7	14	15	0	2	1.65976	-1.12583	0.376637	GTP-binding protein Obg/CgtA
AT1G07630.1	239	290	360	148	117	79	5.42419	-1.27832	2.81183e-07	pol-like 5
AT1G07640.1	475	553	508	184	134	112	4.07648	-1.74892	8.78228e-09	Dof-type zinc finger DNA-binding family protein
AT1G07640.2	475	550	510	184	134	112	4.07667	-1.74783	9.63177e-09	Dof-type zinc finger DNA-binding family protein
AT1G07640.3	490	569	516	191	135	115	4.12314	-1.74927	7.06132e-09	Dof-type zinc finger DNA-binding family protein
AT1G07645.1	6	11	2	0	3	0	-1.30474	-2.44404	0.0298199	dessication-induced 1VOC superfamily protein
AT1G07650.1	16	13	24	31	23	29	2.72182	0.750903	0.111153	Leucine-rich repeat transmembrane protein kinase
AT1G07650.2	14	13	21	28	23	29	2.68989	0.841295	0.0761284	Leucine-rich repeat transmembrane protein kinase
AT1G07660.1	919	1071	1009	1078	1059	976	8.68319	0.154549	0.716528	Histone superfamily protein
AT1G07660.2	915	1049	1006	1070	1047	969	8.67378	0.15631	0.710052	Histone superfamily protein
AT1G07670.1	379	313	352	201	145	157	5.07159	-0.954833	8.31217e-05	endomembrane-type CA-ATPase 4
AT1G07680.1	0	0	0	0	0	0	-1.95061	0	1	unknown protein
AT1G07700.1	100	92	112	73	67	45	2.93408	-0.622049	0.0381311	Thioredoxin superfamily protein
AT1G07700.2	79	71	94	58	57	35	2.6004	-0.607239	0.118439	Thioredoxin superfamily protein
AT1G07700.3	100	92	112	73	67	45	2.93408	-0.622049	0.0381311	Thioredoxin superfamily protein
AT1G07705.1	28	21	30	48	49	38	3.03978	0.869624	0.00366798	NOT2 / NOT3 / NOT5 family
AT1G07705.2	28	21	31	51	47	40	3.05117	0.883474	0.00268301	NOT2 / NOT3 / NOT5 family
AT1G07710.1	0	0	1	1	2	1	-0.345137	1.75363	0.628198	Ankyrin repeat family protein
AT1G07720.1	101	108	126	13	56	50	2.94569	-1.36031	0.000975247	3-ketoacyl-CoA synthase 3
AT1G07725.1	74	77	64	75	95	76	3.12165	0.293981	0.539785	exocyst subunit exo70 family protein H6
AT1G07730.2	7	0	3	5	1	1	-0.316374	-0.418632	0.956665	Disease resistance-responsive (dirigent-like protein) family protein
AT1G07740.1	16	2	6	15	6	6	1.43498	0.251193	0.910259	Tetratricopeptide repeat (TPR)-like superfamily protein
AT1G07745.1	2	2	2	4	5	3	0.75806	1.04948	0.570149	homolog of RAD51 D
AT1G07745.2	3	2	2	4	5	3	0.813664	0.838772	0.710454	homolog of RAD51 D
AT1G07750.1	341	274	324	585	673	403	4.75324	0.91365	0.064404	RmlC-like cupins superfamily protein
AT1G07770.1	952	761	882	1758	2157	1975	8.57384	1.29197	2.52973e-07	ribosomal protein S15A
AT1G07770.2	952	761	882	1758	2157	1975	8.57364	1.29197	2.49934e-07	ribosomal protein S15A
AT1G07780.1	15	4	14	17	24	23	2.88961	1.05989	0.0335981	phosphoribosylanthranilate isomerase 1
AT1G07780.2	15	4	14	17	24	23	2.87948	1.0596	0.0314739	phosphoribosylanthranilate isomerase 1
AT1G07780.3	15	4	14	17	24	23	2.92001	1.05985	0.0332711	phosphoribosylanthranilate isomerase 1
AT1G07780.4	15	3	13	16	22	21	2.8076	1.03012	0.0473885	phosphoribosylanthranilate isomerase 1
AT1G07780.5	15	4	15	17	24	24	2.94424	1.03985	0.0277777	phosphoribosylanthranilate isomerase 1
AT1G07790.1	255	277	273	252	277	176	7.37683	-0.10051	0.942494	Histone superfamily protein
AT1G07795.1	7	6	7	7	3	0	-1.04804	-0.897849	0.444089	unknown protein
AT1G07810.1	551	530	539	390	258	225	5.32116	-0.80547	0.000260409	ER-type Ca2+-ATPase 1
AT1G07820.1	1166	1241	1244	1417	1534	1574	9.72935	0.419017	0.14226	Histone superfamily protein
AT1G07820.2	1174	1251	1255	1421	1530	1581	9.7511	0.409987	0.152302	Histone superfamily protein
AT1G07830.1	9	14	11	31	29	37	4.35698	1.60774	2.9101e-05	ribosomal protein L29 family protein
AT1G07840.1	85	23	100	123	102	87	4.76369	0.689829	0.0265495	Sas10/Utp3/C1D family
AT1G07840.2	86	23	100	123	102	87	4.7633	0.682815	0.0284898	Sas10/Utp3/C1D family
AT1G07840.3	84	24	97	124	98	86	4.7603	0.691034	0.0249628	Sas10/Utp3/C1D family
AT1G07850.1	4	0	0	0	0	0	-1.85986	-3.51286	0.510875	Protein of unknown function (DUF604)
AT1G07860.1	0	1	0	0	0	0	-1.96851	-1.84442	1	unknown protein
AT1G07870.1	100	78	115	73	60	43	4.34769	-0.639793	0.0481487	Protein kinase superfamily protein
AT1G07870.2	50	33	45	29	20	16	2.78461	-0.882265	0.070578	Protein kinase superfamily protein
AT1G07880.1	0	10	2	0	0	2	0.224799	-2.2898	0.0746512	Protein kinase superfamily protein
AT1G07880.2	0	10	2	0	0	2	-0.234972	-2.28511	0.119656	Protein kinase superfamily protein
AT1G07890.1	10595	8453	11263	10230	8430	5798	9.69572	-0.222097	0.569019	ascorbate peroxidase 1
AT1G07890.2	10596	8453	11266	10230	8430	5799	9.6958	-0.222217	0.56891	ascorbate peroxidase 1
AT1G07890.3	10595	8453	11263	10230	8430	5798	9.69571	-0.222097	0.569019	ascorbate peroxidase 1
AT1G07890.4	10597	8453	11266	10230	8430	5799	9.6958	-0.222265	0.568778	ascorbate peroxidase 1
AT1G07890.5	10595	8453	11263	10230	8430	5798	9.69572	-0.222097	0.569019	ascorbate peroxidase 1
AT1G07890.6	10607	8450	11273	10218	8398	5776	9.69562	-0.226977	0.557456	ascorbate peroxidase 1
AT1G07890.7	10596	8453	11263	10230	8430	5798	9.69572	-0.222145	0.568979	ascorbate peroxidase 1
AT1G07890.8	10597	8453	11267	10230	8430	5799	9.69586	-0.222311	0.568724	ascorbate peroxidase 1
AT1G07900.1	2	2	0	1	0	0	-1.78733	-1.6112	0.695289	LOB domain-containing protein 1
AT1G07901.1	0	0	1	3	1	0	-1.70584	1.73002	0.705954	unknown protein
AT1G07910.1	35	16	29	87	60	48	2.76107	1.37199	2.39305e-05	RNAligase
AT1G07910.2	35	16	29	87	59	49	2.77812	1.3726	2.09817e-05	RNAligase
AT1G07920.1	4356	3284	4651	6374	5965	5746	9.64842	0.663624	0.0026423	GTP binding Elongation factor Tu family protein
AT1G07930.1	724	507	734	967	1056	925	7.18187	0.69228	0.00205389	GTP binding Elongation factor Tu family protein
AT1G07930.2	721	506	731	964	1055	922	7.1789	0.693947	0.0019867	GTP binding Elongation factor Tu family protein
AT1G07940.1	3906	2951	4571	7399	7588	6600	9.75741	1.02477	1.40105e-05	GTP binding Elongation factor Tu family protein
AT1G07940.2	3906	2951	4571	7399	7588	6600	9.75742	1.02477	1.40151e-05	GTP binding Elongation factor Tu family protein
AT1G07950.1	12	8	19	9	24	21	1.51079	0.589201	0.379842	Surfeit locus protein 5 subunit 22 of Mediator complex
AT1G07960.1	469	414	573	526	481	495	5.73958	0.15368	0.718895	PDI-like 5-1
AT1G07960.2	469	413	576	526	481	494	5.73961	0.150797	0.728628	PDI-like 5-1
AT1G07960.3	486	421	593	537	501	499	5.75247	0.143503	0.748918	PDI-like 5-1
AT1G07970.1	15	6	11	42	49	42	4.19823	2.14511	1.10997e-09	unknown protein
AT1G07980.1	43	33	47	53	38	38	3.13937	0.167435	0.759163	nuclear factor Y, subunit C10
AT1G07985.1	32	0	2	0	0	0	1.61098	-6.48325	0.000765955	Expressed protein
AT1G07990.1	505	437	514	389	359	298	5.87759	-0.37969	0.0648414	SIT4 phosphatase-associated family protein
AT1G08000.1	70	40	82	120	138	120	4.60898	1.08589	5.67828e-05	GATA transcription factor 10
AT1G08000.2	70	40	83	121	138	121	4.60891	1.08631	5.73398e-05	GATA transcription factor 10
AT1G08005.1	3	0	0	0	0	2	-1.8404	-0.373193	1	unknown protein
AT1G08010.1	172	157	145	284	308	263	6.02673	0.949905	1.36473e-05	GATA transcription factor 11
AT1G08010.2	2	5	3	4	3	3	0.238969	0.0925678	1	GATA transcription factor 11
AT1G08030.1	78	57	80	109	107	84	3.01327	0.578861	0.0611663	tyrosylprotein sulfotransferase
AT1G08035.1	133	81	112	83	12	138	6.00133	-0.338258	0.845849	unknown protein
AT1G08040.1	96	91	110	94	112	130	4.57362	0.294221	0.405714	Protein of unknown function (DUF707)
AT1G08040.2	96	91	110	94	112	130	4.57362	0.294221	0.405714	Protein of unknown function (DUF707)
AT1G08050.1	271	305	355	135	110	55	4.1075	-1.5518	1.31345e-07	Zinc finger (C3HC4-type RING finger) family protein
AT1G08060.1	233	257	314	257	282	285	5.8811	0.147221	0.673953	ATP-dependent helicase family protein
AT1G08060.2	234	257	314	258	283	285	5.89859	0.148769	0.669725	ATP-dependent helicase family protein
AT1G08065.1	0	0	0	0	0	0	-2.00782	0	1	alpha carbonic anhydrase 5
AT1G08070.1	2	0	1	1	5	6	0.773907	1.97723	0.0885362	Tetratricopeptide repeat (TPR)-like superfamily protein
AT1G08080.1	0	0	0	0	0	0	-1.70282	0	1	alpha carbonic anhydrase 7
AT1G08090.1	5	10	6	1	5	3	-0.742545	-1.08367	0.580002	nitrate transporter 2:1
AT1G08110.1	199	134	196	332	376	362	5.21351	1.12667	1.24135e-07	lactoylglutathione lyase family protein / glyoxalase I family protein
AT1G08110.2	199	134	196	331	376	358	5.20894	1.11959	1.86434e-07	lactoylglutathione lyase family protein / glyoxalase I family protein
AT1G08110.3	199	134	195	331	376	358	5.21442	1.12221	1.55152e-07	lactoylglutathione lyase family protein / glyoxalase I family protein
AT1G08110.4	199	134	196	331	377	358	5.20919	1.12092	1.80625e-07	lactoylglutathione lyase family protein / glyoxalase I family protein
AT1G08120.1	0	0	0	0	2	1	-1.35175	3.21954	0.481702	unknown protein
AT1G08125.1	41	45	31	38	43	46	3.20538	0.220689	0.657734	S-adenosyl-L-methionine-dependent methyltransferases superfamily protein
AT1G08125.2	34	45	27	34	35	35	3.07366	0.0710028	1	S-adenosyl-L-methionine-dependent methyltransferases superfamily protein
AT1G08125.3	34	45	27	34	35	35	3.06739	0.0710163	1	S-adenosyl-L-methionine-dependent methyltransferases superfamily protein
AT1G08130.1	61	102	107	137	128	100	5.63517	0.531503	0.063783	DNA ligase 1
AT1G08135.1	6	12	6	7	8	4	-0.78832	-0.246746	0.965031	cation/H+ exchanger 6B
AT1G08140.1	95	151	139	140	165	93	2.43539	0.136939	0.973503	cation/H+ exchanger 6A
AT1G08150.1	105	185	91	97	158	88	2.39168	-0.0652395	1	Cation/hydrogen exchanger family protein
AT1G08160.1	62	90	58	75	123	114	3.11676	0.680596	0.548909	Late embryogenesis abundant (LEA) hydroxyproline-rich glycoprotein family
AT1G08165.1	1	0	0	0	0	2	-0.780097	0.892974	1	unknown protein
AT1G08170.1	12	26	29	29	24	12	0.322125	0.0402095	1	Histone superfamily protein
AT1G08180.1	116	59	118	134	121	113	2.92875	0.434661	0.349342	unknown protein
AT1G08190.1	3172	2229	3249	3544	4128	3764	8.59609	0.514285	0.0703446	vacuolar protein sorting 41
AT1G08200.1	1852	1691	1657	2131	1842	1488	6.67176	0.160854	0.62896	UDP-D-apiose/UDP-D-xylose synthase 2
AT1G08210.1	13	9	18	32	38	38	2.81865	1.5345	7.81017e-05	Eukaryotic aspartyl protease family protein
AT1G08220.1	3	0	4	7	9	15	1.7766	2.19831	0.0018167	unknown protein
AT1G08220.2	0	0	0	4	0	1	-1.19846	3.87626	0.195836	unknown protein
AT1G08230.2	705	656	746	253	98	110	4.93684	-2.11337	6.31875e-11	Transmembrane amino acid transporter family protein
AT1G08250.1	23	23	26	14	7	2	1.49796	-1.54188	0.000449035	arogenate dehydratase 6
AT1G08260.1	17	12	25	23	25	31	5.01793	0.658961	0.150104	DNA polymerase epsilon catalytic subunit
AT1G08270.1	5	1	2	0	4	4	-0.174795	0.111434	1	unknown protein
AT1G08270.2	6	6	6	10	14	16	2.76732	1.24436	0.0387645	unknown protein
AT1G08280.1	15	26	11	36	40	26	1.68804	1.05305	0.0270207	Glycosyltransferase family 29 (sialyltransferase) family protein
AT1G08290.1	6	13	6	2	1	1	1.68176	-2.44897	0.00670056	WIP domain protein 3
AT1G08300.1	2	3	0	5	4	6	0.841926	1.61196	0.092021	no vein-like
AT1G08310.1	36	47	48	66	30	17	0.951715	-0.147576	0.990771	alpha/beta-Hydrolases superfamily protein
AT1G08310.2	36	47	48	66	29	17	0.949192	-0.160515	0.974427	alpha/beta-Hydrolases superfamily protein
AT1G08315.1	675	730	690	447	434	290	4.95508	-0.751366	0.00840022	ARM repeat superfamily protein
AT1G08320.1	0	0	0	0	0	0	-1.65637	0	1	bZIP transcription factor family protein
AT1G08320.2	0	0	0	0	0	0	-1.7357	0	1	bZIP transcription factor family protein
AT1G08320.3	0	0	0	0	0	0	-1.71928	0	1	bZIP transcription factor family protein
AT1G08340.1	52	52	50	93	80	51	2.88909	0.624213	0.134522	Rho GTPase activating protein with PAK-box/P21-Rho-binding domain
AT1G08350.1	7	3	3	14	21	23	1.97694	2.23269	1.13466e-05	Endomembrane protein 70 protein family
AT1G08350.2	7	3	3	14	21	23	1.97442	2.23267	1.12034e-05	Endomembrane protein 70 protein family
AT1G08360.1	205	136	199	326	326	398	6.59834	1.0758	2.68836e-06	Ribosomal protein L1p/L10e family
AT1G08370.1	153	194	167	131	78	108	3.93859	-0.598111	0.0389506	decapping 1
AT1G08380.1	1050	907	1425	1917	2910	3160	8.43236	1.37051	2.38357e-05	photosystem I subunit O
AT1G08390.1	6	1	3	24	7	14	1.40304	2.21852	0.00447071	unknown protein
AT1G08400.1	22	26	32	39	53	40	2.50396	0.825077	0.0439302	RINT-1 / TIP-1 family
AT1G08410.1	33	14	17	26	10	19	4.06957	-0.122244	1	P-loop containing nucleoside triphosphate hydrolases superfamily protein
AT1G08420.1	164	157	193	162	172	136	6.53986	-0.0279605	1	BRI1 suppressor 1 (BSU1)-like 2
AT1G08420.2	200	197	224	192	203	164	6.59015	-0.0511729	1	BRI1 suppressor 1 (BSU1)-like 2
AT1G08430.1	0	0	0	0	0	0	-1.64149	0	1	aluminum-activated malate transporter 1
AT1G08440.1	0	0	0	0	0	0	0.151575	0	1	Aluminium activated malate transporter family protein
AT1G08450.1	1876	1126	2128	992	594	510	7.01993	-1.20145	2.10143e-06	calreticulin 3
AT1G08450.2	1868	1116	2115	987	584	509	7.01214	-1.20361	2.15446e-06	calreticulin 3
AT1G08450.3	1701	1036	1905	921	547	459	6.89732	-1.18008	5.58565e-06	calreticulin 3
AT1G08460.1	75	71	65	50	81	57	2.66385	-0.0636741	1	histone deacetylase 8
AT1G08465.1	4392	3157	6026	4313	2823	3465	7.86032	-0.24674	0.734932	Plant-specific transcription factor YABBY family protein
AT1G08470.1	138	142	343	175	138	115	4.88942	-0.432532	0.269927	strictosidine synthase-like 3
AT1G08480.1	326	234	380	253	235	226	4.758	-0.289132	0.267737	unknown protein
AT1G08490.1	194	205	241	266	267	228	4.42127	0.351705	0.242763	chloroplastic NIFS-like cysteine desulfurase
AT1G08500.1	11	0	3	35	71	50	1.01649	3.55199	2.4098e-05	early nodulin-like protein 18
AT1G08510.1	7395	7792	8627	14604	11379	10800	8.90433	0.723669	0.0049398	fatty acyl-ACP thioesterases B
AT1G08520.1	844	581	1168	1020	1052	1148	6.98976	0.434065	0.105441	ALBINA 1
AT1G08530.1	22	10	6	11	13	20	1.5281	0.317822	0.765555	unknown protein
AT1G08540.1	235	189	253	225	229	245	4.89331	0.157939	0.741452	RNApolymerase sigma subunit 2
AT1G08550.1	198	158	312	252	283	267	5.21021	0.381185	0.216426	non-photochemical quenching 1
AT1G08550.2	198	158	312	252	284	267	5.21033	0.382948	0.213615	non-photochemical quenching 1
AT1G08560.1	5	5	9	14	2	6	5.01269	0.298028	0.952414	syntaxin of plants 111
AT1G08570.1	1848	1720	1899	1473	1323	992	7.25785	-0.438298	0.594045	atypical CYS HIS rich thioredoxin 4
AT1G08570.2	1848	1718	1898	1471	1323	992	7.25602	-0.438215	0.594308	atypical CYS HIS rich thioredoxin 4
AT1G08570.3	1844	1720	1899	1473	1323	991	7.25667	-0.437647	0.596077	atypical CYS HIS rich thioredoxin 4
AT1G08570.4	1844	1720	1899	1473	1323	991	7.25606	-0.437648	0.596801	atypical CYS HIS rich thioredoxin 4
AT1G08580.1	195	155	301	495	654	493	7.13266	1.44831	1.12362e-05	unknown protein
AT1G08590.1	5	1	4	12	5	8	1.24271	1.38731	0.0305873	Leucine-rich receptor-like protein kinase family protein
AT1G08600.1	1331	1542	2276	2023	2253	1852	8.34429	0.360982	0.122495	P-loop containing nucleoside triphosphate hydrolases superfamily protein
AT1G08600.2	1318	1523	2246	2002	2226	1830	8.32489	0.361795	0.122187	P-loop containing nucleoside triphosphate hydrolases superfamily protein
AT1G08600.3	1333	1538	2273	2018	2250	1851	8.34486	0.360332	0.123099	P-loop containing nucleoside triphosphate hydrolases superfamily protein
AT1G08600.4	1332	1542	2277	2024	2254	1853	8.3449	0.361135	0.122064	P-loop containing nucleoside triphosphate hydrolases superfamily protein
AT1G08610.1	7	0	7	7	12	20	3.31159	1.56866	0.00453049	Pentatricopeptide repeat (PPR) superfamily protein
AT1G08620.1	606	529	785	544	646	501	6.46151	-0.0760873	0.901947	Transcription factor jumonji (jmj) family protein / zinc finger (C5HC2 type) family protein
AT1G08620.2	606	529	785	546	646	501	6.46241	-0.0744917	0.907917	Transcription factor jumonji (jmj) family protein / zinc finger (C5HC2 type) family protein
AT1G08630.1	39	44	62	46	17	22	3.20383	-0.677297	0.186785	threonine aldolase 1
AT1G08630.2	39	44	62	46	17	22	3.20276	-0.677311	0.187491	threonine aldolase 1
AT1G08630.3	39	44	62	46	17	22	3.204	-0.677345	0.189503	threonine aldolase 1
AT1G08630.4	39	44	60	45	17	22	3.19902	-0.674193	0.179532	threonine aldolase 1
AT1G08630.5	38	41	54	43	14	19	3.12368	-0.717277	0.179167	threonine aldolase 1
AT1G08640.1	186	195	256	278	251	252	5.15698	0.40115	0.275133	Chloroplast J-like domain 1
AT1G08650.1	358	326	377	677	645	464	5.24152	0.843485	0.00840592	phosphoenolpyruvate carboxylase kinase 1
AT1G08650.2	294	207	300	472	466	361	5.52872	0.796252	0.082192	phosphoenolpyruvate carboxylase kinase 1
AT1G08660.1	10	6	6	35	64	48	3.87105	2.82531	1.74384e-13	MALE GAMETOPHYTE DEFECTIVE 2
AT1G08660.2	10	6	6	35	63	49	3.89312	2.82593	1.65726e-13	MALE GAMETOPHYTE DEFECTIVE 2
AT1G08670.1	0	0	0	0	0	0	-2.00849	0	1	ENTH/VHS family protein
AT1G08680.1	187	167	233	268	244	226	4.66896	0.433906	0.0548207	ARF GAP-like zinc finger-containing protein ZIGA4
AT1G08680.2	187	167	233	268	244	226	4.66896	0.433906	0.0548592	ARF GAP-like zinc finger-containing protein ZIGA4
AT1G08680.3	187	167	230	268	244	226	4.66346	0.441052	0.0484792	ARF GAP-like zinc finger-containing protein ZIGA4
AT1G08680.4	173	151	217	247	237	217	4.54379	0.478779	0.0309818	ARF GAP-like zinc finger-containing protein ZIGA4
AT1G08695.1	0	0	0	0	0	0	-1.31493	0	1	SCR-like 3
AT1G08700.1	398	186	381	289	308	284	5.25455	-0.0200635	1	Presenilin-1
AT1G08710.1	81	59	76	101	88	62	3.41512	0.308205	0.416451	F-box family protein
AT1G08710.2	10	5	9	6	6	6	0.631714	-0.305636	0.93225	F-box family protein
AT1G08720.1	74	33	86	87	74	67	3.13762	0.346006	0.485436	Protein kinase superfamily protein
AT1G08730.1	4	4	12	2	11	4	0.804272	-0.120822	1	Myosin family protein with Dil domain
AT1G08750.1	43	28	38	31	43	31	2.9809	0.0479294	1	Peptidase C13 family
AT1G08750.2	43	28	38	31	43	31	2.9809	0.0479295	1	Peptidase C13 family
AT1G08750.3	43	28	38	31	43	31	2.9809	0.0479296	1	Peptidase C13 family
AT1G08760.1	164	141	166	134	88	94	3.8866	-0.479279	0.113114	Plant protein of unknown function (DUF936)
AT1G08770.1	283	198	256	341	336	235	4.38269	0.400488	0.13686	prenylated RAB acceptor 1.E
AT1G08780.1	117	106	139	151	180	154	5.45033	0.528953	0.0425172	ABI3-interacting protein 3
AT1G08790.1	0	0	0	0	0	0	-2.0083	0	1	Protein of unknown function (DUF1685)
AT1G08800.1	1248	1464	1527	1503	1186	996	5.97155	-0.110622	0.830679	Protein of unknown function, DUF593
AT1G08800.2	1248	1464	1527	1503	1187	996	5.97185	-0.110234	0.832203	Protein of unknown function, DUF593
AT1G08810.1	1	3	2	4	2	0	-0.834421	0.0563446	1	myb domain protein 60
AT1G08810.2	1	3	2	4	2	0	-0.808324	0.0618881	1	myb domain protein 60
AT1G08820.1	1151	799	1150	1236	1106	960	6.88154	0.191079	0.51699	vamp/synaptobrevin-associated protein 27-2
AT1G08820.2	1151	799	1150	1236	1106	960	6.88111	0.191079	0.517434	vamp/synaptobrevin-associated protein 27-2
AT1G08830.1	2580	1683	2535	2185	2589	1977	7.43461	0.0945879	0.944651	copper/zinc superoxide dismutase 1
AT1G08830.2	2580	1683	2534	2183	2589	1977	7.43428	0.0943935	0.945053	copper/zinc superoxide dismutase 1
AT1G08840.1	0	0	0	1	0	0	-0.937692	1.90545	1	DNA replication helicase, putative
AT1G08840.2	3	15	3	14	7	5	1.63645	0.382062	0.788098	DNA replication helicase, putative
AT1G08845.1	13	5	9	40	53	42	3.9569	2.40956	3.15017e-09	Ribosomal L18p/L5e family protein
AT1G08845.2	10	5	7	40	50	39	3.8794	2.63272	1.92542e-10	Ribosomal L18p/L5e family protein
AT1G08860.1	4	0	2	1	1	0	-0.349596	-1.3397	0.569019	Calcium-dependent phospholipid-binding Copine family protein
AT1G08880.1	355	361	312	459	332	364	6.52717	0.263081	0.356773	Histone superfamily protein
AT1G08890.1	60	22	52	58	40	55	1.79223	0.304161	0.921487	Major facilitator superfamily protein
AT1G08900.1	300	279	318	121	52	57	3.56875	-1.88115	0.000316048	Major facilitator superfamily protein
AT1G08900.2	321	291	328	128	60	63	3.65986	-1.82164	0.000297944	Major facilitator superfamily protein
AT1G08900.3	321	291	328	128	60	62	3.65944	-1.82798	0.000288178	Major facilitator superfamily protein
AT1G08910.1	24	24	24	53	50	56	3.24615	1.24397	0.000195849	zinc ion binding;zinc ion binding
AT1G08920.1	7054	12302	6619	2746	1301	874	7.81195	-2.34704	3.20586e-10	ERD (early response to dehydration) six-like 1
AT1G08920.2	7053	12298	6619	2745	1300	874	7.81149	-2.34734	3.17482e-10	ERD (early response to dehydration) six-like 1
AT1G08920.3	239	474	181	74	46	26	2.87359	-2.555	5.99145e-07	ERD (early response to dehydration) six-like 1
AT1G08930.1	1320	612	1029	622	172	356	7.56426	-1.27439	0.0615962	Major facilitator superfamily protein
AT1G08930.2	1285	600	1009	602	166	345	7.51129	-1.28839	0.0577815	Major facilitator superfamily protein
AT1G08940.1	83	38	86	88	38	37	3.23489	-0.258365	0.73419	Phosphoglycerate mutase family protein
AT1G08960.1	45	32	56	54	58	62	3.44611	0.496995	0.110056	cation exchanger 11
AT1G08970.1	66	97	103	136	96	106	4.24328	0.445161	0.0691452	nuclear factor Y, subunit C9
AT1G08970.2	104	109	143	215	143	104	4.39085	0.462982	0.0636491	nuclear factor Y, subunit C9
AT1G08970.3	100	107	143	219	149	110	4.40338	0.537922	0.024335	nuclear factor Y, subunit C9
AT1G08970.4	107	109	141	214	138	101	4.3834	0.429558	0.0925504	nuclear factor Y, subunit C9
AT1G08980.1	94	74	128	42	42	24	3.56512	-1.35533	0.00137453	amidase 1
AT1G08990.1	17	36	17	5	2	2	-0.169658	-2.83212	0.000656525	plant glycogenin-like starch initiation protein 5
AT1G09000.1	5	20	13	7	10	19	2.83696	0.0422892	1	NPK1-related protein kinase 1
AT1G09010.1	214	198	209	192	176	181	4.52747	-0.074568	0.93439	glycoside hydrolase family 2 protein
AT1G09020.1	177	144	206	137	85	159	6.01998	-0.346011	0.677604	homolog of yeast sucrose nonfermenting 4
AT1G09040.1	22	30	10	16	11	16	1.59076	-0.431478	0.610773	unknown protein
AT1G09050.1	7	2	3	1	4	6	0.615617	-0.0177966	1	unknown protein
AT1G09060.1	82	61	86	78	62	70	3.89343	-0.0207728	1	Zinc finger, RING-type;Transcription factor jumonji/aspartyl beta-hydroxylase
AT1G09060.2	82	61	87	79	62	70	3.90777	-0.0202595	1	Zinc finger, RING-type;Transcription factor jumonji/aspartyl beta-hydroxylase
AT1G09060.3	82	61	86	78	62	70	3.90317	-0.0207154	1	Zinc finger, RING-type;Transcription factor jumonji/aspartyl beta-hydroxylase
AT1G09070.1	13804	16017	12659	11637	11235	7609	9.5873	-0.394854	0.352986	soybean gene regulated by cold-2
AT1G09080.1	0	3	10	2	2	1	0.447544	-1.20574	0.507099	Heat shock protein 70 (Hsp 70) family protein
AT1G09080.2	0	3	10	2	2	1	0.447544	-1.20574	0.507099	Heat shock protein 70 (Hsp 70) family protein
AT1G09090.1	0	0	1	0	0	0	-1.30047	-1.8373	1	respiratory burst oxidase homolog B
AT1G09090.2	0	0	1	0	0	0	-1.30047	-1.8373	1	respiratory burst oxidase homolog B
AT1G09100.1	175	125	203	194	156	168	4.91735	0.149216	0.751129	26S proteasome AAA-ATPase subunit RPT5B
AT1G09130.1	506	605	622	332	263	259	4.89304	-0.922402	1.37746e-07	ATP-dependent caseinolytic (Clp) protease/crotonase family protein
AT1G09130.2	196	244	227	122	101	77	3.28537	-1.0626	0.000654055	ATP-dependent caseinolytic (Clp) protease/crotonase family protein
AT1G09130.3	339	383	385	209	169	169	4.37593	-0.917805	3.07705e-07	ATP-dependent caseinolytic (Clp) protease/crotonase family protein
AT1G09140.1	580	608	577	424	462	343	5.25175	-0.426985	0.141936	SERINE-ARGININE PROTEIN 30
AT1G09140.2	618	672	621	455	487	362	5.34518	-0.457043	0.120032	SERINE-ARGININE PROTEIN 30
AT1G09150.1	49	39	59	96	82	74	3.62445	0.876635	0.000897439	pseudouridine synthase and archaeosine transglycosylase (PUA) domain-containing protein
AT1G09155.1	246	219	319	909	1195	1038	4.89474	2.11752	0.0227665	phloem protein 2-B15
AT1G09157.1	2	2	2	6	13	9	-0.868215	2.25982	0.0395134	Protein of unknown function (DUF679)
AT1G09160.1	29	26	29	98	147	161	5.28445	2.3876	1.19055e-14	Protein phosphatase 2C family protein
AT1G09160.2	22	24	21	58	91	105	4.8135	2.03607	2.68635e-09	Protein phosphatase 2C family protein
AT1G09170.1	0	10	1	0	0	2	-1.46945	-2.1261	0.573371	P-loop nucleoside triphosphate hydrolases superfamily protein with CH (Calponin Homology) domain
AT1G09176.1	59	85	72	47	19	6	1.28826	-1.52794	0.00821027	unknown protein
AT1G09180.1	14	40	10	20	9	1	1.67953	-1.03898	0.135682	secretion-associated RAS super family 1
AT1G09190.1	2	3	4	8	16	13	1.64297	2.09951	0.000563347	Tetratricopeptide repeat (TPR)-like superfamily protein
AT1G09195.1	17	34	28	23	13	11	1.77128	-0.660892	0.389518	unknown protein
AT1G09195.2	43	81	61	45	41	29	3.63157	-0.593589	0.103816	unknown protein
AT1G09200.1	15	34	29	31	22	34	6.49587	0.266515	0.797562	Histone superfamily protein
AT1G09210.1	79	73	105	119	187	151	5.63675	0.943258	0.000376267	calreticulin 1b
AT1G09220.1	5	0	6	9	14	17	1.39498	1.94398	0.00190369	Pentatricopeptide repeat (PPR) superfamily protein
AT1G09230.1	229	321	199	164	102	92	4.29233	-0.984554	0.000175116	RNA-binding (RRM/RBD/RNP motifs) family protein
AT1G09240.1	7034	12492	4165	1113	157	171	7.27639	-4.02045	0.00112574	nicotianamine synthase 3
AT1G09245.1	0	0	0	0	0	0	-1.9694	0	1	Plant self-incompatibility protein S1 family
AT1G09250.1	428	518	357	445	481	465	4.74827	0.194376	0.687808	basic helix-loop-helix (bHLH) DNA-binding superfamily protein
AT1G09270.1	795	828	862	775	934	814	6.78505	0.128168	0.722164	importin alpha isoform 4
AT1G09270.2	750	771	800	719	851	763	6.69561	0.114162	0.776586	importin alpha isoform 4
AT1G09270.3	794	828	862	775	934	814	6.78453	0.128756	0.719213	importin alpha isoform 4
AT1G09280.1	19	19	9	19	16	14	2.04984	0.153778	0.948933	unknown protein
AT1G09290.1	69	30	52	82	92	84	4.57311	0.877811	0.00566006	unknown protein
AT1G09300.1	6	0	8	7	16	12	0.862645	1.41307	0.0396687	Metallopeptidase M24 family protein
AT1G09300.2	117	56	104	99	83	125	5.581	0.270488	0.762313	Metallopeptidase M24 family protein
AT1G09310.1	7	38	40	40	22	11	6.61017	-0.142068	0.988965	Protein of unknown function, DUF538
AT1G09320.1	134	88	141	152	214	162	5.68461	0.649053	0.0174553	agenet domain-containing protein
AT1G09330.1	92	98	73	87	104	66	3.81809	0.0589595	1	unknown protein
AT1G09340.1	31	22	71	37	36	42	3.39111	0.0140756	1	chloroplast RNA binding
AT1G09350.1	0	0	0	6	5	2	-1.54296	5.18923	0.0100161	galactinol synthase 3
AT1G09370.1	4	0	0	1	0	0	-1.80676	-1.61582	0.738836	Plant invertase/pectin methylesterase inhibitor superfamily protein
AT1G09380.1	37	37	30	5	6	4	0.0714438	-2.67089	0.000114858	nodulin MtN21 /EamA-like transporter family protein
AT1G09390.1	22	9	17	24	34	33	2.20125	1.02792	0.0154196	GDSL-like Lipase/Acylhydrolase superfamily protein
AT1G09400.1	4	6	12	4	3	6	-0.0470188	-0.629099	0.657876	FMN-linked oxidoreductases superfamily protein
AT1G09410.1	13	3	8	22	34	39	1.07813	2.08849	0.000130384	pentatricopeptide (PPR) repeat-containing protein
AT1G09415.1	755	506	935	508	386	345	6.60259	-0.724954	0.019058	NIM1-interacting 3
AT1G09420.1	93	79	147	54	46	27	4.38859	-1.23024	0.000221708	glucose-6-phosphate dehydrogenase 4
AT1G09420.2	93	76	146	54	46	27	4.37455	-1.21187	0.000343445	glucose-6-phosphate dehydrogenase 4
AT1G09430.1	875	668	899	321	308	318	5.69503	-1.25737	9.6795e-06	ATP-citrate lyase A-3
AT1G09440.1	0	0	2	3	6	2	-0.673515	2.3508	0.0971035	Protein kinase superfamily protein
AT1G09450.1	0	0	0	0	1	1	1.51195	2.70946	0.753632	Protein kinase superfamily protein
AT1G09460.1	69	56	92	159	262	297	3.69821	1.85637	6.18106e-09	Carbohydrate-binding X8 domain superfamily protein
AT1G09470.1	6	1	6	16	16	33	3.129	2.41545	1.87443e-05	unknown protein
AT1G09470.2	5	7	4	16	14	29	3.07425	1.97486	0.000380221	unknown protein
AT1G09480.1	21	21	32	16	7	15	0.352659	-0.842903	0.302787	NAD(P)-binding Rossmann-fold superfamily protein
AT1G09483.1	0	3	0	2	3	3	0.826132	1.40362	0.469088	unknown protein
AT1G09486.1	22	6	11	47	35	52	3.13914	1.87791	1.77098e-07	pseudogene
AT1G09490.1	401	412	440	81	77	72	4.18401	-2.34217	1.0381e-12	NAD(P)-binding Rossmann-fold superfamily protein
AT1G09490.2	399	411	439	81	77	71	4.17487	-2.3443	4.83314e-13	NAD(P)-binding Rossmann-fold superfamily protein
AT1G09500.1	2638	6784	1980	2	2	0	6.47864	-11.279	5.22646e-65	NAD(P)-binding Rossmann-fold superfamily protein
AT1G09500.2	2652	6840	2009	2	2	0	6.49183	-11.2912	1.28763e-66	NAD(P)-binding Rossmann-fold superfamily protein
AT1G09500.3	618	1700	418	0	0	0	4.45148	-12.8065	4.59455e-39	NAD(P)-binding Rossmann-fold superfamily protein
AT1G09510.1	9	8	3	0	0	0	-1.15998	-5.72203	0.000131653	NAD(P)-binding Rossmann-fold superfamily protein
AT1G09520.1	80	68	139	110	71	75	4.51637	-0.0600624	1	unknown protein
AT1G09530.1	25	46	51	76	76	49	2.35378	0.81261	0.0441926	phytochrome interacting factor 3
AT1G09530.2	25	46	51	76	76	49	2.35746	0.812594	0.0456511	phytochrome interacting factor 3
AT1G09540.1	3	0	1	2	6	0	-1.40331	1.01452	0.732219	myb domain protein 61
AT1G09550.1	0	0	0	0	0	0	-1.98696	0	1	Pectinacetylesterase family protein
AT1G09560.1	556	397	738	249	79	100	5.0356	-1.89777	4.93639e-09	germin-like protein 5
AT1G09570.1	497	410	573	600	732	652	5.51493	0.534243	0.00751664	phytochrome A
AT1G09570.2	497	410	573	600	732	652	5.51482	0.534243	0.00750804	phytochrome A
AT1G09575.1	20	27	20	33	75	46	2.69367	1.30026	0.00602551	Protein of unknown function (DUF607)
AT1G09580.1	7	2	5	7	11	14	1.44732	1.28587	0.0761284	emp24/gp25L/p24 family/GOLD family protein
AT1G09590.1	242	163	273	413	417	385	7.27741	0.950107	0.000197982	Translation protein SH3-like family protein
AT1G09600.1	65	89	52	69	74	47	3.28382	-0.0336772	1	Protein kinase superfamily protein
AT1G09610.1	0	1	1	3	4	4	0.331117	2.35334	0.0870247	Protein of unknown function (DUF579)
AT1G09620.1	398	241	475	769	752	687	7.28775	1.09669	1.13501e-06	ATP binding;leucine-tRNA ligases;aminoacyl-tRNA ligases;nucleotide binding;ATP binding;aminoacyl-tRNA ligases
AT1G09630.1	20	11	12	17	36	33	3.58999	1.10636	0.0135812	RAB GTPase 11C
AT1G09640.1	1171	772	1197	1842	2046	1966	8.30752	1.01123	3.70095e-07	Translation elongation factor EF1B, gamma chain
AT1G09640.2	878	637	895	1374	1516	1492	8.04474	0.974608	5.77882e-07	Translation elongation factor EF1B, gamma chain
AT1G09645.1	277	251	258	261	278	243	4.52985	0.0938827	0.881048	unknown protein
AT1G09650.1	1	1	2	1	0	0	1.56914	-1.58838	0.61948	F-box and associated interaction domains-containing protein
AT1G09660.1	45	18	56	87	103	75	4.21481	1.25987	5.30825e-05	RNA-binding KH domain-containing protein
AT1G09660.2	45	16	56	87	103	75	4.21451	1.28491	4.98437e-05	RNA-binding KH domain-containing protein
AT1G09680.1	3	2	0	1	7	2	-0.346382	1.03682	0.656688	Pentatricopeptide repeat (PPR) superfamily protein
AT1G09690.1	293	188	332	576	742	728	8.64437	1.45134	2.14063e-07	Translation protein SH3-like family protein
AT1G09700.1	44	11	23	49	66	92	4.33865	1.53071	0.00101899	dsRNA-binding domain-like superfamily protein
AT1G09710.1	14	58	30	28	34	25	1.89391	-0.136392	0.9829	Homeodomain-like superfamily protein
AT1G09710.2	11	32	16	18	29	10	1.33959	0.02982	1	Homeodomain-like superfamily protein
AT1G09720.1	1	0	0	0	0	0	-1.83975	-1.84483	1	Kinase interacting (KIP1-like) family protein
AT1G09730.1	182	268	194	174	156	123	4.93511	-0.41819	0.134139	Cysteine proteinases superfamily protein
AT1G09730.2	184	268	194	174	156	123	4.97829	-0.422694	0.127807	Cysteine proteinases superfamily protein
AT1G09740.1	163	206	129	74	29	32	2.50777	-1.80835	2.87111e-06	Adenine nucleotide alpha hydrolases-like superfamily protein
AT1G09750.1	0	0	1	2	20	6	4.03969	4.45709	1.1087e-05	Eukaryotic aspartyl protease family protein
AT1G09760.1	17	11	21	24	33	27	2.10162	0.878839	0.0261983	U2 small nuclear ribonucleoprotein A
AT1G09770.1	2064	1250	2356	2279	2216	2125	9.00641	0.335026	0.19374	cell division cycle 5
AT1G09780.1	388	222	485	438	416	378	6.25497	0.280532	0.454666	Phosphoglycerate mutase, 2,3-bisphosphoglycerate-independent
AT1G09790.1	5	0	0	0	0	0	-1.9313	-3.81046	0.439989	COBRA-like protein 6 precursor
AT1G09794.1	6	8	7	14	11	12	0.466274	0.904696	0.185699	Cox19 family protein (CHCH motif)
AT1G09795.1	102	64	80	94	102	131	3.44512	0.526737	0.129444	ATP phosphoribosyl transferase 2
AT1G09800.1	0	0	1	0	7	2	0.734728	2.86008	0.0946057	Pseudouridine synthase family protein
AT1G09810.1	65	44	78	106	68	81	3.82761	0.55003	0.090716	evolutionarily conserved C-terminal region 11
AT1G09812.1	0	0	0	0	1	0	1.09258	1.91049	1	unknown protein
AT1G09815.1	137	115	108	139	54	78	4.50393	-0.323385	0.376004	polymerase delta 4
AT1G09820.1	11	0	8	3	11	14	2.71246	0.66821	0.355916	Pentatricopeptide repeat (PPR-like) superfamily protein
AT1G09830.1	10	8	24	31	29	28	2.77797	1.1718	0.0163719	Glycinamide ribonucleotide (GAR) synthetase
AT1G09840.1	101	103	122	134	185	162	4.66537	0.671096	0.00499418	shaggy-like protein kinase 41
AT1G09840.2	100	103	121	133	175	161	4.65426	0.643846	0.00672033	shaggy-like protein kinase 41
AT1G09840.3	97	101	121	133	172	160	4.6488	0.654205	0.00589199	shaggy-like protein kinase 41
AT1G09840.4	103	103	121	133	178	161	4.65558	0.63947	0.0072283	shaggy-like protein kinase 41
AT1G09840.5	97	101	121	132	172	160	4.64843	0.651301	0.00634469	shaggy-like protein kinase 41
AT1G09840.6	97	101	121	132	172	160	4.64843	0.651301	0.00634491	shaggy-like protein kinase 41
AT1G09850.1	55	38	77	87	150	94	2.9747	1.0709	0.00123347	xylem bark cysteine peptidase 3
AT1G09860.1	2	2	6	1	8	6	-0.299795	0.691546	0.602212	purine permease 16
AT1G09870.1	37	22	45	31	35	53	4.31318	0.314154	0.480295	histidine acid phosphatase family protein
AT1G09880.1	3	3	0	0	0	0	-0.752347	-4.04859	0.115191	Rhamnogalacturonate lyase family protein
AT1G09890.1	0	0	3	0	0	1	-1.26321	-1.1926	0.883203	Rhamnogalacturonate lyase family protein
AT1G09900.1	7	3	16	20	13	10	1.42505	0.817175	0.272986	Pentatricopeptide repeat (PPR-like) superfamily protein
AT1G09910.1	1209	1037	1210	857	712	839	7.31296	-0.413345	0.155985	Rhamnogalacturonate lyase family protein
AT1G09920.1	63	61	85	38	46	48	2.85329	-0.550223	0.0866366	TRAF-type zinc finger-related
AT1G09930.1	0	1	3	3	0	0	-1.12428	-0.289076	1	oligopeptide transporter 2
AT1G09932.1	10	10	9	1	2	4	1.92212	-1.88249	0.0650935	Phosphoglycerate mutase family protein
AT1G09932.2	10	10	9	1	2	4	1.92468	-1.88291	0.0620835	Phosphoglycerate mutase family protein
AT1G09935.1	0	0	0	0	0	0	-1.97052	0	1	Phosphoglycerate mutase family protein
AT1G09940.1	174	212	211	188	191	123	4.02986	-0.159463	0.756317	Glutamyl-tRNA reductase family protein
AT1G09950.1	0	2	2	2	6	9	0.675572	2.12575	0.177163	RESPONSE TO ABA AND SALT 1
AT1G09960.1	52	34	36	24	25	20	2.63387	-0.721678	0.0527113	sucrose transporter 4
AT1G09970.1	2654	2091	2524	1310	848	952	8.59161	-1.12831	7.01201e-06	Leucine-rich receptor-like protein kinase family protein
AT1G09970.2	1609	1212	1481	596	269	260	7.92312	-1.85808	6.34032e-09	Leucine-rich receptor-like protein kinase family protein
AT1G09980.1	179	158	242	266	190	215	5.23655	0.317999	0.251411	Putative serine esterase family protein
AT1G09980.2	179	158	237	266	190	214	5.22998	0.327764	0.225691	Putative serine esterase family protein
AT1G09995.1	27	7	6	7	10	12	-0.334651	-0.351837	0.832203	DNA repair DEAD helicase RAD3/XP-D subfamily protein
AT1G10000.1	1	0	0	5	7	6	-1.18094	3.83065	0.00851696	Ribonuclease H-like superfamily protein
AT1G10010.1	0	0	0	1	1	2	-1.85861	3.59956	0.314088	amino acid permease 8
AT1G10020.1	237	283	244	365	504	461	4.868	0.908996	0.00358391	Protein of unknown function (DUF1005)
AT1G10030.1	31	22	12	23	32	40	2.56931	0.654649	0.186866	homolog of yeast ergosterol28
AT1G10040.1	177	150	225	138	62	52	5.25936	-1.04823	0.000386025	alpha/beta-Hydrolases superfamily protein
AT1G10040.2	175	139	224	138	62	50	5.23525	-1.02289	0.000644637	alpha/beta-Hydrolases superfamily protein
AT1G10050.1	62	78	83	43	33	27	2.72231	-1.01819	0.00962109	glycosyl hydrolase family 10 protein / carbohydrate-binding domain-containing protein
AT1G10060.1	23	6	5	19	40	66	2.31287	2.00312	0.0066368	branched-chain amino acid transaminase 1
AT1G10060.2	23	6	5	19	41	68	2.33873	2.03806	0.00556049	branched-chain amino acid transaminase 1
AT1G10060.3	25	6	5	19	43	74	2.55706	2.04595	0.00513019	branched-chain amino acid transaminase 1
AT1G10070.1	293	285	399	323	323	277	4.2129	0.0235383	1	branched-chain amino acid transaminase 2
AT1G10070.2	291	280	399	320	322	277	4.20608	0.0282889	1	branched-chain amino acid transaminase 2
AT1G10070.3	291	278	398	319	324	277	4.20427	0.0344288	1	branched-chain amino acid transaminase 2
AT1G10090.1	131	167	172	197	238	224	3.39486	0.596928	0.033097	Early-responsive to dehydration stress protein (ERD4)
AT1G10095.1	2644	1844	2752	2584	589	2080	9.04993	-0.35374	0.836857	Protein prenylyltransferase superfamily protein
AT1G10100.1	6	8	4	1	2	2	-1.45656	-1.67827	0.131312	unknown protein
AT1G10110.1	22	13	23	21	11	7	1.51137	-0.481603	0.517979	F-box family protein
AT1G10120.1	20	12	16	24	68	70	5.01914	1.87235	5.68148e-07	basic helix-loop-helix (bHLH) DNA-binding superfamily protein
AT1G10130.1	10	17	14	19	16	26	2.43475	0.676668	0.149479	endoplasmic reticulum-type calcium-transporting ATPase 3
AT1G10140.1	1966	1743	2398	3150	1769	1914	6.52152	0.254836	0.873636	Uncharacterised conserved protein UCP031279
AT1G10150.1	462	483	480	557	418	409	4.69205	0.0520204	1	Carbohydrate-binding protein
AT1G10155.1	0	0	1	0	0	0	-0.841033	-1.83189	1	phloem protein 2-A10
AT1G10170.1	440	530	432	222	236	155	5.46475	-1.10485	2.39126e-05	NF-X-like 1
AT1G10180.1	23	2	13	23	18	14	2.68488	0.624197	0.308416	unknown protein
AT1G10200.1	272	176	276	408	656	751	5.69245	1.45676	8.1364e-06	GATA type zinc finger transcription factor family protein
AT1G10210.1	77	17	64	110	123	89	4.28924	1.13027	0.0114886	mitogen-activated protein kinase 1
AT1G10210.2	77	17	64	110	123	90	4.28947	1.13514	0.0111061	mitogen-activated protein kinase 1
AT1G10220.1	18	26	44	26	24	14	0.581772	-0.360553	0.785168	unknown protein
AT1G10220.2	0	0	0	0	0	0	-1.53752	0	1	unknown protein
AT1G10230.1	8	3	2	30	20	35	3.99765	2.78031	3.07281e-08	SKP1-like 18
AT1G10240.1	15	4	21	14	11	13	1.74988	0.0399065	1	FAR1-related sequence 11
AT1G10250.1	3	0	1	1	0	2	-1.14304	-0.263539	1	unknown protein
AT1G10270.1	7	9	12	23	41	44	3.64827	2.05267	3.66048e-06	glutamine-rich protein 23
AT1G10280.1	43	42	40	29	38	29	3.20746	-0.279185	0.614443	Core-2/I-branching beta-1,6-N-acetylglucosaminyltransferase family protein
AT1G10290.1	418	321	426	362	339	329	6.36038	-0.0727231	0.919268	dynamin-like protein 6
AT1G10300.1	82	53	96	168	200	177	2.72057	1.35044	0.00195313	Nucleolar GTP-binding protein
AT1G10310.1	30	34	55	30	36	26	2.47655	-0.264344	0.668699	NAD(P)-binding Rossmann-fold superfamily protein
AT1G10320.1	913	904	1137	892	645	654	7.12445	-0.332122	0.196726	Zinc finger C-x8-C-x5-C-x3-H type family protein
AT1G10330.1	0	0	0	1	1	1	-0.645464	3.21588	0.476166	Tetratricopeptide repeat (TPR)-like superfamily protein
AT1G10340.1	6	19	11	1	0	2	2.41263	-3.33161	0.00137677	Ankyrin repeat family protein
AT1G10340.2	6	19	11	1	0	2	2.41263	-3.33161	0.00137677	Ankyrin repeat family protein
AT1G10350.1	34	31	46	54	53	43	3.62525	0.534722	0.173446	DNAJ heat shock family protein
AT1G10360.1	106	100	111	206	200	177	3.20512	0.978798	0.0567544	glutathione S-transferase TAU 18
AT1G10370.1	396	769	489	893	578	232	7.63514	0.0950293	0.994786	Glutathione S-transferase family protein
AT1G10380.1	35	31	31	143	269	310	3.66047	3.01999	1.48935e-13	Putative membrane lipoprotein
AT1G10385.1	4	2	3	1	3	0	-1.55596	-1.0131	0.584506	Vps51/Vps67 family (components of vesicular transport) protein
AT1G10390.1	2080	2582	2268	2101	1680	1637	8.03567	-0.260307	0.244759	Nucleoporin autopeptidase
AT1G10390.2	2080	2582	2268	2101	1680	1637	8.03567	-0.260307	0.244759	Nucleoporin autopeptidase
AT1G10400.1	2	0	1	0	1	0	-0.864999	-1.21505	0.901461	UDP-Glycosyltransferase superfamily protein
AT1G10410.1	441	564	383	258	204	208	4.79516	-0.958648	0.000461321	Protein of unknown function (DUF1336)
AT1G10417.1	0	0	1	0	1	1	1.41986	0.873016	1	unknown protein
AT1G10419.1	0	0	0	0	0	0	-2.00767	0	1	pseudogene
AT1G10430.1	52	25	65	46	69	42	3.36901	0.251742	0.62896	protein phosphatase 2A-2
AT1G10450.1	138	149	142	177	163	136	5.17433	0.245206	0.423575	SIN3-like 6
AT1G10455.1	0	0	0	0	0	0	-1.9317	0	1	unknown protein
AT1G10460.1	4	3	2	3	5	10	1.12357	1.08663	0.332088	germin-like protein 7
AT1G10470.1	61	101	84	75	60	37	3.51765	-0.433652	0.385141	response regulator 4
AT1G10480.1	55	28	52	25	5	54	4.70404	-0.524826	0.692154	zinc finger protein 5
AT1G10490.1	368	670	392	313	198	185	5.26506	-0.959391	0.000806564	Domain of unknown function (DUF1726) ;Putative ATPase (DUF699)
AT1G10500.1	426	792	483	347	212	187	4.44065	-1.1137	0.0704242	chloroplast-localized ISCA-like protein
AT1G10510.1	27	15	26	29	34	26	2.22347	0.488608	0.287273	RNI-like superfamily protein
AT1G10520.1	0	0	0	0	0	0	-0.713695	0	1	DNA polymerase lambda (POLL)
AT1G10522.1	31	25	119	69	80	77	4.78452	0.502394	0.331812	unknown protein
AT1G10522.2	987	735	1008	948	151	916	8.21923	-0.319168	0.847289	unknown protein
AT1G10530.1	44	32	44	70	42	55	1.68722	0.576435	0.10788	unknown protein
AT1G10538.1	0	0	0	0	0	0	-1.7557	0	1	pseudogene
AT1G10540.1	20	9	19	8	9	9	2.04436	-0.768519	0.260263	nucleobase-ascorbate transporter 8
AT1G10550.1	5	0	2	6	15	12	0.186917	2.29519	0.0799557	xyloglucan:xyloglucosyl transferase 33
AT1G10560.1	27	37	21	22	38	18	0.638818	-0.0361744	1	plant U-box 18
AT1G10570.1	20	23	24	12	20	18	2.48511	-0.310325	0.711576	Cysteine proteinases superfamily protein
AT1G10570.2	20	23	24	12	20	18	2.48948	-0.310318	0.711683	Cysteine proteinases superfamily protein
AT1G10580.1	628	497	598	748	755	649	7.62992	0.42179	0.0926868	Transducin/WD40 repeat-like superfamily protein
AT1G10585.1	3	3	15	0	4	0	-0.497559	-2.17453	0.21512	basic helix-loop-helix (bHLH) DNA-binding superfamily protein
AT1G10586.1	0	0	0	0	0	0	-2.00721	0	1	basic helix-loop-helix (bHLH) DNA-binding superfamily protein
AT1G10586.2	0	0	0	0	0	0	-2.00721	0	1	basic helix-loop-helix (bHLH) DNA-binding superfamily protein
AT1G10590.1	804	675	897	962	965	978	7.69684	0.400364	0.192044	Nucleic acid-binding, OB-fold-like protein
AT1G10590.2	804	675	897	962	965	978	7.69674	0.400364	0.192171	Nucleic acid-binding, OB-fold-like protein
AT1G10590.3	804	675	895	962	965	978	7.69678	0.401532	0.190463	Nucleic acid-binding, OB-fold-like protein
AT1G10600.1	51	45	71	60	68	46	2.38959	0.160636	0.885702	associated molecule with the SH3 domain of STAM 2
AT1G10600.2	51	45	71	60	68	46	2.38236	0.160644	0.888776	associated molecule with the SH3 domain of STAM 2
AT1G10600.3	51	45	69	60	68	46	2.38535	0.177454	0.853796	associated molecule with the SH3 domain of STAM 2
AT1G10610.1	81	76	88	79	101	92	3.46953	0.259748	0.558358	basic helix-loop-helix (bHLH) DNA-binding superfamily protein
AT1G10620.1	9	14	4	17	11	8	-0.552848	0.478649	0.748983	Protein kinase superfamily protein
AT1G10630.1	144	124	189	181	251	256	5.68624	0.713102	0.100531	ADP-ribosylation factor A1F
AT1G10640.1	0	0	0	1	22	13	3.58541	6.67356	2.89211e-06	Pectin lyase-like superfamily protein
AT1G10650.1	118	89	104	111	87	63	3.54609	-0.163833	0.737588	SBP (S-ribonuclease binding protein) family protein
AT1G10650.2	118	89	102	106	87	63	3.53603	-0.181547	0.709347	SBP (S-ribonuclease binding protein) family protein
AT1G10657.1	16	9	17	17	12	18	3.22318	0.267519	0.752396	Plant protein 1589 of unknown function
AT1G10657.2	16	9	17	17	12	18	3.22296	0.267537	0.752558	Plant protein 1589 of unknown function
AT1G10657.3	14	9	17	14	11	16	3.05489	0.143591	0.95177	Plant protein 1589 of unknown function
AT1G10657.4	16	7	17	15	12	17	3.15656	0.244609	0.788475	Plant protein 1589 of unknown function
AT1G10660.1	54	81	60	38	41	39	2.4053	-0.62262	0.124342	unknown protein
AT1G10660.2	56	81	62	38	44	41	2.46326	-0.590645	0.166263	unknown protein
AT1G10660.3	56	81	60	38	44	41	2.4581	-0.576586	0.186854	unknown protein
AT1G10660.4	56	78	60	38	44	41	2.45733	-0.553991	0.215923	unknown protein
AT1G10670.1	218	189	180	105	104	72	4.63871	-0.970899	6.54911e-05	ATP-citrate lyase A-1
AT1G10670.2	218	189	179	105	104	72	4.63803	-0.968548	7.23531e-05	ATP-citrate lyase A-1
AT1G10670.3	218	189	180	105	104	72	4.6381	-0.970895	6.47606e-05	ATP-citrate lyase A-1
AT1G10670.4	221	189	182	105	104	73	4.66486	-0.977508	5.49703e-05	ATP-citrate lyase A-1
AT1G10680.1	0	0	0	1	1	1	-1.93113	3.21648	0.495889	P-glycoprotein 10
AT1G10690.1	214	119	186	321	248	157	4.10122	0.566435	0.50826	unknown protein
AT1G10700.1	23	20	31	47	48	45	2.7884	1.02222	0.00439682	phosphoribosyl pyrophosphate (PRPP) synthase 3
AT1G10710.1	0	0	0	0	0	0	-0.798862	0	1	poor homologous synapsis 1
AT1G10710.2	2	0	0	0	0	0	-0.0400487	-2.62399	0.758817	poor homologous synapsis 1
AT1G10717.1	1	0	0	0	0	0	-2.00792	-1.8427	1	unknown protein
AT1G10720.1	1840	1602	1971	1737	1621	1465	7.44924	-0.0647419	0.933336	BSD domain-containing protein
AT1G10730.1	48	21	62	36	46	39	2.50072	0.00226616	1	Clathrin adaptor complexes medium subunit family protein
AT1G10740.1	643	858	682	764	979	638	5.65135	0.21791	0.633205	alpha/beta-Hydrolases superfamily protein
AT1G10740.2	630	851	676	750	952	618	5.6244	0.197375	0.685653	alpha/beta-Hydrolases superfamily protein
AT1G10740.3	196	217	205	159	230	174	4.93106	-0.030019	1	alpha/beta-Hydrolases superfamily protein
AT1G10740.4	200	220	210	164	233	178	4.9695	-0.0272906	1	alpha/beta-Hydrolases superfamily protein
AT1G10745.1	0	0	0	0	0	0	-2.00806	0	1	Maternally expressed gene (MEG) family protein
AT1G10747.1	0	0	0	0	0	0	-2.00806	0	1	Maternally expressed gene (MEG) family protein
AT1G10750.1	7	1	6	0	0	0	2.69324	-5.21049	0.00138166	Protein of Unknown Function (DUF239)
AT1G10760.1	112	45	129	106	78	90	5.19621	0.0502656	1	Pyruvate phosphate dikinase, PEP/pyruvate binding domain
AT1G10770.1	1401	1907	1087	1314	1689	959	5.76118	-0.0683081	1	Plant invertase/pectin methylesterase inhibitor superfamily protein
AT1G10780.1	6	3	1	8	8	5	3.79554	1.13263	0.213511	F-box/RNI-like superfamily protein
AT1G10790.1	0	0	0	0	0	1	-1.9493	1.92716	1	unknown protein
AT1G10800.1	0	2	0	2	4	1	-1.52747	1.7064	0.507642	unknown protein
AT1G10810.1	1	0	0	2	1	0	-1.41633	1.35483	0.894056	NAD(P)-linked oxidoreductase superfamily protein
AT1G10820.1	40	30	32	66	69	62	3.73699	1.04799	0.000239534	Protein of unknown function (DUF3755)
AT1G10820.2	40	30	32	66	69	62	3.74528	1.04798	0.00022374	Protein of unknown function (DUF3755)
AT1G10830.1	122	56	131	97	147	110	3.28587	0.309968	0.464165	15-cis-zeta-carotene isomerase
AT1G10830.2	109	54	127	86	142	101	3.03507	0.2966	0.478436	15-cis-zeta-carotene isomerase
AT1G10840.1	428	452	571	567	557	452	6.61445	0.220199	0.583159	translation initiation factor 3 subunit H1
AT1G10840.2	427	452	571	567	557	452	6.61362	0.221209	0.581547	translation initiation factor 3 subunit H1
AT1G10850.1	10	17	7	33	60	49	4.04824	2.15508	6.32876e-06	Leucine-rich repeat protein kinase family protein
AT1G10865.1	127	122	147	206	192	224	3.63686	0.763075	0.0300712	unknown protein
AT1G10865.2	120	111	143	201	180	214	3.56754	0.78194	0.0293359	unknown protein
AT1G10870.1	27	30	36	60	47	37	2.98508	0.721093	0.156892	ARF-GAP domain 4
AT1G10880.1	0	0	0	0	0	2	-1.35608	2.73952	0.779289	Core-2/I-branching beta-1,6-N-acetylglucosaminyltransferase family protein
AT1G10890.1	2932	4251	4075	2779	2232	2086	8.41831	-0.569892	0.0547927	unknown protein
AT1G10900.1	50	62	76	45	27	26	3.72029	-0.842723	0.028455	Phosphatidylinositol-4-phosphate 5-kinase family protein
AT1G10910.1	37	27	55	66	70	63	3.44271	0.848878	0.00696746	Pentatricopeptide repeat (PPR) superfamily protein
AT1G10920.1	70	46	100	60	40	47	4.81436	-0.446895	0.204741	NB-ARC domain-containing disease resistance protein
AT1G10920.2	65	44	89	56	35	47	4.72606	-0.411569	0.267369	NB-ARC domain-containing disease resistance protein
AT1G10930.1	3	0	7	5	2	2	2.53636	-0.0481961	1	DNA helicase (RECQl4A)
AT1G10940.1	1107	1191	1262	1085	1137	910	6.92204	-0.0857341	0.868801	Protein kinase superfamily protein
AT1G10940.2	1101	1179	1255	1080	1132	907	6.91765	-0.0814526	0.882306	Protein kinase superfamily protein
AT1G10950.1	447	294	539	550	626	702	7.3643	0.676727	0.0880047	transmembrane nine 1
AT1G10960.1	79	82	129	112	123	88	4.46204	0.258972	0.604483	ferredoxin 1
AT1G10970.1	56	10	55	86	119	101	3.50183	1.45919	0.228491	zinc transporter 4 precursor
AT1G10980.1	1	0	0	3	0	2	1.90973	2.04806	0.45395	Lung seven transmembrane receptor family protein
AT1G10990.1	0	0	0	0	0	0	0.416987	0	1	unknown protein
AT1G10990.2	0	0	0	0	0	0	0.424301	0	1	unknown protein
AT1G11000.1	24	13	21	86	139	131	3.17812	2.72983	8.27382e-08	Seven transmembrane MLO family protein
AT1G11020.1	45	39	30	44	44	34	2.35826	0.187063	0.955378	RING/FYVE/PHD zinc finger superfamily protein
AT1G11040.1	3	20	7	4	12	2	-0.694077	-0.653979	0.708802	HSP40/DnaJ peptide-binding protein
AT1G11050.1	52	59	67	122	98	80	3.08234	0.844986	0.0313485	Protein kinase superfamily protein
AT1G11055.1	17	23	12	20	18	13	1.23176	0.0541111	1	pseudogene
AT1G11060.1	231	283	259	237	195	190	5.28233	-0.216192	0.367583	WAPL (Wings apart-like protein regulation of heterochromatin) protein
AT1G11070.1	0	0	1	0	1	0	-1.36531	0.0791115	1	unknown protein
AT1G11080.1	226	62	245	203	231	89	4.64426	0.0625661	1	serine carboxypeptidase-like 31
AT1G11080.2	53	10	61	45	61	20	2.76266	0.117026	1	serine carboxypeptidase-like 31
AT1G11090.1	163	111	127	193	145	113	4.3072	0.257043	0.438341	alpha/beta-Hydrolases superfamily protein
AT1G11100.1	6	4	11	6	6	4	0.644673	-0.282068	0.934294	SNF2 domain-containing protein / helicase domain-containing protein / zinc finger protein-related
AT1G11100.2	36	23	41	46	37	21	2.5718	0.145646	0.933862	SNF2 domain-containing protein / helicase domain-containing protein / zinc finger protein-related
AT1G11110.1	0	3	4	4	0	0	-1.74049	-0.702361	0.948449	LisH and RanBPM domains containing protein
AT1G11112.1	1	0	3	0	7	1	2.32802	1.03303	0.649972	unknown protein
AT1G11120.1	0	0	0	0	0	1	-0.388679	1.91648	1	unknown protein
AT1G11120.2	0	0	0	0	0	1	-0.362807	1.9165	1	unknown protein
AT1G11125.1	0	0	0	0	0	0	1.73767	0	1	unknown protein
AT1G11130.1	0	0	1	2	1	4	2.39748	2.51322	0.190002	Leucine-rich repeat protein kinase family protein
AT1G11160.1	0	0	2	2	2	0	1.90909	0.965931	0.928944	Transducin/WD40 repeat-like superfamily protein
AT1G11170.1	112	137	112	152	141	105	2.64143	0.229649	0.656709	Protein of unknown function (DUF707)
AT1G11170.2	108	117	104	135	127	101	2.5043	0.234531	0.624103	Protein of unknown function (DUF707)
AT1G11180.1	55	60	47	66	58	50	3.09671	0.19375	0.921519	Secretory carrier membrane protein (SCAMP) family protein
AT1G11180.2	55	60	47	66	58	50	3.08869	0.19376	0.920394	Secretory carrier membrane protein (SCAMP) family protein
AT1G11190.1	1737	2964	1481	982	552	413	5.83816	-1.60474	7.53666e-06	bifunctional nuclease i
AT1G11200.1	77	49	81	52	53	39	3.04357	-0.422234	0.365975	Protein of unknown function (DUF300)
AT1G11210.1	154	112	171	157	107	47	3.82355	-0.418561	0.490948	Protein of unknown function (DUF761)
AT1G11220.1	4	0	1	8	4	2	1.82955	1.49747	0.261323	Protein of unknown function (DUF761)
AT1G11230.1	0	0	0	0	0	0	-1.87655	0	1	Protein of unknown function (DUF761)
AT1G11230.2	0	0	0	0	0	0	-1.87655	0	1	Protein of unknown function (DUF761)
AT1G11240.1	283	153	245	463	487	567	7.40642	1.27241	5.3946e-07	unknown protein
AT1G11250.1	13	45	12	24	26	11	0.38444	-0.13679	1	syntaxin of plants 125
AT1G11260.1	24115	19972	30241	12244	11425	8131	10.2993	-1.12873	0.0578908	sugar transporter 1
AT1G11270.1	74	120	75	39	55	58	1.55008	-0.714169	0.0777347	F-box and associated interaction domains-containing protein
AT1G11270.2	16	6	23	15	15	7	2.27655	-0.181571	0.964264	F-box and associated interaction domains-containing protein
AT1G11270.3	16	6	21	14	14	7	2.25131	-0.195881	0.956017	F-box and associated interaction domains-containing protein
AT1G11280.1	6	5	7	24	25	20	2.73489	2.01544	3.53798e-06	S-locus lectin protein kinase family protein
AT1G11280.2	6	5	7	24	25	20	2.7356	2.01544	3.64071e-06	S-locus lectin protein kinase family protein
AT1G11280.3	6	5	7	24	25	20	2.7362	2.01544	3.66454e-06	S-locus lectin protein kinase family protein
AT1G11280.4	6	5	7	24	25	20	2.73548	2.01544	3.56351e-06	S-locus lectin protein kinase family protein
AT1G11290.1	0	0	0	3	0	2	-1.36245	3.8871	0.224761	Pentatricopeptide repeat (PPR) superfamily protein
AT1G11300.1	5	0	17	5	8	4	3.02445	-0.259452	0.986246	protein serine/threonine kinases;protein kinases;ATP binding;sugar binding;kinases;carbohydrate binding
AT1G11310.1	1390	1434	1008	342	200	213	6.01306	-2.26056	5.5191e-20	Seven transmembrane MLO family protein
AT1G11310.2	1383	1434	1008	333	201	211	6.00847	-2.27652	1.65623e-20	Seven transmembrane MLO family protein
AT1G11320.1	3	2	2	18	3	9	1.56003	2.13118	0.00430956	unknown protein
AT1G11330.1	47	14	40	43	28	34	3.81341	0.160454	0.920612	S-locus lectin protein kinase family protein
AT1G11330.2	26	9	32	28	14	21	2.81479	0.0177767	1	S-locus lectin protein kinase family protein
AT1G11340.1	2	2	0	3	5	1	-1.12685	1.16669	0.663636	S-locus lectin protein kinase family protein
AT1G11350.1	2	3	6	4	2	6	1.65338	0.231208	1	S-domain-1 13
AT1G11360.1	1153	833	1105	1269	1360	1284	7.13275	0.448355	0.0218313	Adenine nucleotide alpha hydrolases-like superfamily protein
AT1G11360.2	1151	832	1103	1266	1359	1281	7.12882	0.448084	0.0217891	Adenine nucleotide alpha hydrolases-like superfamily protein
AT1G11360.3	1157	833	1107	1268	1360	1285	7.13589	0.445625	0.0227727	Adenine nucleotide alpha hydrolases-like superfamily protein
AT1G11360.4	1153	833	1104	1269	1359	1284	7.1328	0.448442	0.021819	Adenine nucleotide alpha hydrolases-like superfamily protein
AT1G11362.1	9	0	2	3	0	0	-1.55672	-1.71496	0.558581	Plant invertase/pectin methylesterase inhibitor superfamily protein
AT1G11370.1	0	0	0	0	0	0	-1.85886	0	1	Pectin lyase-like superfamily protein
AT1G11380.1	36	27	33	17	43	49	2.26825	0.311789	0.705345	PLAC8 family protein
AT1G11390.1	30	15	35	21	47	26	2.31245	0.339419	0.525503	Protein kinase superfamily protein
AT1G11400.1	134	88	146	100	128	118	4.92299	0.0243473	1	partner of Y14-MAGO
AT1G11400.2	138	94	147	100	132	120	4.93809	0.00621461	1	partner of Y14-MAGO
AT1G11400.3	123	87	139	92	117	107	4.81668	-0.0305088	1	partner of Y14-MAGO
AT1G11410.1	65	84	74	138	146	177	2.79124	1.16005	0.00177344	S-locus lectin protein kinase family protein
AT1G11420.1	0	0	1	2	1	5	2.80845	2.69673	0.117875	DOMAIN OF UNKNOWN FUNCTION 724 2
AT1G11430.1	180	108	147	112	148	119	4.7534	-0.0929073	0.917937	plastid developmental protein DAG, putative
AT1G11440.1	92	63	96	115	171	181	4.24301	1.01724	0.000926599	unknown protein
AT1G11450.1	4	1	0	2	1	0	-1.70813	-0.599504	0.975915	nodulin MtN21 /EamA-like transporter family protein
AT1G11450.2	0	0	0	2	1	0	-1.87768	3.19863	0.505183	nodulin MtN21 /EamA-like transporter family protein
AT1G11460.1	4	1	0	0	0	0	-1.85744	-3.80617	0.241362	nodulin MtN21 /EamA-like transporter family protein
AT1G11470.1	0	0	0	0	2	0	-1.9882	2.69904	0.80615	Pentatricopeptide repeat (PPR) superfamily protein
AT1G11475.1	50	31	55	92	72	99	4.33646	1.06034	2.61813e-05	RNA polymerases N / 8 kDa subunit
AT1G11480.1	661	448	346	355	263	372	5.47629	-0.452659	0.222624	eukaryotic translation initiation factor-related
AT1G11480.2	661	448	346	355	263	372	5.47617	-0.45266	0.222572	eukaryotic translation initiation factor-related
AT1G11482.1	0	0	0	0	0	0	-1.0361	0	1	pseudogene
AT1G11490.1	0	0	0	0	0	0	-1.95083	0	1	zinc finger (C2H2 type) family protein
AT1G11500.1	0	6	0	2	1	1	-1.32815	-0.476986	1	Protein of unknown function (DUF1218)
AT1G11510.1	8	25	32	33	33	13	0.478815	0.364913	0.801448	DNA-binding storekeeper protein-related transcriptional regulator
AT1G11520.1	43	45	35	36	47	31	3.11062	-0.013935	1	pliceosome associated protein-related
AT1G11530.1	157	120	200	226	253	181	4.45425	0.571816	0.502929	C-terminal cysteine residue is changed to a serine 1
AT1G11540.1	0	0	0	0	3	0	-1.73615	3.20701	0.569019	Sulfite exporter TauE/SafE family protein
AT1G11545.1	1	5	4	5	26	22	-0.0695165	2.49263	0.011489	xyloglucan endotransglucosylase/hydrolase 8
AT1G11560.1	17	64	4	3	7	4	0.285617	-2.49776	0.0236706	Oligosaccharyltransferase complex/magnesium transporter family protein
AT1G11570.1	13	15	7	1	4	2	-0.850975	-2.17059	0.0122459	NTF2-like
AT1G11570.2	15	18	11	2	3	4	-0.480363	-2.1429	0.0061723	NTF2-like
AT1G11572.1	18	8	3	5	9	6	-0.785683	-0.437626	0.852653	Plant thionin family protein
AT1G11580.1	532	396	949	243	165	69	4.87039	-1.89609	4.53929e-05	methylesterase PCR A
AT1G11590.1	4	2	3	3	2	2	-0.597477	-0.252568	1	Plant invertase/pectin methylesterase inhibitor superfamily
AT1G11593.1	0	0	0	0	0	0	-1.97052	0	1	Plant invertase/pectin methylesterase inhibitor superfamily protein
AT1G11595.1	0	0	0	0	0	0	-1.9694	0	1	pseudogene
AT1G11600.1	0	0	0	0	0	0	4.71396	0	1	cytochrome P450, family 77, subfamily B, polypeptide 1
AT1G11608.1	0	0	0	0	0	0	-2.00756	0	1	F-box associated ubiquitination effector family protein
AT1G11610.1	4	15	7	4	6	2	0.532063	-1.01273	0.427084	cytochrome P450, family 71, subfamily A, polypeptide 18
AT1G11610.2	3	13	2	4	2	2	0.43788	-1.06313	0.439021	cytochrome P450, family 71, subfamily A, polypeptide 18
AT1G11630.1	39	9	34	48	73	52	3.55762	1.18282	0.000752805	Tetratricopeptide repeat (TPR)-like superfamily protein
AT1G11650.1	2514	2168	2891	2811	2507	2318	8.16997	0.114721	0.764679	RNA-binding (RRM/RBD/RNP motifs) family protein
AT1G11650.2	2515	2170	2891	2811	2507	2322	8.17041	0.114962	0.7637	RNA-binding (RRM/RBD/RNP motifs) family protein
AT1G11655.1	1	1	0	0	0	0	-1.94934	-2.62707	0.766629	unknown protein
AT1G11660.1	102	156	111	95	87	91	3.54118	-0.33514	0.297495	heat shock protein 70 (Hsp 70) family protein
AT1G11670.1	22	6	28	43	37	43	5.41469	1.24632	0.0112307	MATE efflux family protein
AT1G11680.1	1050	911	1203	1668	1531	1382	7.26858	0.636387	0.00200767	CYTOCHROME P450 51G1
AT1G11684.1	0	0	2	2	5	1	-1.78986	1.90937	0.368134	unknown protein
AT1G11690.1	0	3	0	0	0	1	-1.91254	-1.20526	0.931425	unknown protein
AT1G11700.1	1341	1651	1158	1123	698	558	6.42747	-0.729859	0.166494	Protein of unknown function, DUF584
AT1G11710.1	9	0	7	12	15	12	0.344082	1.37412	0.100607	Pentatricopeptide repeat (PPR) superfamily protein
AT1G11720.1	52	50	91	106	174	170	5.91739	1.34549	1.79906e-06	starch synthase 3
AT1G11720.2	54	50	91	108	174	170	5.92103	1.33632	1.75904e-06	starch synthase 3
AT1G11730.1	0	0	0	1	3	2	1.41352	4.13887	0.107905	Galactosyltransferase family protein
AT1G11735.1	0	0	0	0	0	1	-1.61082	1.93764	1	MIR171B; miRNA
AT1G11740.1	2	0	1	0	7	8	-1.11049	2.32869	0.183086	ankyrin repeat family protein
AT1G11750.1	62	35	69	113	93	75	3.19364	0.856066	0.0019104	CLP protease proteolytic subunit 6
AT1G11750.2	62	35	73	113	93	76	3.2078	0.828095	0.00332109	CLP protease proteolytic subunit 6
AT1G11755.1	4	8	9	21	26	27	1.63619	1.90816	0.000116206	Undecaprenyl pyrophosphate synthetase family protein
AT1G11760.1	48	38	62	97	68	53	3.87477	0.650302	0.0463972	unknown protein
AT1G11765.1	309	536	237	307	464	214	3.80955	-0.0598642	1	Plant self-incompatibility protein S1 family
AT1G11770.1	484	815	406	462	447	213	4.23041	-0.538114	0.326579	FAD-binding Berberine family protein
AT1G11780.1	497	837	408	476	461	231	4.36745	-0.509717	0.282312	oxidoreductase, 2OG-Fe(II) oxygenase family protein
AT1G11785.1	24	17	14	26	19	14	0.0558385	0.18679	0.926648	unknown protein
AT1G11790.1	4	8	12	3	10	5	2.09451	-0.304778	0.905842	arogenate dehydratase 1
AT1G11790.2	4	8	12	3	10	5	2.0888	-0.304701	0.906348	arogenate dehydratase 1
AT1G11800.1	60	29	64	81	88	63	3.63279	0.701534	0.0286139	endonuclease/exonuclease/phosphatase family protein
AT1G11803.1	0	0	0	0	0	0	-2.00789	0	1	pseudogene
AT1G11810.1	1	0	0	2	1	2	-0.258831	2.05042	0.435672	F-box associated ubiquitination effector family protein
AT1G11820.1	5	8	8	19	46	35	3.06254	2.34494	2.72198e-06	O-Glycosyl hydrolases family 17 protein
AT1G11820.2	10	12	20	28	77	60	3.52851	2.08859	2.21474e-06	O-Glycosyl hydrolases family 17 protein
AT1G11840.1	543	374	595	657	894	1023	7.35115	0.894948	0.00148682	glyoxalase I homolog
AT1G11840.2	543	374	595	657	894	1023	7.35122	0.894948	0.00148591	glyoxalase I homolog
AT1G11840.3	543	374	595	657	894	1023	7.35102	0.894948	0.00148591	glyoxalase I homolog
AT1G11840.4	543	374	595	657	894	1023	7.35104	0.894948	0.00148591	glyoxalase I homolog
AT1G11840.5	543	374	594	655	890	1021	7.34843	0.891443	0.00153931	glyoxalase I homolog
AT1G11840.6	543	374	595	657	894	1023	7.35119	0.894948	0.00148612	glyoxalase I homolog
AT1G11850.1	1	0	3	22	352	221	3.31443	7.23163	3.48942e-10	unknown protein
AT1G11850.2	1	2	3	25	466	266	3.65189	7.02651	5.66349e-10	unknown protein
AT1G11850.3	1	0	1	10	208	156	2.70077	7.43855	1.41707e-09	unknown protein
AT1G11850.4	1	0	3	21	353	219	3.30522	7.22674	5.18743e-10	unknown protein
AT1G11860.1	51	31	54	95	83	91	4.7376	1.09135	0.00401154	Glycine cleavage T-protein family
AT1G11860.2	51	31	54	95	83	91	4.73323	1.09135	0.00396923	Glycine cleavage T-protein family
AT1G11860.3	15	6	21	30	35	26	3.26344	1.2182	0.0580594	Glycine cleavage T-protein family
AT1G11870.1	6	15	11	23	18	18	2.18599	0.971964	0.0512516	Seryl-tRNA synthetase
AT1G11870.2	6	15	11	23	18	18	2.18725	0.971944	0.0520149	Seryl-tRNA synthetase
AT1G11870.3	6	15	11	23	18	18	2.18415	0.971943	0.0520523	Seryl-tRNA synthetase
AT1G11880.1	14	7	5	16	30	17	2.42564	1.36161	0.00733925	transferases, transferring hexosyl groups
AT1G11890.1	43	67	53	84	70	83	3.17844	0.641491	0.0174413	Synaptobrevin family protein
AT1G11900.1	4	11	8	3	4	4	0.0120304	-0.939086	0.393291	Tetratricopeptide repeat (TPR)-like superfamily protein
AT1G11905.1	163	167	168	107	155	110	4.36074	-0.318485	0.221816	B-cell receptor-associated protein 31-like
AT1G11905.2	34	30	44	21	29	21	2.12445	-0.498326	0.251364	B-cell receptor-associated protein 31-like
AT1G11910.1	8591	9264	8350	6150	4069	3013	8.54547	-0.909457	0.000691209	aspartic proteinase A1
AT1G11915.1	0	0	0	1	1	1	-0.592077	3.21633	0.490544	unknown protein
AT1G11925.1	74	67	48	25	26	23	1.13854	-1.2543	0.238012	Stigma-specific Stig1 family protein
AT1G11930.1	205	179	271	255	242	239	5.33104	0.277361	0.361156	Predicted pyridoxal phosphate-dependent enzyme, YBL036C type
AT1G11930.2	261	238	337	322	313	302	5.64961	0.272998	0.402964	Predicted pyridoxal phosphate-dependent enzyme, YBL036C type
AT1G11940.1	9	15	23	11	17	12	1.911	-0.121305	1	Core-2/I-branching beta-1,6-N-acetylglucosaminyltransferase family protein
AT1G11950.1	26	10	28	41	32	26	4.5702	0.724853	0.0519765	Transcription factor jumonji (jmjC) domain-containing protein
AT1G11960.1	65	28	73	111	156	130	3.92783	1.37252	3.46391e-05	ERD (early-responsive to dehydration stress) family protein
AT1G11990.1	88	135	89	110	114	49	2.16803	-0.122174	1	O-fucosyltransferase family protein
AT1G12000.1	42	29	38	70	101	111	3.38178	1.49028	0.00525566	Phosphofructokinase family protein
AT1G12010.1	19	46	34	78	35	30	1.51983	0.597569	0.606506	2-oxoglutarate (2OG) and Fe(II)-dependent oxygenase superfamily protein
AT1G12020.1	156	116	158	493	538	498	4.93282	1.93794	3.50192e-07	unknown protein
AT1G12030.1	0	0	0	1	0	0	-1.60125	1.87268	1	Protein of unknown function (DUF506)
AT1G12050.1	156	97	161	163	135	127	3.59001	0.139709	0.748918	fumarylacetoacetase, putative
AT1G12060.1	5	3	11	9	28	24	0.957058	1.79684	0.0133572	BCL-2-associated athanogene 5
AT1G12064.1	0	0	0	10	1	6	-1.44473	5.57687	0.00618699	unknown protein
AT1G12070.1	41	73	37	35	55	29	1.12762	-0.256739	0.790449	Immunoglobulin E-set superfamily protein
AT1G12080.1	1914	2257	2801	12380	26810	24913	9.18706	3.33122	1.62113e-13	Vacuolar calcium-binding protein-related
AT1G12080.2	2759	3175	3873	17328	35224	35093	9.67496	3.29128	1.12876e-12	Vacuolar calcium-binding protein-related
AT1G12090.1	2574	2987	1794	42691	72150	88654	10.7732	4.91218	7.34795e-08	extensin-like protein
AT1G12100.1	0	0	0	0	0	0	-0.356353	0	1	Bifunctional inhibitor/lipid-transfer protein/seed storage 2S albumin superfamily protein
AT1G12110.1	375	386	485	776	880	916	5.05941	1.16162	0.0178427	nitrate transporter 1.1
AT1G12120.1	75	40	88	66	93	99	4.20226	0.465763	0.116431	Plant protein of unknown function (DUF863)
AT1G12130.1	0	1	0	0	0	0	-1.89241	-1.84677	1	Flavin-binding monooxygenase family protein
AT1G12140.1	1706	1469	1567	1440	829	720	5.98289	-0.585982	0.0131143	flavin-monooxygenase glucosinolate S-oxygenase 5
AT1G12140.2	1342	1045	1195	1273	682	649	5.71589	-0.378658	0.152468	flavin-monooxygenase glucosinolate S-oxygenase 5
AT1G12150.1	631	719	662	268	214	118	4.18708	-1.66971	5.51433e-07	Plant protein of unknown function (DUF827)
AT1G12160.1	7	0	6	3	7	3	-1.19836	0.108159	1	Flavin-binding monooxygenase family protein
AT1G12180.1	0	0	0	1	1	1	-1.91276	3.21625	0.48785	unknown protein
AT1G12200.1	146	147	188	96	61	40	4.95124	-1.20336	0.000473917	Flavin-binding monooxygenase family protein
AT1G12210.1	12	7	13	12	13	18	2.79006	0.529572	0.386681	RPS5-like 1
AT1G12220.1	1	2	6	2	5	4	-1.40405	0.408373	1	Disease resistance protein (CC-NBS-LRR class) family
AT1G12220.2	1	2	6	2	5	4	-1.32913	0.398975	0.972613	Disease resistance protein (CC-NBS-LRR class) family
AT1G12230.1	189	106	223	323	424	395	5.7109	1.26016	1.58491e-05	Aldolase superfamily protein
AT1G12230.2	189	106	223	323	424	395	5.71222	1.26016	1.55198e-05	Aldolase superfamily protein
AT1G12240.1	501	817	635	516	615	520	4.95944	-0.141133	0.93439	Glycosyl hydrolases family 32 protein
AT1G12244.1	5	6	4	9	10	7	1.25715	0.874276	0.21311	Polynucleotidyl transferase, ribonuclease H-like superfamily protein
AT1G12250.1	147	167	352	282	428	326	5.62803	0.760035	0.0190036	Pentapeptide repeat-containing protein
AT1G12250.2	147	167	352	282	428	326	5.62803	0.760036	0.0190127	Pentapeptide repeat-containing protein
AT1G12260.1	0	1	4	1	1	3	-1.32719	0.115063	1	NAC 007
AT1G12270.1	502	209	512	576	602	679	7.22472	0.724352	0.0131996	stress-inducible protein, putative
AT1G12280.1	4	6	13	6	8	6	0.915554	-0.0931645	1	LRR and NB-ARC domains-containing disease resistance protein
AT1G12290.1	47	45	52	43	44	38	3.68516	-0.102651	0.918499	Disease resistance protein (CC-NBS-LRR class) family
AT1G12290.2	49	49	55	47	45	38	3.70092	-0.135115	0.815741	Disease resistance protein (CC-NBS-LRR class) family
AT1G12294.1	0	0	0	0	1	0	-1.9303	1.9097	1	MIR472a; miRNA
AT1G12300.1	6	2	4	7	14	19	2.37793	1.82071	0.00194529	Tetratricopeptide repeat (TPR)-like superfamily protein
AT1G12310.1	1447	1440	1471	1811	2212	1740	8.06789	0.505105	0.0227941	Calcium-binding EF-hand family protein
AT1G12320.1	243	292	170	159	151	146	5.91514	-0.535215	0.148334	Protein of unknown function (DUF1442)
AT1G12330.1	256	197	255	649	839	911	7.09422	1.88048	5.20551e-09	unknown protein
AT1G12340.1	204	341	248	280	198	151	4.81638	-0.255145	0.657734	Cornichon family protein
AT1G12350.1	72	35	62	77	39	43	3.76177	0.00417045	1	4-phospho-panto-thenoylcysteine synthetase
AT1G12360.1	201	182	203	134	95	163	5.05004	-0.461616	0.423385	Sec1/munc18-like (SM) proteins superfamily
AT1G12370.1	34	45	47	42	44	27	3.90782	-0.0628451	1	photolyase 1
AT1G12370.2	35	46	50	43	45	27	3.92562	-0.0936393	0.994436	photolyase 1
AT1G12380.1	2	4	1	2	6	7	3.8682	1.16339	0.279754	unknown protein
AT1G12390.1	321	482	334	363	267	215	4.56866	-0.347501	0.501078	Cornichon family protein
AT1G12400.1	79	63	84	106	120	89	2.23141	0.579043	0.0972902	Nucleotide excision repair, TFIIH, subunit TTDA
AT1G12410.1	418	385	393	344	295	253	4.74847	-0.328782	0.117508	CLP protease proteolytic subunit 2
AT1G12411.1	0	0	0	0	0	0	-1.94965	0	1	unknown protein
AT1G12420.1	123	138	90	187	279	216	4.96562	1.05748	0.00233092	ACT domain repeat 8
AT1G12430.1	357	186	412	472	540	401	8.16155	0.672684	0.0161985	armadillo repeat kinesin 3
AT1G12430.2	357	186	412	472	540	401	8.16113	0.672685	0.0162232	armadillo repeat kinesin 3
AT1G12440.1	8599	8367	7622	10603	9684	7635	9.14012	0.273362	0.496148	A20/AN1-like zinc finger family protein
AT1G12440.2	8596	8354	7612	10601	9675	7630	9.139	0.274044	0.495352	A20/AN1-like zinc finger family protein
AT1G12450.1	351	526	362	204	188	161	4.16595	-1.07274	0.0107767	SNARE associated Golgi protein family
AT1G12451.1	0	0	0	0	0	0	-2.00765	0	1	unknown protein
AT1G12460.1	2	1	6	25	71	49	2.58547	4.07659	4.92254e-11	Leucine-rich repeat protein kinase family protein
AT1G12470.1	219	184	309	414	419	412	5.86554	0.918719	1.16997e-05	zinc ion binding
AT1G12480.1	134	72	176	214	231	250	5.0856	0.98397	0.000156676	C4-dicarboxylate transporter/malic acid transport protein
AT1G12490.1	0	0	0	0	0	0	-1.93063	0	1	F-box associated ubiquitination effector family protein
AT1G12500.1	288	400	328	864	1578	1367	6.28607	2.02123	8.32228e-10	Nucleotide-sugar transporter family protein
AT1G12520.1	303	233	375	456	511	508	5.14015	0.810671	0.00078136	copper chaperone for SOD1
AT1G12520.2	304	234	380	457	513	506	5.14523	0.800532	0.000940692	copper chaperone for SOD1
AT1G12520.3	302	233	378	455	517	507	5.14771	0.811483	0.000826974	copper chaperone for SOD1
AT1G12530.1	555	378	672	445	387	431	5.65182	-0.232153	0.518217	unknown protein
AT1G12540.1	0	0	0	0	0	0	-1.96894	0	1	basic helix-loop-helix (bHLH) DNA-binding superfamily protein
AT1G12550.1	10	5	7	7	17	16	1.01972	0.972433	0.348386	D-isomer specific 2-hydroxyacid dehydrogenase family protein
AT1G12560.1	2	0	0	0	1	1	-1.89374	0.0912849	1	expansin A7
AT1G12570.1	0	9	1	1	2	0	3.21785	-1.54267	0.29027	Glucose-methanol-choline (GMC) oxidoreductase family protein
AT1G12580.1	39	29	58	54	38	51	3.82646	0.291275	0.490124	phosphoenolpyruvate carboxylase-related kinase 1
AT1G12600.1	3	3	0	1	4	2	-1.08978	0.295847	1	UDP-N-acetylglucosamine (UAA) transporter family
AT1G12610.1	0	2	2	47	133	51	0.792569	5.82329	0.00158319	Integrase-type DNA-binding superfamily protein
AT1G12620.1	26	18	25	10	31	29	3.00895	0.136309	0.88685	Pentatricopeptide repeat (PPR) superfamily protein
AT1G12630.1	0	0	0	0	0	0	-1.8759	0	1	Integrase-type DNA-binding superfamily protein
AT1G12640.1	3773	5963	3089	1415	715	506	6.68669	-2.22605	1.21604e-09	MBOAT (membrane bound O-acyl transferase) family protein
AT1G12650.1	346	314	293	331	278	239	5.96053	-0.0767882	0.933308	unknown protein
AT1G12650.2	348	315	299	333	280	241	5.98868	-0.0798164	0.925862	unknown protein
AT1G12650.3	346	315	294	331	279	239	5.96544	-0.0781071	0.928962	unknown protein
AT1G12650.4	325	287	278	310	270	224	5.93217	-0.054587	1	unknown protein
AT1G12665.1	11	1	6	8	0	4	0.877975	-0.481117	0.892577	unknown protein
AT1G12667.1	1	0	0	0	0	0	-1.79129	-1.84068	1	pseudogene
AT1G12669.1	0	0	0	0	0	0	-2.00799	0	1	pseudogene
AT1G12670.1	0	0	0	0	0	0	-2.00756	0	1	pseudogene
AT1G12672.2	0	0	0	0	0	0	-2.00756	0	1	unknown protein
AT1G12680.1	252	178	191	185	175	144	4.81089	-0.205947	0.532649	phosphoenolpyruvate carboxylase-related kinase 2
AT1G12700.1	6	2	8	8	12	13	1.51743	1.14151	0.113877	ATP binding;nucleic acid binding;helicases
AT1G12710.1	29	33	26	56	50	43	2.12122	0.852013	0.012707	phloem protein 2-A12
AT1G12730.1	29	22	22	28	22	33	0.928782	0.292782	0.699646	GPI transamidase subunit PIG-U
AT1G12730.2	23	19	18	20	13	26	0.430448	0.0891476	1	GPI transamidase subunit PIG-U
AT1G12740.1	0	0	0	0	0	0	-1.72034	0	1	cytochrome P450, family 87, subfamily A, polypeptide 2
AT1G12740.2	0	0	0	0	0	0	-1.72034	0	1	cytochrome P450, family 87, subfamily A, polypeptide 2
AT1G12750.1	41	54	30	44	44	27	1.97749	-0.038986	1	RHOMBOID-like protein 6
AT1G12750.2	41	54	30	44	44	27	1.9941	-0.0387649	1	RHOMBOID-like protein 6
AT1G12750.3	41	54	30	44	44	27	1.99533	-0.0387912	1	RHOMBOID-like protein 6
AT1G12760.1	1059	1536	1012	588	441	381	6.25578	-1.27228	9.18815e-05	Zinc finger, C3HC4 type (RING finger) family protein
AT1G12760.2	1056	1536	1012	588	441	380	6.2528	-1.27219	9.6108e-05	Zinc finger, C3HC4 type (RING finger) family protein
AT1G12770.1	79	39	79	110	93	101	4.73441	0.733927	0.0458353	P-loop containing nucleoside triphosphate hydrolases superfamily protein
AT1G12775.1	3	2	4	2	11	9	1.30911	1.3651	0.112804	Pentatricopeptide repeat (PPR) superfamily protein
AT1G12780.1	1648	1575	1959	2140	1941	1744	6.79163	0.270209	0.855802	UDP-D-glucose/UDP-D-galactose 4-epimerase 1
AT1G12790.1	6	9	6	11	7	1	-0.297698	-0.0759997	1	unknown protein
AT1G12800.1	51	70	62	55	68	62	4.21094	0.120466	0.896937	Nucleic acid-binding, OB-fold-like protein
AT1G12805.1	0	0	0	0	0	0	0.602435	0	1	nucleotide binding
AT1G12810.1	1279	1194	1125	1057	917	793	6.1158	-0.286231	0.26016	proline-rich family protein
AT1G12810.2	1120	1016	1020	964	839	731	5.95852	-0.22255	0.413662	proline-rich family protein
AT1G12820.1	240	205	269	230	198	205	5.69153	-0.0685799	0.96674	auxin signaling F-box 3
AT1G12830.1	384	250	504	577	505	511	7.86604	0.59696	0.0423526	unknown protein
AT1G12840.1	536	445	549	523	579	408	5.35696	0.078203	0.96768	vacuolar ATP synthase subunit C (VATC) / V-ATPase C subunit / vacuolar proton pump C subunit (DET3)
AT1G12845.1	5	1	17	60	186	177	3.9568	4.33434	6.02302e-10	unknown protein
AT1G12850.1	112	126	165	214	217	215	4.34622	0.79025	0.0024029	Phosphoglycerate mutase family protein
AT1G12855.1	0	0	0	0	0	0	-1.89331	0	1	F-box family protein
AT1G12860.1	17	8	7	55	54	51	2.81713	2.40669	2.42307e-07	basic helix-loop-helix (bHLH) DNA-binding superfamily protein
AT1G12880.1	376	375	475	333	318	267	5.27738	-0.316139	0.26872	nudix hydrolase homolog 12
AT1G12890.1	5	3	0	4	4	3	-1.35663	0.514698	1	Integrase-type DNA-binding superfamily protein
AT1G12900.1	117	92	183	273	663	615	5.95163	2.12254	1.01799e-05	glyceraldehyde 3-phosphate dehydrogenase A subunit 2
AT1G12900.2	117	92	180	273	663	612	5.94357	2.13027	1.1393e-05	glyceraldehyde 3-phosphate dehydrogenase A subunit 2
AT1G12900.3	117	92	180	273	663	612	5.94366	2.13027	1.13659e-05	glyceraldehyde 3-phosphate dehydrogenase A subunit 2
AT1G12900.4	81	74	137	185	473	428	5.3941	2.03272	0.000432656	glyceraldehyde 3-phosphate dehydrogenase A subunit 2
AT1G12910.1	72	27	59	69	80	86	3.48291	0.685823	0.0329412	Transducin/WD40 repeat-like superfamily protein
AT1G12920.1	222	132	228	274	368	333	6.02355	0.860266	0.00299598	eukaryotic release factor 1-2
AT1G12930.1	16	7	21	27	24	25	2.40138	0.889294	0.0356436	ARM repeat superfamily protein
AT1G12940.1	29	11	29	19	10	4	2.36757	-0.983371	0.359526	nitrate transporter2.5
AT1G12950.1	0	5	2	1	1	0	0.247082	-1.55629	0.444547	root hair specific 2
AT1G12960.1	0	0	0	0	0	0	-1.94924	0	1	Ribosomal protein L18e/L15 superfamily protein
AT1G12970.1	93	94	99	101	92	81	2.93657	0.036454	1	plant intracellular ras group-related LRR 3
AT1G12980.1	0	0	0	0	0	0	1.38868	0	1	Integrase-type DNA-binding superfamily protein
AT1G12990.1	112	109	145	135	155	143	4.44009	0.352603	0.340841	beta-1,4-N-acetylglucosaminyltransferase family protein
AT1G13000.1	128	111	210	270	191	192	4.61617	0.644388	0.0197528	Protein of unknown function (DUF707)
AT1G13000.2	128	111	210	270	191	192	4.61661	0.644382	0.0193898	Protein of unknown function (DUF707)
AT1G13020.1	296	277	377	306	212	247	5.63745	-0.208246	0.543414	eukaryotic initiation factor 4B2
AT1G13030.1	3	3	14	35	22	55	5.81484	2.59227	1.63888e-08	sphere organelles protein-related
AT1G13040.1	2	0	1	3	4	0	0.63816	1.21282	0.605276	Pentatricopeptide repeat (PPR-like) superfamily protein
AT1G13050.1	2	3	2	7	4	2	0.313472	0.935677	0.619656	unknown protein
AT1G13050.2	2	0	2	7	4	2	0.273887	1.6938	0.243441	unknown protein
AT1G13060.1	416	402	358	449	430	497	6.17862	0.33363	0.187175	20S proteasome beta subunit E1
AT1G13060.2	416	401	358	449	430	497	6.17822	0.334888	0.185324	20S proteasome beta subunit E1
AT1G13070.1	22	28	46	73	95	70	1.79887	1.41805	0.0244911	CYP71B27 (cytochrome P450
AT1G13080.1	78	159	89	180	128	92	2.76516	0.367323	0.662754	cytochrome P450, family 71, subfamily B, polypeptide 2
AT1G13080.2	78	159	88	180	128	92	2.76611	0.371553	0.65594	cytochrome P450, family 71, subfamily B, polypeptide 2
AT1G13090.1	369	248	376	214	176	129	4.21067	-0.843308	0.00621032	cytochrome P450, family 71, subfamily B, polypeptide 28
AT1G13100.1	46	50	26	0	3	0	0.521189	-5.1004	2.03781e-08	cytochrome P450, family 71, subfamily B, polypeptide 29
AT1G13110.1	81	22	52	27	16	20	2.17554	-1.19392	0.158387	cytochrome P450, family 71 subfamily B, polypeptide 7
AT1G13120.1	255	201	283	407	409	363	6.08061	0.778462	0.000164973	embryo defective 1745
AT1G13130.1	0	0	0	0	1	1	-1.72067	2.7234	0.789555	Cellulase (glycosyl hydrolase family 5) protein
AT1G13140.1	0	0	2	0	1	1	-0.300898	0.0945695	1	cytochrome P450, family 86, subfamily C, polypeptide 3
AT1G13140.2	0	0	2	0	1	1	-0.307115	0.0950326	1	cytochrome P450, family 86, subfamily C, polypeptide 3
AT1G13145.1	22	12	16	16	17	33	2.32164	0.513695	0.305899	pseudogene
AT1G13150.1	0	0	3	2	2	1	-0.490814	0.766329	0.968494	cytochrome P450, family 86, subfamily C, polypeptide 4
AT1G13160.1	114	55	127	188	190	188	6.28346	1.04669	1.32648e-05	ARM repeat superfamily protein
AT1G13170.1	4	6	16	23	29	53	4.08562	2.13003	5.52942e-07	OSBP(oxysterol binding protein)-related protein 1D
AT1G13170.2	4	6	16	23	29	53	4.09414	2.13	5.46805e-07	OSBP(oxysterol binding protein)-related protein 1D
AT1G13180.1	10	13	17	13	17	21	2.74389	0.462628	0.513218	Actin-like ATPase superfamily protein
AT1G13190.1	252	240	313	270	216	191	5.26466	-0.151863	0.638453	RNA-binding (RRM/RBD/RNP motifs) family protein
AT1G13195.1	145	174	168	134	92	92	3.70042	-0.521103	0.110517	RING/U-box superfamily protein
AT1G13195.2	145	174	170	134	92	92	3.70367	-0.526778	0.103197	RING/U-box superfamily protein
AT1G13200.1	0	0	0	0	0	0	-2.00792	0	1	F-box and associated interaction domains-containing protein
AT1G13210.1	172	107	147	100	50	50	4.34825	-1.00332	0.00261223	autoinhibited Ca2+/ATPase II
AT1G13220.1	55	72	139	113	131	129	5.7245	0.609063	0.0920218	nuclear matrix constituent protein-related
AT1G13220.2	306	351	489	650	677	710	8.23651	0.945625	5.71427e-05	nuclear matrix constituent protein-related
AT1G13230.1	1	0	0	0	0	0	-1.41745	-1.84084	1	Leucine-rich repeat (LRR) family protein
AT1G13245.1	309	401	298	178	220	178	4.82752	-0.708431	0.32394	ROTUNDIFOLIA like 17
AT1G13250.1	5	1	1	8	21	22	5.70871	2.91408	8.06683e-06	galacturonosyltransferase-like 3
AT1G13260.1	117	60	212	129	55	45	5.94474	-0.675666	0.430939	related to ABI3/VP1 1
AT1G13270.1	21	7	14	23	38	36	2.64428	1.31488	0.00659765	methionine aminopeptidase 1B
AT1G13270.2	21	7	14	22	38	36	2.63953	1.30088	0.0076785	methionine aminopeptidase 1B
AT1G13280.1	520	221	581	1402	2204	1958	7.25912	2.1997	9.40865e-08	allene oxide cyclase 4
AT1G13290.1	2	1	0	0	2	0	6.46436	-0.422404	1	C2H2-like zinc finger protein
AT1G13300.1	1	0	1	0	0	0	-1.93174	-2.61634	0.784629	myb-like transcription factor family protein
AT1G13310.1	0	2	4	1	0	0	-1.59922	-2.1304	0.421376	Endosomal targeting BRO1-like domain-containing protein
AT1G13320.1	94	65	112	125	125	104	4.13445	0.488697	0.0531502	protein phosphatase 2A subunit A3
AT1G13320.2	93	65	111	123	122	103	4.11623	0.474942	0.0659	protein phosphatase 2A subunit A3
AT1G13320.3	94	65	112	127	125	104	4.13352	0.496436	0.048793	protein phosphatase 2A subunit A3
AT1G13330.1	9	9	13	0	1	0	1.4335	-4.4249	3.06293e-06	Arabidopsis Hop2 homolog
AT1G13340.1	52	120	95	16	20	8	1.92773	-2.50475	1.34642e-07	Regulator of Vps4 activity in the MVB pathway protein
AT1G13350.1	1696	2111	1990	1803	1384	1254	7.75623	-0.292637	0.206175	Protein kinase superfamily protein
AT1G13350.2	1656	2096	1955	1764	1375	1247	7.73953	-0.287575	0.215748	Protein kinase superfamily protein
AT1G13360.1	1880	2263	1844	771	525	455	6.15619	-1.69104	2.11816e-07	unknown protein
AT1G13360.2	217	282	179	104	65	43	2.97582	-1.60805	0.00112719	unknown protein
AT1G13360.3	247	326	212	104	69	62	3.17143	-1.65772	2.38357e-05	unknown protein
AT1G13370.1	1	0	0	2	1	1	-0.767102	1.74361	0.682863	Histone superfamily protein
AT1G13380.1	4	17	11	6	36	25	3.76126	1.17367	0.0300516	Protein of unknown function (DUF1218)
AT1G13390.1	185	204	212	201	112	143	3.57099	-0.302251	0.456827	unknown protein
AT1G13390.2	1573	2131	1700	1213	892	1025	6.46602	-0.690525	0.0053817	unknown protein
AT1G13400.1	0	0	0	0	0	0	-1.9129	0	1	C2H2 and C2HC zinc fingers superfamily protein
AT1G13410.1	3	0	3	5	0	2	-1.09983	0.300955	1	Tetratricopeptide repeat (TPR)-like superfamily protein
AT1G13420.1	4	0	0	23	39	18	-0.448808	4.28221	5.37546e-05	sulfotransferase 4B
AT1G13430.1	0	0	1	1	2	0	-1.91304	1.37167	0.887728	sulfotransferase 4C
AT1G13440.1	8760	5861	10523	12088	10467	10092	10.1334	0.48451	0.0215193	glyceraldehyde-3-phosphate dehydrogenase C2
AT1G13440.2	8757	5861	10521	12086	10466	10090	10.1329	0.484573	0.0214706	glyceraldehyde-3-phosphate dehydrogenase C2
AT1G13450.1	106	94	126	104	121	119	3.4655	0.189144	0.683614	Homeodomain-like superfamily protein
AT1G13450.2	106	94	128	104	121	119	3.46314	0.180602	0.695543	Homeodomain-like superfamily protein
AT1G13450.3	106	93	125	102	121	118	3.45686	0.185525	0.689922	Homeodomain-like superfamily protein
AT1G13460.1	97	71	69	88	59	60	3.24573	-0.102335	0.891684	Protein phosphatase 2A regulatory B subunit family protein
AT1G13460.2	98	71	69	88	59	60	3.25099	-0.108535	0.878088	Protein phosphatase 2A regulatory B subunit family protein
AT1G13470.1	2	3	17	1	0	0	5.54424	-3.92192	0.00250338	Protein of unknown function (DUF1262)
AT1G13480.1	1	2	0	0	0	0	0.658083	-3.13755	0.525626	Protein of unknown function (DUF1262)
AT1G13490.1	4	13	4	4	2	1	-1.31784	-1.47833	0.386582	Protein of unknown function (DUF1262)
AT1G13500.1	3	0	3	1	0	0	-1.84081	-2.13157	0.381681	Protein of unknown function (DUF1262)
AT1G13510.1	0	0	0	0	0	0	-1.93392	0	1	Protein of unknown function (DUF1262)
AT1G13520.1	9	76	41	1	0	0	1.30813	-6.46057	8.74652e-05	Protein of unknown function (DUF1262)
AT1G13530.1	3	0	1	1	1	0	-1.08712	-0.804982	0.955466	Protein of unknown function (DUF1262)
AT1G13540.1	0	0	0	0	0	0	-1.66239	0	1	Protein of unknown function (DUF1262)
AT1G13550.1	0	2	0	0	0	0	-1.14519	-2.62407	0.75275	Protein of unknown function (DUF1262)
AT1G13560.1	176	151	188	295	210	187	5.3358	0.518771	0.018538	aminoalcoholphosphotransferase 1
AT1G13560.2	176	151	188	295	210	187	5.3358	0.518772	0.0184868	aminoalcoholphosphotransferase 1
AT1G13570.1	68	35	49	80	89	109	3.64006	0.985196	0.00426246	F-box/RNI-like superfamily protein
AT1G13580.1	42	55	67	45	43	29	2.97669	-0.389015	0.302941	LAG1 longevity assurance homolog 3
AT1G13580.2	46	57	72	46	43	31	3.08742	-0.444984	0.258506	LAG1 longevity assurance homolog 3
AT1G13580.3	55	62	83	46	49	37	3.33203	-0.495981	0.203678	LAG1 longevity assurance homolog 3
AT1G13590.1	0	0	0	0	0	0	-2.00779	0	1	phytosulfokine 1 precursor
AT1G13600.1	3	0	0	0	1	0	2.75306	-1.21736	0.870769	basic leucine-zipper 58
AT1G13605.1	0	0	0	0	0	0	-1.78996	0	1	unknown protein
AT1G13608.1	0	0	0	0	0	0	-1.858	0	1	Defensin-like (DEFL) family protein
AT1G13610.1	0	0	0	1	0	0	-1.96867	1.89966	1	alpha/beta-Hydrolases superfamily protein
AT1G13610.2	0	0	0	1	0	0	-1.96867	1.89966	1	alpha/beta-Hydrolases superfamily protein
AT1G13630.1	0	0	0	2	0	1	-0.552048	3.21255	0.482074	Tetratricopeptide repeat (TPR)-like superfamily protein
AT1G13630.2	0	0	0	2	0	1	-0.544453	3.21241	0.483433	Tetratricopeptide repeat (TPR)-like superfamily protein
AT1G13635.1	0	0	0	0	0	0	-2.00767	0	1	DNA glycosylase superfamily protein
AT1G13635.2	97	58	92	59	9	108	5.63516	-0.335842	0.848293	DNA glycosylase superfamily protein
AT1G13640.1	88	65	102	107	105	94	3.59789	0.368114	0.367401	Phosphatidylinositol 3- and 4-kinase family protein
AT1G13650.1	0	0	0	0	0	0	-1.26646	0	1	unknown protein
AT1G13650.2	0	0	0	0	0	0	-1.26646	0	1	unknown protein
AT1G13670.1	4	2	0	2	0	2	0.0402029	-0.455582	1	unknown protein
AT1G13680.1	0	0	0	0	0	0	-1.96851	0	1	PLC-like phosphodiesterases superfamily protein
AT1G13690.1	64	21	40	44	63	50	3.9602	0.43364	0.248451	ATPase E1
AT1G13700.1	12	6	28	25	46	26	3.04286	1.18575	0.0259043	6-phosphogluconolactonase 1
AT1G13710.1	0	0	0	0	0	0	7.14486	0	1	cytochrome P450, family 78, subfamily A, polypeptide 5
AT1G13730.1	19	26	29	33	49	41	5.00502	0.837469	0.0172008	Nuclear transport factor 2 (NTF2) family protein with RNA binding (RRM-RBD-RNP motifs) domain
AT1G13740.1	851	654	794	445	454	437	7.44597	-0.676887	0.0164867	ABI five binding protein 2
AT1G13750.1	6	3	15	3	2	2	0.982615	-1.61815	0.0591563	Purple acid phosphatases superfamily protein
AT1G13760.1	0	0	1	0	0	0	-1.95076	-1.82438	1	unknown protein
AT1G13770.1	5	10	11	10	10	6	0.767708	0.0939725	1	Protein of unknown function, DUF647
AT1G13770.2	5	10	11	10	10	6	0.767708	0.0939727	1	Protein of unknown function, DUF647
AT1G13780.1	2	14	24	11	19	14	1.55882	0.251772	0.837485	F-box/RNI-like/FBD-like domains-containing protein
AT1G13790.1	19	42	38	50	61	84	6.32331	1.09699	0.00315325	XH/XS domain-containing protein
AT1G13800.1	1	0	1	5	6	11	3.12469	3.338	0.000519095	Tetratricopeptide repeat (TPR)-like superfamily protein
AT1G13810.1	1	2	5	10	16	22	1.91493	2.648	1.522e-05	Restriction endonuclease, type II-like superfamily protein
AT1G13820.1	16	15	28	19	19	22	1.57312	0.139238	1	alpha/beta-Hydrolases superfamily protein
AT1G13830.1	10	8	16	7	6	5	-0.691865	-0.79991	0.641759	Carbohydrate-binding X8 domain superfamily protein
AT1G13860.1	6	16	8	21	25	16	3.8766	1.1309	0.0222601	QUASIMODO2 LIKE 1
AT1G13860.2	6	16	8	21	27	17	3.86108	1.1995	0.0136069	QUASIMODO2 LIKE 1
AT1G13860.3	6	16	8	21	25	17	3.90789	1.1552	0.0167782	QUASIMODO2 LIKE 1
AT1G13860.4	6	16	8	21	25	16	3.86402	1.13088	0.0225012	QUASIMODO2 LIKE 1
AT1G13870.1	40	47	51	69	66	52	3.23368	0.534219	0.237799	calmodulin binding;purine nucleotide binding
AT1G13880.1	290	367	215	207	142	131	4.46033	-0.780149	0.0194518	ELM2 domain-containing protein
AT1G13890.1	78	139	74	62	71	59	1.91466	-0.506496	0.431582	soluble N-ethylmaleimide-sensitive factor adaptor protein 30
AT1G13900.1	174	234	135	187	211	170	3.79281	0.157004	0.754053	Purple acid phosphatases superfamily protein
AT1G13910.1	47	56	21	28	10	17	2.20448	-1.08734	0.0243663	Leucine-rich repeat (LRR) family protein
AT1G13920.1	17	16	20	30	46	51	1.73562	1.37545	0.00455945	Remorin family protein
AT1G13930.1	31649	19680	28728	64699	64307	76251	11.1937	1.47529	7.20102e-06	unknown protein
AT1G13930.2	31600	19656	28667	64587	64195	76116	11.1912	1.47516	7.26419e-06	unknown protein
AT1G13930.3	31613	19665	28693	64627	64233	76163	11.193	1.47518	7.041e-06	unknown protein
AT1G13940.1	28	26	26	24	21	12	2.50668	-0.395297	0.443877	Plant protein of unknown function (DUF863)
AT1G13950.1	49	53	32	39	58	29	1.33213	-0.00401586	1	eukaryotic elongation factor 5A-1
AT1G13960.1	851	991	854	553	354	359	5.64399	-1.00272	0.000944324	WRKY DNA-binding protein 4
AT1G13960.2	846	980	848	552	350	361	5.64309	-0.993927	0.00101471	WRKY DNA-binding protein 4
AT1G13970.1	1578	2606	1830	2055	2411	1464	6.50274	0.065239	1	Protein of unknown function (DUF1336)
AT1G13980.1	66	47	70	70	97	98	4.1921	0.647511	0.017213	sec7 domain-containing protein
AT1G13980.2	66	47	67	70	97	98	4.18694	0.67079	0.0132678	sec7 domain-containing protein
AT1G13990.1	1547	2281	1477	816	335	255	5.69567	-1.86032	0.000116663	unknown protein
AT1G13990.2	1528	2274	1461	810	331	248	5.67969	-1.86719	0.00011906	unknown protein
AT1G13990.3	1514	2250	1448	805	330	246	5.66802	-1.86149	0.000120357	unknown protein
AT1G14000.1	1064	1214	1116	991	825	680	6.30536	-0.353212	0.102293	VH1-interacting kinase
AT1G14010.1	161	176	171	154	150	119	3.9922	-0.168306	0.644061	emp24/gp25L/p24 family/GOLD family protein
AT1G14020.1	28	50	39	28	28	37	2.25797	-0.222465	0.732281	O-fucosyltransferase family protein
AT1G14030.1	9	9	18	14	9	13	2.09263	0.109303	1	Rubisco methyltransferase family protein
AT1G14040.1	30	27	60	160	153	140	3.1977	2.06154	2.31988e-08	EXS (ERD1/XPR1/SYG1) family protein
AT1G14060.1	87	57	112	289	404	370	7.00037	2.17398	7.76021e-08	GCK domain-containing protein
AT1G14070.1	5	0	0	1	5	2	0.488351	0.733188	0.854023	fucosyltransferase 7
AT1G14080.1	0	2	0	0	0	0	-1.96882	-2.63555	0.794098	fucosyltransferase 6
AT1G14090.1	1	4	3	15	25	24	3.00365	3.04867	1.7214e-08	pseudogene
AT1G14100.1	0	0	0	0	0	0	-1.753	0	1	fucosyltransferase 8
AT1G14110.1	0	0	0	0	1	0	-1.61055	1.91071	1	fucosyltransferase 9
AT1G14120.1	0	0	0	0	0	0	-1.89295	0	1	2-oxoglutarate (2OG) and Fe(II)-dependent oxygenase superfamily protein
AT1G14130.1	61	84	76	24	23	13	2.06447	-1.78473	2.18128e-06	2-oxoglutarate (2OG) and Fe(II)-dependent oxygenase superfamily protein
AT1G14140.1	7	6	4	10	34	11	1.98986	1.76675	0.00163539	Mitochondrial substrate carrier family protein
AT1G14150.1	7	2	5	0	4	0	0.988052	-1.62493	0.355279	PsbQ-like 2
AT1G14150.2	2	2	1	0	2	0	-0.916746	-1.10188	0.813454	PsbQ-like 2
AT1G14160.1	0	0	0	0	0	0	-1.98787	0	1	Uncharacterised protein family (UPF0497)
AT1G14170.1	2	5	10	6	2	3	1.67018	-0.51199	0.756092	RNA-binding KH domain-containing protein
AT1G14170.2	2	5	10	6	2	3	1.67018	-0.51199	0.756092	RNA-binding KH domain-containing protein
AT1G14170.3	2	5	10	6	2	3	1.67177	-0.511984	0.756322	RNA-binding KH domain-containing protein
AT1G14180.1	0	0	1	1	3	1	1.97454	2.05063	0.431574	RING/U-box superfamily protein
AT1G14180.2	0	0	1	1	3	1	1.97454	2.05063	0.431574	RING/U-box superfamily protein
AT1G14182.1	0	0	0	0	0	0	-1.94894	0	1	SCRL28 (SCR-like 28)
AT1G14185.1	0	0	0	0	0	0	-1.21441	0	1	Glucose-methanol-choline (GMC) oxidoreductase family protein
AT1G14190.1	16	11	15	2	5	5	2.34662	-1.67011	0.0106352	Glucose-methanol-choline (GMC) oxidoreductase family protein
AT1G14200.1	3672	3249	2891	1803	617	838	7.16491	-1.51743	0.000716534	RING/U-box superfamily protein
AT1G14205.1	1	0	0	0	1	0	-1.65777	0.0690257	1	Ribosomal L18p/L5e family protein
AT1G14210.1	51	10	39	60	65	77	1.87178	1.13194	0.0116271	Ribonuclease T2 family protein
AT1G14225.1	0	0	0	0	0	0	-2.00749	0	1	unknown protein
AT1G14230.1	49	55	82	88	57	62	2.88377	0.255131	0.512529	GDA1/CD39 nucleoside phosphatase family protein
AT1G14240.1	0	0	3	1	0	3	1.12358	0.475571	1	GDA1/CD39 nucleoside phosphatase family protein
AT1G14240.2	0	0	3	1	0	3	1.12358	0.475571	1	GDA1/CD39 nucleoside phosphatase family protein
AT1G14240.3	0	0	2	1	0	3	1.02355	0.977406	0.92285	GDA1/CD39 nucleoside phosphatase family protein
AT1G14240.4	0	0	3	1	0	3	1.12358	0.475571	1	GDA1/CD39 nucleoside phosphatase family protein
AT1G14250.1	2	7	9	9	8	9	0.118955	0.625496	0.475454	GDA1/CD39 nucleoside phosphatase family protein
AT1G14260.1	31	36	43	29	14	9	1.21477	-0.990625	0.0225619	RING/FYVE/PHD zinc finger superfamily protein
AT1G14260.2	22	37	41	23	17	9	1.06688	-0.933291	0.0311285	RING/FYVE/PHD zinc finger superfamily protein
AT1G14270.1	19	17	29	54	99	67	3.38339	1.86428	1.79631e-07	CAAX amino terminal protease family protein
AT1G14270.2	19	17	29	54	99	70	3.39265	1.88516	1.31438e-07	CAAX amino terminal protease family protein
AT1G14270.3	19	17	29	54	99	67	3.38484	1.86422	1.54366e-07	CAAX amino terminal protease family protein
AT1G14270.4	19	17	29	54	99	67	3.39087	1.8642	1.46427e-07	CAAX amino terminal protease family protein
AT1G14280.1	624	677	826	1929	2524	2491	6.19858	1.82509	9.80063e-05	phytochrome kinase substrate 2
AT1G14290.1	170	268	174	362	534	553	4.61492	1.35565	2.72562e-08	sphingoid base hydroxylase 2
AT1G14300.1	22	17	29	112	136	169	4.08797	2.73671	8.25776e-09	ARM repeat superfamily protein
AT1G14300.2	22	16	29	112	136	169	4.08768	2.7585	7.13299e-09	ARM repeat superfamily protein
AT1G14310.1	12	62	20	26	29	32	1.71693	-0.0148052	1	Haloacid dehalogenase-like hydrolase (HAD) superfamily protein
AT1G14315.1	0	0	1	0	0	0	-1.98851	-1.83029	1	F-box and associated interaction domains-containing protein
AT1G14315.2	0	0	1	0	0	0	-2.00806	-1.82805	1	F-box and associated interaction domains-containing protein
AT1G14320.1	2967	2635	2868	3511	3097	2888	9.62314	0.263656	0.348874	Ribosomal protein L16p/L10e family protein
AT1G14320.2	2874	2528	2771	3407	3011	2811	9.59236	0.274199	0.339184	Ribosomal protein L16p/L10e family protein
AT1G14330.1	1303	1475	1119	921	753	552	5.62219	-0.726841	0.00679744	Galactose oxidase/kelch repeat superfamily protein
AT1G14340.1	70	65	79	54	50	35	2.47823	-0.527312	0.233972	RNA-binding (RRM/RBD/RNP motifs) family protein
AT1G14345.1	65	69	81	72	146	80	3.98831	0.57453	0.0884994	NAD(P)-linked oxidoreductase superfamily protein
AT1G14350.1	24	16	33	22	20	29	7.10364	0.0764355	1	Duplicated homeodomain-like superfamily protein
AT1G14350.2	26	11	51	25	27	32	7.13578	0.0577474	1	Duplicated homeodomain-like superfamily protein
AT1G14360.1	5	12	15	13	39	23	2.16454	1.33191	0.0128062	UDP-galactose transporter 3
AT1G14370.1	45	52	31	39	20	23	2.80155	-0.557578	0.33742	protein kinase 2A
AT1G14380.1	304	145	352	530	444	549	6.10585	1.04589	5.91366e-05	IQ-domain 28
AT1G14380.2	185	100	211	339	299	341	5.44591	1.09525	5.09517e-06	IQ-domain 28
AT1G14380.3	304	145	352	530	444	548	6.10469	1.04485	5.89615e-05	IQ-domain 28
AT1G14390.1	3	0	0	0	6	2	-0.920108	1.40735	0.561397	Leucine-rich repeat protein kinase family protein
AT1G14400.1	669	539	636	563	406	481	5.67026	-0.244188	0.458991	ubiquitin carrier protein 1
AT1G14400.2	666	539	636	561	402	478	5.66084	-0.250861	0.445187	ubiquitin carrier protein 1
AT1G14410.1	24	14	16	39	47	46	4.62086	1.38845	2.41578e-05	ssDNA-binding transcriptional regulator
AT1G14420.1	307	514	270	363	343	203	3.92391	-0.190512	0.884726	Pectate lyase family protein
AT1G14430.1	9	20	7	15	11	8	1.39646	-0.00188863	1	glyoxal oxidase-related protein
AT1G14440.1	7	7	5	24	30	38	6.46634	2.36794	4.53022e-05	homeobox protein 31
AT1G14440.2	5	4	2	14	20	17	5.3764	2.27617	0.00228485	homeobox protein 31
AT1G14450.1	453	380	462	436	438	338	5.28608	0.00192589	1	NADH dehydrogenase (ubiquinone)s
AT1G14455.1	2	0	1	2	0	0	-0.890899	-0.427062	1	unknown protein
AT1G14460.1	117	82	179	149	171	113	5.66863	0.301339	0.443952	AAA-type ATPase family protein
AT1G14470.1	0	0	0	0	0	1	-1.59643	1.92133	1	Pentatricopeptide repeat (PPR) superfamily protein
AT1G14480.1	3	1	2	7	12	20	1.6814	2.75832	0.00389101	Ankyrin repeat family protein
AT1G14480.2	3	1	2	7	12	20	1.94835	2.75429	0.00118605	Ankyrin repeat family protein
AT1G14490.1	1	0	4	1	0	0	1.32846	-1.88121	0.441235	Predicted AT-hook DNA-binding family protein
AT1G14510.1	498	341	602	646	628	532	7.25545	0.431271	0.0429785	alfin-like 7
AT1G14520.1	21	19	22	8	9	3	1.21439	-1.53553	0.216496	myo-inositol oxygenase 1
AT1G14520.2	21	19	22	8	9	3	1.21687	-1.53552	0.215748	myo-inositol oxygenase 1
AT1G14530.1	52	63	50	28	22	22	1.89841	-1.09639	0.000624528	Protein of unknown function (DUF1084)
AT1G14530.2	77	108	65	32	30	37	2.35779	-1.23343	5.22368e-05	Protein of unknown function (DUF1084)
AT1G14540.1	0	0	0	1	0	0	-1.4925	1.90407	1	Peroxidase superfamily protein
AT1G14560.1	22	19	20	19	37	14	1.0073	0.290458	0.739761	Mitochondrial substrate carrier family protein
AT1G14570.1	1206	1697	1241	1018	883	690	6.44115	-0.591888	0.0660005	UBX domain-containing protein
AT1G14570.2	1207	1697	1241	1018	883	690	6.4412	-0.592239	0.0657669	UBX domain-containing protein
AT1G14570.3	1206	1697	1241	1018	883	690	6.44147	-0.591888	0.0662396	UBX domain-containing protein
AT1G14570.4	1206	1697	1241	1018	883	690	6.44147	-0.591888	0.0662396	UBX domain-containing protein
AT1G14580.1	2	10	4	0	8	2	1.96031	-0.563321	0.657826	C2H2-like zinc finger protein
AT1G14580.2	2	10	4	0	8	2	1.95772	-0.563325	0.65811	C2H2-like zinc finger protein
AT1G14590.1	11	9	27	16	16	14	1.11959	0.0832668	1	Nucleotide-diphospho-sugar transferase family protein
AT1G14600.1	13	6	4	11	8	9	1.6402	0.375015	0.716088	Homeodomain-like superfamily protein
AT1G14610.1	387	271	511	560	494	581	7.06346	0.601078	0.00458731	valyl-tRNA synthetase / valine--tRNA ligase (VALRS)
AT1G14620.1	3	9	6	16	25	32	2.62116	2.11279	2.0349e-05	decoy
AT1G14620.2	3	9	6	16	25	32	2.59691	2.11309	2.42941e-05	decoy
AT1G14630.1	0	0	0	0	0	0	2.9291	0	1	unknown protein
AT1G14640.1	108	171	142	118	138	77	4.73642	-0.249951	0.591689	SWAP (Suppressor-of-White-APricot)/surp domain-containing protein
AT1G14642.1	1	0	0	0	0	0	-1.91325	-1.84092	1	unknown protein
AT1G14650.1	943	750	1157	1119	1032	1051	7.94139	0.278281	0.256412	SWAP (Suppressor-of-White-APricot)/surp domain-containing protein / ubiquitin family protein
AT1G14650.2	885	681	1118	1071	988	993	7.88069	0.296108	0.228754	SWAP (Suppressor-of-White-APricot)/surp domain-containing protein / ubiquitin family protein
AT1G14660.1	7	2	4	3	2	1	-0.0814932	-0.978763	0.431062	Na+/H+ exchanger 8
AT1G14660.2	7	1	4	3	2	1	-0.0858917	-0.86557	0.522026	Na+/H+ exchanger 8
AT1G14670.1	36	57	47	55	100	79	3.73606	0.849567	0.0422302	Endomembrane protein 70 protein family
AT1G14680.1	5	2	7	21	13	6	2.61466	1.57396	0.016313	unknown protein
AT1G14685.1	227	197	142	200	185	221	5.04253	0.20148	0.62042	basic pentacysteine 2
AT1G14685.2	225	197	144	202	186	220	5.0434	0.205922	0.597059	basic pentacysteine 2
AT1G14685.3	225	197	144	202	187	220	5.04587	0.208243	0.58779	basic pentacysteine 2
AT1G14686.1	11	16	16	16	27	7	0.104059	0.297477	0.88251	ENTH/ANTH/VHS superfamily protein
AT1G14687.1	30	15	41	34	29	17	4.1747	-0.00695492	1	homeobox protein 32
AT1G14688.1	0	0	0	0	0	0	-1.7533	0	1	unknown protein
AT1G14690.1	230	155	298	277	260	276	6.76589	0.365275	0.153265	microtubule-associated protein 65-7
AT1G14690.2	230	155	296	273	258	273	6.76088	0.353389	0.169697	microtubule-associated protein 65-7
AT1G14700.1	0	0	7	2	6	8	1.1204	1.28069	0.28033	purple acid phosphatase 3
AT1G14700.2	0	0	7	2	6	8	1.1204	1.28069	0.28033	purple acid phosphatase 3
AT1G14710.1	167	80	139	220	311	348	7.14324	1.31102	1.37683e-05	hydroxyproline-rich glycoprotein family protein
AT1G14710.2	167	76	141	219	311	346	7.13607	1.31416	1.51159e-05	hydroxyproline-rich glycoprotein family protein
AT1G14720.1	49	40	59	44	43	54	5.06395	0.0433141	1	xyloglucan endotransglucosylase/hydrolase 28
AT1G14730.1	3	20	10	10	8	10	0.855236	-0.136804	1	Cytochrome b561/ferric reductase transmembrane protein family
AT1G14740.1	761	596	1028	951	911	787	7.42134	0.258485	0.429002	Protein of unknown function (DUF1423)
AT1G14750.1	0	0	0	0	0	0	0.0901701	0	1	Cyclin family protein
AT1G14750.2	0	0	0	0	0	0	-0.999647	0	1	Cyclin family protein
AT1G14755.1	7	18	8	11	10	3	-0.556045	-0.37682	0.741303	S locus-related glycoprotein 1 (SLR1) binding pollen coat protein family
AT1G14760.1	5	0	7	0	0	0	-0.417787	-4.98766	0.0070446	KNOX Arabidopsis thaliana meinox
AT1G14760.2	1	0	6	0	0	0	-0.495757	-4.23077	0.0986162	KNOX Arabidopsis thaliana meinox
AT1G14760.3	1	0	0	0	0	0	-0.695647	-1.83995	1	KNOX Arabidopsis thaliana meinox
AT1G14770.1	14	5	17	33	48	26	4.38638	1.66148	1.95713e-06	RING/FYVE/PHD zinc finger superfamily protein
AT1G14770.2	14	5	17	33	48	26	4.38417	1.66147	1.88377e-06	RING/FYVE/PHD zinc finger superfamily protein
AT1G14780.1	47	54	47	42	24	13	0.933242	-0.832283	0.152409	MAC/Perforin domain-containing protein
AT1G14790.1	315	164	381	239	202	217	5.54291	-0.273123	0.393469	RNA-dependent RNA polymerase 1
AT1G14800.1	0	0	0	0	0	1	-1.18442	1.92825	1	Nucleic acid-binding, OB-fold-like protein
AT1G14810.1	39	9	32	36	42	50	3.95605	0.790865	0.0307822	semialdehyde dehydrogenase family protein
AT1G14820.1	8	5	41	52	59	50	3.14226	1.68691	1.62725e-06	Sec14p-like phosphatidylinositol transfer family protein
AT1G14820.2	8	5	41	53	59	50	3.15259	1.69522	1.2274e-06	Sec14p-like phosphatidylinositol transfer family protein
AT1G14820.3	8	5	41	52	59	50	3.1439	1.687	1.73116e-06	Sec14p-like phosphatidylinositol transfer family protein
AT1G14830.1	71	84	78	109	149	154	4.04656	0.934567	0.000465073	DYNAMIN-like 1C
AT1G14840.1	21	16	16	43	91	89	5.77318	2.18425	3.43178e-10	microtubule-associated proteins 70-4
AT1G14840.2	21	16	18	43	90	89	5.78692	2.12576	7.84731e-10	microtubule-associated proteins 70-4
AT1G14850.1	17	14	16	40	53	38	3.9218	1.57189	9.76615e-07	nucleoporin 155
AT1G14860.1	91	68	111	86	60	37	1.80871	-0.475406	0.399455	nudix hydrolase homolog 18
AT1G14870.1	2040	1801	1620	397	139	81	6.14416	-3.09885	8.24168e-07	PLANT CADMIUM RESISTANCE 2
AT1G14880.1	17	81	19	23	5	3	3.73703	-1.87361	0.0365492	PLANT CADMIUM RESISTANCE 1
AT1G14890.1	47	32	47	161	185	201	4.6836	2.23163	5.84266e-08	Plant invertase/pectin methylesterase inhibitor superfamily protein
AT1G14900.1	198	151	172	334	569	481	7.82736	1.5234	1.21108e-07	high mobility group A
AT1G14910.1	34	20	23	34	38	29	3.37749	0.487398	0.311427	ENTH/ANTH/VHS superfamily protein
AT1G14920.1	106	65	109	155	264	196	4.82959	1.24823	0.000190493	GRAS family transcription factor family protein
AT1G14930.1	1	0	0	1	0	1	-1.87667	0.868039	1	Polyketide cyclase/dehydrase and lipid transport superfamily protein
AT1G14940.1	22	0	0	0	0	0	-1.6449	-5.86989	0.15262	Polyketide cyclase/dehydrase and lipid transport superfamily protein
AT1G14940.2	22	0	0	0	0	0	-1.6449	-5.86989	0.152613	Polyketide cyclase/dehydrase and lipid transport superfamily protein
AT1G14950.1	30	0	0	0	0	0	-1.52771	-6.31102	0.125	Polyketide cyclase/dehydrase and lipid transport superfamily protein
AT1G14960.1	0	0	0	0	0	0	-2.00806	0	1	Polyketide cyclase/dehydrase and lipid transport superfamily protein
AT1G14970.1	1	2	0	3	0	0	-1.22966	0.0739699	1	O-fucosyltransferase family protein
AT1G14980.1	145	104	169	434	568	450	7.30576	1.90657	1.65243e-07	chaperonin 10
AT1G14990.1	69	61	65	70	46	75	2.41379	0.0797039	1	unknown protein
AT1G14990.2	68	59	62	68	43	72	2.36595	0.0624319	1	unknown protein
AT1G15000.1	75	50	94	28	33	22	3.99128	-1.29185	5.70011e-05	serine carboxypeptidase-like 50
AT1G15010.1	16	10	21	28	17	28	0.652269	0.749864	0.636977	unknown protein
AT1G15015.1	0	0	0	0	1	0	-1.91454	1.90983	1	F-box family protein
AT1G15020.1	25	14	33	57	26	36	2.28766	0.82153	0.0448987	quiescin-sulfhydryl oxidase 1
AT1G15020.2	33	23	37	61	31	43	2.60596	0.635506	0.102095	quiescin-sulfhydryl oxidase 1
AT1G15030.1	45	44	61	46	37	45	2.83311	-0.120383	0.937012	Protein of unknown function (DUF789)
AT1G15040.1	68	50	85	61	74	66	2.72385	0.0987575	1	Class I glutamine amidotransferase-like superfamily protein
AT1G15040.2	70	50	85	59	75	62	2.71184	0.0466429	1	Class I glutamine amidotransferase-like superfamily protein
AT1G15050.1	0	0	1	2	7	1	-1.31268	2.99632	0.0891943	indole-3-acetic acid inducible 34
[truncated: 31,518 more rows]
