# Supplementary material for: Petal abscission is promoted by jasmonic acid-induced autophagy at Arabidopsis petal bases
Source: Nat Commun. 2024 Feb 6;15:1098. doi: 10.1038/s41467-024-45371-3 (PMC10847506; doi:10.1038/s41467-024-45371-3)
Supplement: Supplementary file 12 — Supplementary Data 9 [file 41467_2024_45371_MOESM12_ESM.xlsx]

## Sheet: Sheet1
Supplementary Data 9. List of 2,615 differentially expressed genes between the wild type and the snac mutant during petal abscission.
Reference ID	logconc	logfc	FDR	annotation
AT1G09500.2AT1G09500.2	6.49	-11.29	1.28e-66	NAD(P)-binding Rossmann-fold superfamily protein
AT1G09500.1AT1G09500.1	6.48	-11.28	5.22e-65	NAD(P)-binding Rossmann-fold superfamily protein
AT1G01720.1AT1G01720.1	5.89	-5.45	1.64e-49	NAC (No Apical Meristem) domain transcriptional regulator superfamily protein
AT4G18290.1AT4G18290.1	5.28	-7.61	4.12e-44	potassium channel in Arabidopsis thaliana 2
AT3G46660.1AT3G46660.1	2.51	-6.07	2.44e-42	UDP-glucosyl transferase 76E12
AT1G53490.1AT1G53490.1	5.48	-4.29	6.99e-42	RING/U-box superfamily protein
AT1G09500.3AT1G09500.3	4.45	-12.81	4.59e-39	NAD(P)-binding Rossmann-fold superfamily protein
AT5G22860.1AT5G22860.1	2.08	-4.85	5.83e-39	Serine carboxypeptidase S28 family protein
AT5G48180.1AT5G48180.1	10.62	-3.22	5.8e-36	nitrile specifier protein 5
AT1G53480.1AT1G53480.1	6.46	-4.23	2.69e-35	mto 1 responding down 1
AT5G48410.1AT5G48410.1	1.08	-6.85	4.78e-33	glutamate receptor 1.3
AT1G33110.2AT1G33110.2	5.14	-3.4	6.97e-33	MATE efflux family protein
AT1G33110.1AT1G33110.1	5.05	-3.37	5.08e-32	MATE efflux family protein
AT2G40370.1AT2G40370.1	2.17	-7.36	3.16e-31	laccase 5
AT5G15190.1AT5G15190.1	4.86	-5.13	4.51e-29	unknown protein
AT5G15190.2AT5G15190.2	4.84	-5.1	7.23e-29	unknown protein
AT5G53970.1AT5G53970.1	4.57	-4.76	7.95e-29	Tyrosine transaminase family protein
AT3G01420.1AT3G01420.1	6.54	-9.17	3.9e-27	Peroxidase superfamily protein
AT5G63790.1AT5G63790.1	5.82	-5.25	4.66e-27	NAC domain containing protein 102
AT5G11520.1AT5G11520.1	5.18	-2.96	4.85e-27	aspartate aminotransferase 3
AT3G23560.1AT3G23560.1	4.16	-3.51	1.18e-26	MATE efflux family protein
AT3G21690.1AT3G21690.1	6.31	-3.22	3.05e-25	MATE efflux family protein
AT2G43820.1AT2G43820.1	4.52	-7.45	1.29e-24	UDP-glucosyltransferase 74F2
AT2G37770.1AT2G37770.1	1.52	-9.66	8.45e-24	NAD(P)-linked oxidoreductase superfamily protein
AT2G37770.2AT2G37770.2	1.51	-9.65	1.19e-23	NAD(P)-linked oxidoreductase superfamily protein
AT3G13950.1AT3G13950.1	3.25	-5.05	1.89e-23	unknown protein
AT2G24762.1AT2G24762.1	4.57	-4.35	1.89e-23	glutamine dumper 4
AT5G27350.1AT5G27350.1	3.89	-5.57	5.48e-23	Major facilitator superfamily protein
AT1G67340.1AT1G67340.1	5.61	-2.64	1.11e-21	HCP-like superfamily protein with MYND-type zinc finger
AT5G49600.1AT5G49600.1	4	-4.99	1.23e-21	Protein of unknown function, DUF538
AT2G30140.2AT2G30140.2	7.88	-4.77	1.71e-21	UDP-Glycosyltransferase superfamily protein
AT2G30140.1AT2G30140.1	7.88	-4.77	1.71e-21	UDP-Glycosyltransferase superfamily protein
AT1G52890.1AT1G52890.1	7.99	-8.27	2.46e-21	NAC domain containing protein 19
AT1G73220.1AT1G73220.1	2.88	-4.66	2.53e-21	organic cation/carnitine transporter1
AT4G32070.1AT4G32070.1	10.18	-2.02	3.62e-21	Octicosapeptide/Phox/Bem1p (PB1) domain-containing protein / tetratricopeptide repeat (TPR)-containing protein
AT1G01480.2AT1G01480.2	5.42	-7.42	3.66e-21	1-amino-cyclopropane-1-carboxylate synthase 2
AT1G01480.1AT1G01480.1	5.54	-7.07	5.11e-21	1-amino-cyclopropane-1-carboxylate synthase 2
AT2G42520.1AT2G42520.1	7.23	-2.11	6.89e-21	P-loop containing nucleoside triphosphate hydrolases superfamily protein
AT1G11310.2AT1G11310.2	6.01	-2.28	1.65e-20	Seven transmembrane MLO family protein
AT1G02390.1AT1G02390.1	6.07	-5.35	2.02e-20	glycerol-3-phosphate acyltransferase 2
AT1G58602.1AT1G58602.1	5.17	-3.05	2.14e-20	LRR and NB-ARC domains-containing disease resistance protein
AT3G60140.1AT3G60140.1	4.56	-10.84	2.23e-20	Glycosyl hydrolase superfamily protein
AT5G64230.1AT5G64230.1	5.78	-3.34	2.46e-20	unknown protein
AT3G14770.1AT3G14770.1	6.5	-4.31	4.99e-20	Nodulin MtN3 family protein
AT1G11310.1AT1G11310.1	6.01	-2.26	5.51e-20	Seven transmembrane MLO family protein
AT4G18800.1AT4G18800.1	5.23	-2.12	7.02e-20	RAB GTPase homolog A1D
AT1G71520.1AT1G71520.1	1.78	-6.03	1.04e-19	Integrase-type DNA-binding superfamily protein
AT4G35840.1AT4G35840.1	4.84	-3.17	1.09e-19	RING/U-box superfamily protein
AT4G16740.1AT4G16740.1	2.44	-6.66	1.31e-19	terpene synthase 03
AT3G21790.1AT3G21790.1	4.63	-3.69	1.54e-19	UDP-Glycosyltransferase superfamily protein
AT3G51440.1AT3G51440.1	2.95	-3.39	1.88e-19	Calcium-dependent phosphotriesterase superfamily protein
AT4G13770.1AT4G13770.1	4.15	-8.48	4.6e-19	cytochrome P450, family 83, subfamily A, polypeptide 1
AT1G58602.2AT1G58602.2	6.63	-2.32	6.59e-19	LRR and NB-ARC domains-containing disease resistance protein
AT2G45570.1AT2G45570.1	4.44	-3.11	1.04e-18	cytochrome P450, family 76, subfamily C, polypeptide 2
AT1G06180.1AT1G06180.1	4.98	-2.38	1.08e-18	myb domain protein 13
AT5G22860.2AT5G22860.2	1.11	-4.4	1.96e-18	Serine carboxypeptidase S28 family protein
AT4G16690.1AT4G16690.1	7.18	-2.44	2.02e-18	methyl esterase 16
AT3G44300.1AT3G44300.1	5.78	-3.26	2.53e-18	nitrilase 2
AT1G01140.1AT1G01140.1	6.07	-1.95	3.61e-18	CBL-interacting protein kinase 9
AT1G01140.2AT1G01140.2	6.07	-1.95	3.61e-18	CBL-interacting protein kinase 9
AT2G43100.1AT2G43100.1	4.44	-6.69	4.25e-18	isopropylmalate isomerase 2
AT1G01140.3AT1G01140.3	6.06	-1.95	4.98e-18	CBL-interacting protein kinase 9
AT4G16740.2AT4G16740.2	2.18	-6.42	5.71e-18	terpene synthase 03
AT3G22560.1AT3G22560.1	3.62	-2.46	6.27e-18	Acyl-CoA N-acyltransferases (NAT) superfamily protein
AT1G17340.1AT1G17340.1	5.89	-1.76	7.54e-18	Phosphoinositide phosphatase family protein
AT1G30700.1AT1G30700.1	2.79	-11.2	1.07e-17	FAD-binding Berberine family protein
AT2G21050.1AT2G21050.1	4.43	-5.15	1.29e-17	like AUXIN RESISTANT 2
AT1G05530.1AT1G05530.1	1.05	-4.92	1.56e-17	UDP-glucosyl transferase 75B2
AT4G10120.1AT4G10120.1	4.94	-3.56	5.25e-17	Sucrose-phosphate synthase family protein
AT1G04580.1AT1G04580.1	1.64	-5.93	9.9e-17	aldehyde oxidase 4
AT5G36160.1AT5G36160.1	3.16	-2.39	9.9e-17	Tyrosine transaminase family protein
AT1G03850.2AT1G03850.2	3	-4.59	1.03e-16	Glutaredoxin family protein
AT5G13820.1AT5G13820.1	3.93	-2.36	1.22e-16	telomeric DNA binding protein 1
AT3G54950.1AT3G54950.1	5.82	-3.15	1.28e-16	patatin-like protein 6
AT5G59430.3AT5G59430.3	7.55	-2.37	1.35e-16	telomeric repeat binding protein 1
AT5G59430.4AT5G59430.4	7.57	-2.37	1.37e-16	telomeric repeat binding protein 1
AT5G59430.2AT5G59430.2	7.57	-2.37	1.39e-16	telomeric repeat binding protein 1
AT2G45740.1AT2G45740.1	4.69	-2.69	1.6e-16	peroxin 11D
AT3G04520.1AT3G04520.1	3.16	-2.31	1.69e-16	threonine aldolase 2
AT2G47800.1AT2G47800.1	5.14	-2.52	1.74e-16	multidrug resistance-associated protein 4
AT5G25770.2AT5G25770.2	5.21	-2.17	1.74e-16	alpha/beta-Hydrolases superfamily protein
AT2G22470.1AT2G22470.1	2.92	-3.3	2.03e-16	arabinogalactan protein 2
AT5G25770.3AT5G25770.3	5.21	-2.17	2.03e-16	alpha/beta-Hydrolases superfamily protein
AT4G10120.2AT4G10120.2	4.94	-3.58	2.23e-16	Sucrose-phosphate synthase family protein
AT5G50300.1AT5G50300.1	0.14	-8.48	2.24e-16	Xanthine/uracil permease family protein
AT3G44320.1AT3G44320.1	3.68	-3.07	2.73e-16	nitrilase 3
AT5G25770.1AT5G25770.1	5.25	-2.16	3.05e-16	alpha/beta-Hydrolases superfamily protein
AT2G02390.1AT2G02390.1	4.89	-2.3	3.34e-16	glutathione S-transferase zeta 1
AT2G02390.3AT2G02390.3	4.89	-2.3	3.37e-16	glutathione S-transferase zeta 1
AT1G72120.1AT1G72120.1	4.67	-3.17	3.53e-16	Major facilitator superfamily protein
AT2G45740.3AT2G45740.3	4.68	-2.67	3.88e-16	peroxin 11D
AT1G63440.1AT1G63440.1	2.28	-3.6	4.02e-16	heavy metal atpase 5
AT3G16910.1AT3G16910.1	3.66	-2.55	4.65e-16	acyl-activating enzyme 7
AT1G21250.1AT1G21250.1	6.94	-3.29	6.32e-16	cell wall-associated kinase
AT2G45740.2AT2G45740.2	4.68	-2.67	6.51e-16	peroxin 11D
AT3G04520.2AT3G04520.2	3.02	-2.28	9.09e-16	threonine aldolase 2
AT1G61415.1AT1G61415.1	3.47	-3.24	9.45e-16	unknown protein
AT1G80300.1AT1G80300.1	7.12	-2.59	9.48e-16	nucleotide transporter 1
AT1G61415.2AT1G61415.2	3.47	-3.24	1.06e-15	unknown protein
AT1G74020.1AT1G74020.1	4.38	-3.28	1.07e-15	strictosidine synthase 2
AT1G05680.1AT1G05680.1	5.75	-7.01	1.1e-15	Uridine diphosphate glycosyltransferase 74E2
AT1G62570.1AT1G62570.1	5.04	-2.79	1.81e-15	flavin-monooxygenase glucosinolate S-oxygenase 4
AT5G01550.1AT5G01550.1	3.15	-5.38	2.12e-15	lectin receptor kinase a4.1
AT5G51770.1AT5G51770.1	7.72	-1.61	2.87e-15	Protein kinase superfamily protein
AT1G27760.2AT1G27760.2	5.08	-1.88	3.54e-15	interferon-related developmental regulator family protein / IFRD protein family
AT1G62660.1AT1G62660.1	5.54	-1.96	4.49e-15	Glycosyl hydrolases family 32 protein
AT1G27760.1AT1G27760.1	5.09	-1.88	4.49e-15	interferon-related developmental regulator family protein / IFRD protein family
AT1G27760.3AT1G27760.3	5.09	-1.88	4.49e-15	interferon-related developmental regulator family protein / IFRD protein family
AT5G15500.2AT5G15500.2	2.92	-4.23	5.17e-15	Ankyrin repeat family protein
AT5G15500.1AT5G15500.1	2.92	-4.23	5.21e-15	Ankyrin repeat family protein
AT2G01610.1AT2G01610.1	3.92	-4.06	5.59e-15	Plant invertase/pectin methylesterase inhibitor superfamily protein
AT4G37430.1AT4G37430.1	7.62	-2.62	7.97e-15	cytochrome P450, family 91, subfamily A, polypeptide 2
AT2G36780.1AT2G36780.1	4.83	-4.43	8.07e-15	UDP-Glycosyltransferase superfamily protein
AT1G03850.1AT1G03850.1	1.87	-4.9	8.72e-15	Glutaredoxin family protein
AT1G05560.1AT1G05560.1	8.01	-4.86	9.35e-15	UDP-glucosyltransferase 75B1
AT5G11210.1AT5G11210.1	1.32	-4.58	9.37e-15	glutamate receptor 2.5
AT4G33540.1AT4G33540.1	2.7	-2.35	1.11e-14	metallo-beta-lactamase family protein
AT4G15490.1AT4G15490.1	3.99	-2.69	1.3e-14	UDP-Glycosyltransferase superfamily protein
AT3G60130.2AT3G60130.2	4.36	-2.59	1.35e-14	beta glucosidase 16
AT3G60130.1AT3G60130.1	4.37	-2.6	1.37e-14	beta glucosidase 16
AT1G19850.1AT1G19850.1	8.32	-2.51	1.37e-14	Transcriptional factor B3 family protein / auxin-responsive factor AUX/IAA-related
AT3G15500.1AT3G15500.1	7.03	-6.85	1.59e-14	NAC domain containing protein 3
AT1G61820.3AT1G61820.3	2.12	-8.41	1.61e-14	beta glucosidase 46
AT1G61820.1AT1G61820.1	2.14	-8.41	1.61e-14	beta glucosidase 46
AT3G60130.3AT3G60130.3	4.37	-2.6	1.77e-14	beta glucosidase 16
AT5G53820.1AT5G53820.1	1.41	-3.16	2.23e-14	Late embryogenesis abundant protein (LEA) family protein
AT5G16010.1AT5G16010.1	3.16	-2.64	2.39e-14	3-oxo-5-alpha-steroid 4-dehydrogenase family protein
AT2G46030.1AT2G46030.1	5.71	-2.32	2.81e-14	ubiquitin-conjugating enzyme 6
AT5G22300.1AT5G22300.1	2.81	-5.15	3.01e-14	nitrilase 4
AT3G01290.1AT3G01290.1	5.15	-6.23	3.18e-14	SPFH/Band 7/PHB domain-containing membrane-associated protein family
AT3G46280.1AT3G46280.1	0.25	-6.39	3.21e-14	protein kinase-related
AT5G55370.1AT5G55370.1	-0.18	-5.28	3.31e-14	MBOAT (membrane bound O-acyl transferase) family protein
AT4G22530.1AT4G22530.1	3.19	-2.73	4.81e-14	S-adenosyl-L-methionine-dependent methyltransferases superfamily protein
AT2G36950.1AT2G36950.1	8.47	-3.89	5.08e-14	Heavy metal transport/detoxification superfamily protein
AT3G08860.1AT3G08860.1	3.85	-4.77	9.4e-14	PYRIMIDINE 4
AT1G28360.1AT1G28360.1	6.91	-2.8	1.06e-13	ERF domain protein 12
AT1G25530.1AT1G25530.1	4.01	-3.14	1.16e-13	Transmembrane amino acid transporter family protein
AT3G46110.2AT3G46110.2	4.81	-2.64	1.23e-13	Domain of unknown function (DUF966)
AT5G46960.1AT5G46960.1	1	-9.09	1.28e-13	Plant invertase/pectin methylesterase inhibitor superfamily protein
AT1G51355.1AT1G51355.1	5.04	-2.88	1.34e-13	unknown protein
AT3G06420.1AT3G06420.1	6.23	-2.45	1.5e-13	Ubiquitin-like superfamily protein
AT5G34940.2AT5G34940.2	3.18	-3.98	1.71e-13	glucuronidase 3
AT3G52970.2AT3G52970.2	2.84	-6.49	1.97e-13	cytochrome P450, family 76, subfamily G, polypeptide 1
AT3G52970.1AT3G52970.1	2.84	-6.49	1.97e-13	cytochrome P450, family 76, subfamily G, polypeptide 1
AT5G34940.3AT5G34940.3	3.15	-3.97	2.53e-13	glucuronidase 3
AT2G35390.1AT2G35390.1	3.76	-2.37	2.81e-13	Phosphoribosyltransferase family protein
AT3G46110.1AT3G46110.1	4.84	-2.61	2.9e-13	Domain of unknown function (DUF966)
AT5G52830.1AT5G52830.1	3.05	-2.97	3.1e-13	WRKY DNA-binding protein 27
AT1G07610.1AT1G07610.1	6.59	-2.7	3.17e-13	metallothionein 1C
AT4G32250.3AT4G32250.3	7.84	-2.64	3.2e-13	Protein kinase superfamily protein
AT4G32250.1AT4G32250.1	7.83	-2.64	3.2e-13	Protein kinase superfamily protein
AT4G32250.2AT4G32250.2	7.84	-2.64	3.25e-13	Protein kinase superfamily protein
AT2G35390.3AT2G35390.3	3.8	-2.38	3.57e-13	Phosphoribosyltransferase family protein
AT4G37990.1AT4G37990.1	5.65	-6.35	3.85e-13	elicitor-activated gene 3-2
AT1G18870.1AT1G18870.1	1.24	-4.42	3.92e-13	isochorismate synthase 2
AT3G11600.1AT3G11600.1	5.66	-3.94	3.92e-13	unknown protein
AT2G35390.2AT2G35390.2	3.81	-2.37	3.92e-13	Phosphoribosyltransferase family protein
AT1G09490.2AT1G09490.2	4.17	-2.34	4.83e-13	NAD(P)-binding Rossmann-fold superfamily protein
AT3G25950.1AT3G25950.1	4.1	-3.74	5.37e-13	TRAM, LAG1 and CLN8 (TLC) lipid-sensing domain containing protein
AT1G06570.2AT1G06570.2	5.99	-2.66	7.89e-13	phytoene desaturation 1
AT3G54680.1AT3G54680.1	4.67	-1.8	8.09e-13	proteophosphoglycan-related
AT5G13180.1AT5G13180.1	4.41	-3.17	8.23e-13	NAC domain containing protein 83
AT5G59430.1AT5G59430.1	6.73	-2.34	8.66e-13	telomeric repeat binding protein 1
AT1G09490.1AT1G09490.1	4.18	-2.34	1.03e-12	NAD(P)-binding Rossmann-fold superfamily protein
AT3G53720.1AT3G53720.1	3.72	-2.66	1.03e-12	cation/H+ exchanger 20
AT1G03220.1AT1G03220.1	7.44	-2.68	1.13e-12	Eukaryotic aspartyl protease family protein
AT2G04170.4AT2G04170.4	0.77	-2.86	1.17e-12	TRAF-like family protein
AT2G44290.1AT2G44290.1	2.27	-3.09	1.34e-12	Bifunctional inhibitor/lipid-transfer protein/seed storage 2S albumin superfamily protein
AT1G18870.2AT1G18870.2	1.24	-4.42	1.41e-12	isochorismate synthase 2
AT5G66760.1AT5G66760.1	7.94	-1.46	1.51e-12	succinate dehydrogenase 1-1
AT3G04320.1AT3G04320.1	0.38	-8.32	1.73e-12	Kunitz family trypsin and protease inhibitor protein
AT2G02390.2AT2G02390.2	2.95	-2.49	1.76e-12	glutathione S-transferase zeta 1
AT4G02860.1AT4G02860.1	2.7	-2.47	1.76e-12	Phenazine biosynthesis PhzC/PhzF protein
AT2G38640.1AT2G38640.1	4.16	-1.93	1.92e-12	Protein of unknown function (DUF567)
AT1G06570.1AT1G06570.1	6.02	-2.66	2.28e-12	phytoene desaturation 1
AT1G62620.1AT1G62620.1	2.52	-3.24	2.3e-12	Flavin-binding monooxygenase family protein
AT2G37540.1AT2G37540.1	3.82	-3.95	2.3e-12	NAD(P)-binding Rossmann-fold superfamily protein
AT3G61930.1AT3G61930.1	4.84	-4.85	2.51e-12	unknown protein
AT2G25680.1AT2G25680.1	5.74	-2.86	2.9e-12	molybdate transporter 1
AT5G34940.1AT5G34940.1	3.15	-4.02	3.09e-12	glucuronidase 3
AT5G50210.1AT5G50210.1	4.11	-1.96	4.66e-12	quinolinate synthase
AT3G17810.1AT3G17810.1	5.47	-1.89	6.46e-12	pyrimidine 1
AT1G01490.1AT1G01490.1	9.92	-1.87	6.83e-12	Heavy metal transport/detoxification superfamily protein
AT1G77765.2AT1G77765.2	3.83	-2.17	6.83e-12	unknown protein
AT3G05165.4AT3G05165.4	3.35	-2.24	8.91e-12	Major facilitator superfamily protein
AT2G25737.1AT2G25737.1	5.35	-1.52	9.08e-12	Sulfite exporter TauE/SafE family protein
AT1G77765.1AT1G77765.1	3.83	-2.17	9.71e-12	unknown protein
AT1G77765.4AT1G77765.4	3.83	-2.17	9.71e-12	unknown protein
AT3G15518.1AT3G15518.1	2.79	-2.7	9.72e-12	unknown protein
AT1G01490.2AT1G01490.2	9.91	-1.87	1.01e-11	Heavy metal transport/detoxification superfamily protein
AT1G53480.2AT1G53480.2	7.4	-3.8	1.12e-11	mto 1 responding down 1
AT1G77770.1AT1G77770.1	6.38	-2.1	1.12e-11	Protein of unknown function (DUF1644)
AT5G20490.2AT5G20490.2	7.23	-1.54	1.14e-11	Myosin family protein with Dil domain
AT1G58340.1AT1G58340.1	7.98	-4.13	1.15e-11	MATE efflux family protein
AT5G20490.1AT5G20490.1	7.23	-1.54	1.32e-11	Myosin family protein with Dil domain
AT3G14620.1AT3G14620.1	3.46	-3.49	1.33e-11	cytochrome P450, family 72, subfamily A, polypeptide 8
AT5G52450.1AT5G52450.1	3.82	-2.79	1.4e-11	MATE efflux family protein
AT2G01660.1AT2G01660.1	3.46	-2.77	1.44e-11	plasmodesmata-located protein 6
AT1G02670.1AT1G02670.1	2.44	-2.83	1.44e-11	P-loop containing nucleoside triphosphate hydrolases superfamily protein
AT5G27600.1AT5G27600.1	4.75	-1.92	1.44e-11	long-chain acyl-CoA synthetase 7
AT1G58360.1AT1G58360.1	6.65	-1.82	1.47e-11	amino acid permease 1
AT3G22530.1AT3G22530.1	7.25	-1.68	1.48e-11	unknown protein
AT2G23150.1AT2G23150.1	4.12	-1.87	1.7e-11	natural resistance-associated macrophage protein 3
AT5G39030.1AT5G39030.1	1.79	-4.3	1.71e-11	Protein kinase superfamily protein
AT1G18590.1AT1G18590.1	3.3	-3.47	1.99e-11	sulfotransferase 17
AT1G73810.1AT1G73810.1	2.24	-3.31	1.99e-11	Core-2/I-branching beta-1,6-N-acetylglucosaminyltransferase family protein
AT1G76520.2AT1G76520.2	3.2	-2.39	1.99e-11	Auxin efflux carrier family protein
AT1G77770.2AT1G77770.2	5.92	-2.11	1.99e-11	Protein of unknown function (DUF1644)
AT5G58690.1AT5G58690.1	4.34	-1.65	1.99e-11	phosphatidylinositol-speciwc phospholipase C5
AT3G05630.1AT3G05630.1	1.67	-4.19	2.58e-11	phospholipase D P2
AT3G13070.1AT3G13070.1	4.69	-1.45	2.75e-11	CBS domain-containing protein / transporter associated domain-containing protein
AT4G37010.1AT4G37010.1	3.01	-2.32	2.78e-11	centrin 2
AT1G76520.1AT1G76520.1	3.2	-2.37	2.9e-11	Auxin efflux carrier family protein
AT1G28610.2AT1G28610.2	3.14	-2.7	2.94e-11	GDSL-like Lipase/Acylhydrolase superfamily protein
AT2G23430.1AT2G23430.1	6.93	-2.12	2.94e-11	Cyclin-dependent kinase inhibitor family protein
AT2G19500.1AT2G19500.1	4.65	-3.28	3.92e-11	cytokinin oxidase 2
AT4G37010.2AT4G37010.2	3	-2.32	4.08e-11	centrin 2
AT5G17650.1AT5G17650.1	2.79	-2.89	4.34e-11	glycine/proline-rich protein
AT1G72125.1AT1G72125.1	1.27	-3.26	4.39e-11	Major facilitator superfamily protein
AT1G28130.1AT1G28130.1	5.96	-2.08	4.54e-11	Auxin-responsive GH3 family protein
AT3G55120.1AT3G55120.1	5.18	-2.53	4.57e-11	Chalcone-flavanone isomerase family protein
AT4G23050.2AT4G23050.2	3.61	-1.98	4.92e-11	PAS domain-containing protein tyrosine kinase family protein
AT4G23050.1AT4G23050.1	3.61	-1.98	4.92e-11	PAS domain-containing protein tyrosine kinase family protein
AT1G28610.1AT1G28610.1	3.13	-2.72	4.96e-11	GDSL-like Lipase/Acylhydrolase superfamily protein
AT2G25620.1AT2G25620.1	5.88	-1.6	4.99e-11	DNA-binding protein phosphatase 1
AT1G73260.1AT1G73260.1	5.58	-6.01	5.16e-11	kunitz trypsin inhibitor 1
AT3G51960.1AT3G51960.1	1.13	-4.06	5.28e-11	basic leucine zipper 24
AT4G30530.1AT4G30530.1	6.12	-1.82	5.48e-11	Class I glutamine amidotransferase-like superfamily protein
AT3G51960.2AT3G51960.2	1.13	-4.06	5.57e-11	basic leucine zipper 24
AT2G32190.1AT2G32190.1	3.56	-3.65	5.59e-11	unknown protein
AT5G54510.1AT5G54510.1	7.01	-2.39	5.59e-11	Auxin-responsive GH3 family protein
AT2G32190.2AT2G32190.2	3.58	-3.66	5.94e-11	unknown protein
AT1G08230.2AT1G08230.2	4.94	-2.11	6.31e-11	Transmembrane amino acid transporter family protein
AT5G45095.1AT5G45095.1	2.52	-2.55	6.8e-11	unknown protein
AT3G21530.1AT3G21530.1	1.09	-4.06	7.1e-11	DNAse I-like superfamily protein
AT5G13760.1AT5G13760.1	4.84	-1.65	7.26e-11	Plasma-membrane choline transporter family protein
AT4G26080.1AT4G26080.1	7.71	-2.16	8.69e-11	Protein phosphatase 2C family protein
AT3G02150.2AT3G02150.2	3.89	-3.88	8.87e-11	plastid transcription factor 1
AT1G06148.2AT1G06148.2	1.08	-4.32	9.01e-11	unknown protein
AT1G16410.1AT1G16410.1	1.62	-9.94	9.11e-11	cytochrome p450 79f1
AT3G24460.1AT3G24460.1	3.56	-2.49	9.87e-11	Serinc-domain containing serine and sphingolipid biosynthesis protein
AT4G02940.1AT4G02940.1	7.76	-1.71	1.03e-10	oxidoreductase, 2OG-Fe(II) oxygenase family protein
AT3G49210.1AT3G49210.1	4.75	-2.84	1.15e-10	O-acyltransferase (WSD1-like) family protein
AT5G39090.1AT5G39090.1	2.05	-3.65	1.18e-10	HXXXD-type acyl-transferase family protein
AT5G10650.1AT5G10650.1	5.59	-2.22	1.19e-10	RING/U-box superfamily protein
AT5G07510.1AT5G07510.1	0.83	-3.15	1.21e-10	glycine-rich protein 14
AT3G45300.1AT3G45300.1	4.82	-2.14	1.23e-10	isovaleryl-CoA-dehydrogenase
AT5G07510.2AT5G07510.2	0.83	-3.15	1.26e-10	glycine-rich protein 14
AT5G07510.3AT5G07510.3	0.83	-3.15	1.26e-10	glycine-rich protein 14
AT3G06810.1AT3G06810.1	5.35	-2.08	1.31e-10	acyl-CoA dehydrogenase-related
AT3G24503.1AT3G24503.1	2.92	-3.01	1.32e-10	aldehyde dehydrogenase 2C4
AT3G26100.1AT3G26100.1	7.1	-2.06	1.34e-10	Regulator of chromosome condensation (RCC1) family protein
AT3G26100.2AT3G26100.2	7.1	-2.06	1.48e-10	Regulator of chromosome condensation (RCC1) family protein
AT4G37310.1AT4G37310.1	4.7	-2.49	1.63e-10	cytochrome P450, family 81, subfamily H, polypeptide 1
AT3G59690.1AT3G59690.1	4.93	-1.81	1.63e-10	IQ-domain 13
AT1G28130.2AT1G28130.2	5.93	-2.08	1.64e-10	Auxin-responsive GH3 family protein
AT1G54710.1AT1G54710.1	6.59	-1.7	1.68e-10	homolog of yeast autophagy 18 (ATG18) H
AT3G58990.1AT3G58990.1	1.55	-6.01	1.79e-10	isopropylmalate isomerase 1
AT2G01660.2AT2G01660.2	3.43	-2.74	1.79e-10	plasmodesmata-located protein 6
AT2G37760.4AT2G37760.4	3.1	-3.08	1.84e-10	NAD(P)-linked oxidoreductase superfamily protein
AT2G37760.5AT2G37760.5	3.1	-3.07	1.88e-10	NAD(P)-linked oxidoreductase superfamily protein
AT5G47200.1AT5G47200.1	6.76	-1.59	1.92e-10	RAB GTPase homolog 1A
AT4G23600.3AT4G23600.3	2.36	-7.69	1.92e-10	Tyrosine transaminase family protein
AT4G23600.1AT4G23600.1	2.35	-7.7	1.97e-10	Tyrosine transaminase family protein
AT3G26440.4AT3G26440.4	4.05	-3.39	1.97e-10	Protein of unknown function (DUF707)
AT4G23600.2AT4G23600.2	2.35	-7.7	2.03e-10	Tyrosine transaminase family protein
AT3G62590.1AT3G62590.1	6.17	-1.99	2.03e-10	alpha/beta-Hydrolases superfamily protein
AT4G25672.1AT4G25672.1	6.54	-1.33	2.05e-10	conserved peptide upstream open reading frame 12
AT4G25670.1AT4G25670.1	6.54	-1.33	2.05e-10	unknown protein
AT1G76130.1AT1G76130.1	3.1	-3	2.14e-10	alpha-amylase-like 2
AT2G23450.1AT2G23450.1	4.46	-1.79	2.33e-10	Protein kinase superfamily protein
AT3G02150.1AT3G02150.1	3.84	-3.85	2.45e-10	plastid transcription factor 1
AT1G07600.1AT1G07600.1	8.37	-2.22	2.45e-10	metallothionein 1A
AT1G17020.1AT1G17020.1	3.33	-1.78	2.52e-10	senescence-related gene 1
AT2G23450.2AT2G23450.2	4.56	-1.77	2.57e-10	Protein kinase superfamily protein
AT2G37750.1AT2G37750.1	4.11	-3.12	2.58e-10	unknown protein
AT1G79900.1AT1G79900.1	6.05	-2.42	2.71e-10	Mitochondrial substrate carrier family protein
AT4G22470.1AT4G22470.1	2.79	-4.65	2.77e-10	protease inhibitor/seed storage/lipid transfer protein (LTP) family protein
AT5G45900.1AT5G45900.1	4.04	-2.75	2.82e-10	ThiF family protein
AT1G32450.1AT1G32450.1	6.4	-3.08	2.93e-10	nitrate transporter 1.5
AT5G50090.1AT5G50090.1	2.51	-3.11	2.96e-10	unknown protein
AT5G43180.1AT5G43180.1	3.84	-3.48	3.09e-10	Protein of unknown function, DUF599
AT5G13800.1AT5G13800.1	7.81	-1.69	3.11e-10	pheophytinase
AT2G45950.2AT2G45950.2	7.45	-1.75	3.13e-10	SKP1-like 20
AT4G25670.2AT4G25670.2	6.53	-1.32	3.13e-10	unknown protein
AT1G08920.2AT1G08920.2	7.81	-2.35	3.17e-10	ERD (early response to dehydration) six-like 1
AT1G08920.1AT1G08920.1	7.81	-2.35	3.2e-10	ERD (early response to dehydration) six-like 1
AT5G13800.2AT5G13800.2	7.81	-1.69	3.22e-10	pheophytinase
AT4G13920.1AT4G13920.1	2.16	-2.19	3.35e-10	receptor like protein 50
AT2G04170.3AT2G04170.3	0.66	-2.71	3.42e-10	TRAF-like family protein
AT2G04170.2AT2G04170.2	0.66	-2.71	3.42e-10	TRAF-like family protein
AT2G04170.1AT2G04170.1	0.66	-2.71	3.42e-10	TRAF-like family protein
AT3G26440.1AT3G26440.1	4.05	-3.38	3.74e-10	Protein of unknown function (DUF707)
AT3G26440.2AT3G26440.2	4.05	-3.38	3.75e-10	Protein of unknown function (DUF707)
AT2G26560.1AT2G26560.1	4.17	-5.19	3.84e-10	phospholipase A 2A
AT2G38250.1AT2G38250.1	5.15	-2.98	4.02e-10	Homeodomain-like superfamily protein
AT5G10625.1AT5G10625.1	7.26	-3.8	4.07e-10	unknown protein
AT1G77765.3AT1G77765.3	6.1	-2	4.15e-10	unknown protein
AT2G45950.1AT2G45950.1	7.43	-1.74	4.19e-10	SKP1-like 20
AT2G45210.1AT2G45210.1	4.78	-4.39	4.39e-10	SAUR-like auxin-responsive protein family
AT2G27389.1AT2G27389.1	0.45	-4.74	4.45e-10	unknown protein
AT4G25640.1AT4G25640.1	7.75	-1.6	4.48e-10	detoxifying efflux carrier 35
AT5G56795.1AT5G56795.1	8.09	-2.16	4.72e-10	metallothionein 1B
AT5G50090.2AT5G50090.2	2.45	-3.23	5.11e-10	unknown protein
AT5G10650.2AT5G10650.2	5.44	-2.23	5.13e-10	RING/U-box superfamily protein
AT3G26440.3AT3G26440.3	4.02	-3.35	5.6e-10	Protein of unknown function (DUF707)
AT5G26940.4AT5G26940.4	4.34	-2.35	5.78e-10	Polynucleotidyl transferase, ribonuclease H-like superfamily protein
AT1G79270.1AT1G79270.1	7.39	-2.57	5.95e-10	evolutionarily conserved C-terminal region 8
AT1G76230.1AT1G76230.1	1.22	-2.35	6.26e-10	unknown protein
AT3G02290.2AT3G02290.2	4.27	-1.87	6.55e-10	RING/U-box superfamily protein
AT5G26940.1AT5G26940.1	4.34	-2.35	7.58e-10	Polynucleotidyl transferase, ribonuclease H-like superfamily protein
AT3G60110.1AT3G60110.1	6.14	-1.46	7.65e-10	DNA-binding bromodomain-containing protein
AT3G05165.5AT3G05165.5	3.19	-2.37	7.79e-10	Major facilitator superfamily protein
AT5G26940.2AT5G26940.2	4.34	-2.35	8.1e-10	Polynucleotidyl transferase, ribonuclease H-like superfamily protein
AT3G60420.1AT3G60420.1	4.19	-3.26	8.13e-10	Phosphoglycerate mutase family protein
AT5G26940.3AT5G26940.3	4.35	-2.34	8.13e-10	Polynucleotidyl transferase, ribonuclease H-like superfamily protein
AT4G21215.1AT4G21215.1	3.81	-1.81	8.15e-10	unknown protein
AT4G21215.2AT4G21215.2	3.82	-1.81	8.23e-10	unknown protein
AT5G46240.1AT5G46240.1	4.71	-3.13	8.9e-10	potassium channel in Arabidopsis thaliana 1
AT5G45380.1AT5G45380.1	3.31	-3.12	8.92e-10	solute:sodium symporters;urea transmembrane transporters
AT1G02450.1AT1G02450.1	4.25	-2.37	9.22e-10	NIM1-interacting 1
AT4G21980.1AT4G21980.1	7.88	-1.68	9.32e-10	Ubiquitin-like superfamily protein
AT2G41225.1AT2G41225.1	-0.6	-7.02	9.32e-10	unknown protein
AT4G21980.2AT4G21980.2	7.88	-1.68	9.32e-10	Ubiquitin-like superfamily protein
AT2G43510.1AT2G43510.1	5.24	-3.94	9.36e-10	trypsin inhibitor protein 1
AT4G12910.1AT4G12910.1	2.49	-2.81	9.97e-10	serine carboxypeptidase-like 20
AT2G37760.1AT2G37760.1	3.29	-3.09	1.01e-09	NAD(P)-linked oxidoreductase superfamily protein
AT2G26310.3AT2G26310.3	3.78	-2.02	1.05e-09	Chalcone-flavanone isomerase family protein
AT5G03330.2AT5G03330.2	3.62	-2.18	1.11e-09	Cysteine proteinases superfamily protein
AT2G37760.2AT2G37760.2	3.29	-3.09	1.14e-09	NAD(P)-linked oxidoreductase superfamily protein
AT4G39270.2AT4G39270.2	4.63	-1.79	1.18e-09	Leucine-rich repeat protein kinase family protein
AT4G29100.1AT4G29100.1	5.05	-1.62	1.19e-09	basic helix-loop-helix (bHLH) DNA-binding superfamily protein
AT4G35783.1AT4G35783.1	3.57	-4.23	1.2e-09	ROTUNDIFOLIA like 6
AT2G37760.3AT2G37760.3	3.05	-3.1	1.2e-09	NAD(P)-linked oxidoreductase superfamily protein
AT2G27150.1AT2G27150.1	3.5	-1.98	1.21e-09	abscisic aldehyde oxidase 3
AT1G12640.1AT1G12640.1	6.69	-2.23	1.21e-09	MBOAT (membrane bound O-acyl transferase) family protein
AT4G39270.1AT4G39270.1	4.61	-1.84	1.22e-09	Leucine-rich repeat protein kinase family protein
AT1G63370.1AT1G63370.1	1.89	-3	1.25e-09	Flavin-binding monooxygenase family protein
AT2G46650.1AT2G46650.1	3.05	-3.14	1.29e-09	cytochrome B5 isoform C
AT3G02290.1AT3G02290.1	4.55	-1.87	1.31e-09	RING/U-box superfamily protein
AT2G38800.1AT2G38800.1	7.92	-1.68	1.37e-09	Plant calmodulin-binding protein-related
AT5G60800.2AT5G60800.2	9.12	-1.89	1.6e-09	Heavy metal transport/detoxification superfamily protein
AT4G06744.1AT4G06744.1	2.39	-2.7	1.65e-09	Leucine-rich repeat (LRR) family protein
AT4G14950.1AT4G14950.1	4.9	-1.9	1.66e-09	SNARE associated Golgi protein family
AT4G14950.3AT4G14950.3	4.9	-1.9	1.73e-09	SNARE associated Golgi protein family
AT1G23440.1AT1G23440.1	5.51	-1.73	1.75e-09	Peptidase C15, pyroglutamyl peptidase I-like
AT1G49970.1AT1G49970.1	4.32	-1.26	1.76e-09	CLP protease proteolytic subunit 1
AT4G14950.2AT4G14950.2	4.9	-1.9	1.81e-09	SNARE associated Golgi protein family
AT4G35630.1AT4G35630.1	7.56	-1.57	2.02e-09	phosphoserine aminotransferase
AT4G37150.1AT4G37150.1	3.82	-4.48	2.11e-09	methyl esterase 9
AT5G49620.2AT5G49620.2	0.14	-5.84	2.18e-09	myb domain protein 78
AT5G50560.1AT5G50560.1	0.57	-3.42	2.24e-09	Protein of unknown function (DUF 3339)
AT5G60800.1AT5G60800.1	9.24	-1.91	2.29e-09	Heavy metal transport/detoxification superfamily protein
AT2G25625.2AT2G25625.2	6.08	-3.13	2.38e-09	unknown protein
AT4G34890.1AT4G34890.1	4.46	-1.47	2.41e-09	xanthine dehydrogenase 1
AT5G59420.1AT5G59420.1	6.45	-1.46	2.43e-09	OSBP(oxysterol binding protein)-related protein 3C
AT3G54600.1AT3G54600.1	3.96	-2.59	2.46e-09	Class I glutamine amidotransferase-like superfamily protein
AT2G25625.1AT2G25625.1	6.09	-3.13	2.48e-09	unknown protein
AT3G17770.1AT3G17770.1	5.06	-1.84	2.81e-09	Dihydroxyacetone kinase
AT1G15100.1AT1G15100.1	6.56	-1.38	2.83e-09	RING-H2 finger A2A
AT3G47540.1AT3G47540.1	3.2	-1.88	2.88e-09	Chitinase family protein
AT1G24100.1AT1G24100.1	7.32	-1.89	2.99e-09	UDP-glucosyl transferase 74B1
AT2G28120.1AT2G28120.1	3.01	-3.19	3.08e-09	Major facilitator superfamily protein
AT2G31260.1AT2G31260.1	5.08	-1.67	3.13e-09	autophagy 9 (APG9)
AT2G30490.1AT2G30490.1	7.12	-1.51	3.15e-09	cinnamate-4-hydroxylase
AT2G17500.3AT2G17500.3	5.28	-1.52	3.2e-09	Auxin efflux carrier family protein
AT5G50100.1AT5G50100.1	5.48	-1.69	3.25e-09	Putative thiol-disulphide oxidoreductase DCC
AT2G17500.4AT2G17500.4	5.28	-1.52	3.26e-09	Auxin efflux carrier family protein
AT5G03330.1AT5G03330.1	3.65	-2.14	3.41e-09	Cysteine proteinases superfamily protein
AT2G17500.2AT2G17500.2	5.28	-1.53	3.91e-09	Auxin efflux carrier family protein
AT3G26840.1AT3G26840.1	3.71	-1.92	4.09e-09	Esterase/lipase/thioesterase family protein
AT4G26288.1AT4G26288.1	3.62	-1.78	4.15e-09	unknown protein
AT3G02140.1AT3G02140.1	6.99	-2	4.48e-09	AFP2 (ABI five-binding protein 2) family protein
AT3G57540.1AT3G57540.1	3.51	-2.69	4.55e-09	Remorin family protein
AT1G09560.1AT1G09560.1	5.04	-1.9	4.93e-09	germin-like protein 5
AT2G17500.1AT2G17500.1	5.27	-1.53	4.93e-09	Auxin efflux carrier family protein
AT5G39050.1AT5G39050.1	6.62	-3.41	5.13e-09	HXXXD-type acyl-transferase family protein
AT1G55920.1AT1G55920.1	6.75	-2.43	5.37e-09	serine acetyltransferase 2;1
AT2G34500.1AT2G34500.1	3.12	-3.41	5.37e-09	cytochrome P450, family 710, subfamily A, polypeptide 1
AT1G49470.1AT1G49470.1	4.14	-2.56	5.43e-09	Family of unknown function (DUF716)
AT5G24160.1AT5G24160.1	1.35	-3.72	5.47e-09	squalene monoxygenase 6
AT3G28580.1AT3G28580.1	6.59	-3	5.48e-09	P-loop containing nucleoside triphosphate hydrolases superfamily protein
AT5G49620.1AT5G49620.1	0.09	-5.82	5.55e-09	myb domain protein 78
AT2G22560.1AT2G22560.1	5.57	-1.32	5.6e-09	Kinase interacting (KIP1-like) family protein
AT1G76980.2AT1G76980.2	3.39	-1.67	5.89e-09	unknown protein
AT1G09970.2AT1G09970.2	7.92	-1.86	6.34e-09	Leucine-rich receptor-like protein kinase family protein
AT4G37370.1AT4G37370.1	4.69	-4.95	6.46e-09	cytochrome P450, family 81, subfamily D, polypeptide 8
AT5G07440.2AT5G07440.2	5.45	-1.77	6.5e-09	glutamate dehydrogenase 2
AT1G07040.1AT1G07040.1	4.77	-1.85	6.51e-09	unknown protein
AT4G39955.1AT4G39955.1	4.96	-1.73	6.91e-09	alpha/beta-Hydrolases superfamily protein
AT1G07640.3AT1G07640.3	4.12	-1.75	7.06e-09	Dof-type zinc finger DNA-binding family protein
AT5G13880.1AT5G13880.1	2.21	-7.23	7.25e-09	unknown protein
AT5G54640.1AT5G54640.1	7.56	-1.29	7.28e-09	Histone superfamily protein
AT2G41690.1AT2G41690.1	-0.42	-7.11	7.74e-09	heat shock transcription factor B3
AT5G11950.2AT5G11950.2	2.78	-2.28	7.84e-09	Putative lysine decarboxylase family protein
AT5G11950.1AT5G11950.1	2.84	-2.27	8.06e-09	Putative lysine decarboxylase family protein
AT3G23570.1AT3G23570.1	0.96	-3.16	8.23e-09	alpha/beta-Hydrolases superfamily protein
AT1G07640.1AT1G07640.1	4.08	-1.75	8.78e-09	Dof-type zinc finger DNA-binding family protein
AT3G06510.1AT3G06510.1	4.07	-1.84	9.07e-09	Glycosyl hydrolase superfamily protein
AT1G07640.2AT1G07640.2	4.08	-1.75	9.63e-09	Dof-type zinc finger DNA-binding family protein
AT5G04830.2AT5G04830.2	5.47	-1.21	9.78e-09	Nuclear transport factor 2 (NTF2) family protein
AT5G15170.1AT5G15170.1	2.24	-2.55	9.92e-09	tyrosyl-DNA phosphodiesterase-related
AT5G04830.1AT5G04830.1	5.47	-1.21	9.99e-09	Nuclear transport factor 2 (NTF2) family protein
AT5G28237.1AT5G28237.1	4.22	-1.82	1e-08	Pyridoxal-5'-phosphate-dependent enzyme family protein
AT5G17860.1AT5G17860.1	5.39	-2.08	1.02e-08	calcium exchanger 7
AT5G34930.1AT5G34930.1	1.52	-2.46	1.11e-08	arogenate dehydrogenase
AT3G56310.1AT3G56310.1	4.8	-1.16	1.14e-08	Melibiase family protein
AT1G01560.1AT1G01560.1	4.09	-4.06	1.15e-08	MAP kinase 11
AT1G24600.1AT1G24600.1	3.64	-2.44	1.19e-08	unknown protein
AT3G24170.1AT3G24170.1	6.02	-1.17	1.19e-08	glutathione-disulfide reductase
AT3G56310.2AT3G56310.2	4.8	-1.16	1.21e-08	Melibiase family protein
AT3G09850.1AT3G09850.1	7.28	-1.12	1.22e-08	D111/G-patch domain-containing protein
AT5G06300.1AT5G06300.1	4.16	-2.87	1.26e-08	Putative lysine decarboxylase family protein
AT1G48320.1AT1G48320.1	3.58	-2.02	1.37e-08	Thioesterase superfamily protein
AT1G71100.1AT1G71100.1	6.38	-2.03	1.46e-08	Ribose 5-phosphate isomerase, type A protein
AT3G47460.1AT3G47460.1	5.86	-1.95	1.5e-08	Structural maintenance of chromosomes (SMC) family protein
AT5G64190.1AT5G64190.1	4.8	-3.35	1.51e-08	unknown protein
AT2G29350.3AT2G29350.3	4.8	-4.38	1.52e-08	senescence-associated gene 13
AT2G29350.1AT2G29350.1	4.81	-4.39	1.53e-08	senescence-associated gene 13
AT4G30470.1AT4G30470.1	7.14	-1.58	1.54e-08	NAD(P)-binding Rossmann-fold superfamily protein
AT1G17990.1AT1G17990.1	3.1	-3.16	1.55e-08	FMN-linked oxidoreductases superfamily protein
AT2G43400.1AT2G43400.1	5.85	-1.66	1.55e-08	electron-transfer flavoprotein:ubiquinone oxidoreductase
AT5G01220.1AT5G01220.1	5.08	-1.6	1.6e-08	sulfoquinovosyldiacylglycerol 2
AT1G47510.1AT1G47510.1	5.25	-2.15	1.61e-08	inositol polyphosphate 5-phosphatase 11
AT5G47250.1AT5G47250.1	3.29	-2.33	1.63e-08	LRR and NB-ARC domains-containing disease resistance protein
AT5G04980.1AT5G04980.1	1.89	-2.28	1.68e-08	DNAse I-like superfamily protein
AT5G04980.2AT5G04980.2	1.89	-2.28	1.68e-08	DNAse I-like superfamily protein
AT3G11660.1AT3G11660.1	6.07	-2.04	1.7e-08	NDR1/HIN1-like 1
AT1G17990.2AT1G17990.2	3.1	-3.16	1.82e-08	FMN-linked oxidoreductases superfamily protein
AT3G24170.3AT3G24170.3	6	-1.16	1.83e-08	glutathione-disulfide reductase
AT3G24170.2AT3G24170.2	6	-1.16	1.86e-08	glutathione-disulfide reductase
AT2G26310.1AT2G26310.1	3.95	-2.01	1.86e-08	Chalcone-flavanone isomerase family protein
AT1G13100.1AT1G13100.1	0.52	-5.1	2.03e-08	cytochrome P450, family 71, subfamily B, polypeptide 29
AT2G27150.2AT2G27150.2	3.11	-2.14	2.04e-08	abscisic aldehyde oxidase 3
AT4G39140.5AT4G39140.5	4.28	-1.98	2.04e-08	RING/U-box superfamily protein
AT4G39140.3AT4G39140.3	4.28	-1.98	2.12e-08	RING/U-box superfamily protein
AT4G39140.1AT4G39140.1	4.28	-1.98	2.12e-08	RING/U-box superfamily protein
AT4G39140.2AT4G39140.2	4.28	-1.98	2.12e-08	RING/U-box superfamily protein
AT4G23700.1AT4G23700.1	0.93	-6.71	2.21e-08	cation/H+ exchanger 17
AT4G39140.4AT4G39140.4	4.28	-1.98	2.22e-08	RING/U-box superfamily protein
AT1G67195.2AT1G67195.2	1.92	-2.62	2.27e-08	MIR414 (MICRORNA 414)
AT1G18020.1AT1G18020.1	2.91	-3.2	2.33e-08	FMN-linked oxidoreductases superfamily protein
AT5G03820.1AT5G03820.1	0.11	-4.26	2.5e-08	GDSL-like Lipase/Acylhydrolase family protein
AT1G02310.1AT1G02310.1	-0.32	-7.13	2.5e-08	Glycosyl hydrolase superfamily protein
AT2G29350.2AT2G29350.2	4.77	-4.38	2.54e-08	senescence-associated gene 13
AT5G53870.1AT5G53870.1	3.99	-2.12	2.64e-08	early nodulin-like protein 1
AT4G31330.1AT4G31330.1	4.05	-2.57	2.76e-08	Protein of unknown function, DUF599
AT3G49590.3AT3G49590.3	4.38	-1.47	2.94e-08	Autophagy-related protein 13
AT2G26310.2AT2G26310.2	3.93	-1.99	2.96e-08	Chalcone-flavanone isomerase family protein
AT2G38790.1AT2G38790.1	3.43	-3.75	3.04e-08	unknown protein
AT1G67195.1AT1G67195.1	1.95	-2.61	3.15e-08	MIR414 (MICRORNA 414)
AT3G52920.2AT3G52920.2	8.86	-1.28	3.23e-08	Family of unknown function (DUF662)
AT3G52920.1AT3G52920.1	8.86	-1.28	3.26e-08	Family of unknown function (DUF662)
AT4G15760.2AT4G15760.2	6.83	-3.62	3.5e-08	monooxygenase 1
AT5G42250.1AT5G42250.1	3.22	-2.54	3.5e-08	Zinc-binding alcohol dehydrogenase family protein
AT4G15760.1AT4G15760.1	6.84	-3.62	3.52e-08	monooxygenase 1
AT2G26690.1AT2G26690.1	5.73	-1.63	3.76e-08	Major facilitator superfamily protein
AT2G37970.1AT2G37970.1	7.3	-1.89	3.79e-08	SOUL heme-binding family protein
AT2G31570.1AT2G31570.1	5.04	-1.32	3.86e-08	glutathione peroxidase 2
AT2G27580.2AT2G27580.2	5.39	-1.26	3.86e-08	A20/AN1-like zinc finger family protein
AT3G28540.2AT3G28540.2	8.42	-3.32	3.89e-08	P-loop containing nucleoside triphosphate hydrolases superfamily protein
AT1G29195.1AT1G29195.1	2.57	-1.83	3.9e-08	unknown protein
AT1G06520.1AT1G06520.1	6.19	-1.59	3.99e-08	glycerol-3-phosphate acyltransferase 1
AT2G34810.1AT2G34810.1	7.36	-1.9	4.05e-08	FAD-binding Berberine family protein
AT3G63210.1AT3G63210.1	6.4	-2	4.23e-08	Protein of unknown function (DUF581)
AT3G10500.1AT3G10500.1	4.38	-1.41	4.34e-08	NAC domain containing protein 53
AT3G49590.1AT3G49590.1	4.39	-1.46	4.38e-08	Autophagy-related protein 13
AT5G10300.1AT5G10300.1	5.34	-1.56	4.48e-08	methyl esterase 5
AT5G07440.1AT5G07440.1	5.63	-1.76	4.63e-08	glutamate dehydrogenase 2
AT5G23010.1AT5G23010.1	0.34	-7.72	4.8e-08	methylthioalkylmalate synthase 1
AT3G28540.1AT3G28540.1	8.42	-3.31	4.85e-08	P-loop containing nucleoside triphosphate hydrolases superfamily protein
AT3G49590.2AT3G49590.2	4.38	-1.46	4.85e-08	Autophagy-related protein 13
AT1G70610.1AT1G70610.1	2.98	-1.81	5.11e-08	transporter associated with antigen processing protein 1
AT2G27580.1AT2G27580.1	5.39	-1.26	5.11e-08	A20/AN1-like zinc finger family protein
AT4G28088.1AT4G28088.1	0.74	-3.62	5.16e-08	Low temperature and salt responsive protein family
AT1G03106.1AT1G03106.1	1.04	-3.67	5.21e-08	unknown protein
AT2G44990.1AT2G44990.1	-0.56	-3.81	5.29e-08	carotenoid cleavage dioxygenase 7
AT5G53350.1AT5G53350.1	6.95	-1.35	5.4e-08	CLP protease regulatory subunit X
AT4G03050.1AT4G03050.1	3.05	-3.23	5.53e-08	2-oxoglutarate (2OG) and Fe(II)-dependent oxygenase superfamily protein
AT4G20110.1AT4G20110.1	1.62	-3.34	5.61e-08	VACUOLAR SORTING RECEPTOR 7
AT3G53650.1AT3G53650.1	3.62	-2.44	5.93e-08	Histone superfamily protein
AT2G03360.2AT2G03360.2	-0.83	-5.06	5.95e-08	Glycosyltransferase family 61 protein
AT5G14640.1AT5G14640.1	5.75	-1.74	5.99e-08	shaggy-like kinase 13
AT1G80940.2AT1G80940.2	7.63	-1.45	5.99e-08	unknown protein
AT4G03050.2AT4G03050.2	3.04	-3.23	6.15e-08	2-oxoglutarate (2OG) and Fe(II)-dependent oxygenase superfamily protein
AT1G68140.1AT1G68140.1	6.27	-1.15	6.31e-08	Protein of unknown function (DUF1644)
AT1G68140.3AT1G68140.3	6.27	-1.14	6.46e-08	Protein of unknown function (DUF1644)
AT4G20110.2AT4G20110.2	1.61	-3.33	6.58e-08	VACUOLAR SORTING RECEPTOR 7
AT2G33590.1AT2G33590.1	4.15	-1.71	7.14e-08	NAD(P)-binding Rossmann-fold superfamily protein
AT5G54730.1AT5G54730.1	6.96	-1.68	7.5e-08	homolog of yeast autophagy 18 (ATG18) F
AT3G50770.1AT3G50770.1	3.55	-2.7	7.59e-08	calmodulin-like 41
AT1G06560.1AT1G06560.1	2.82	-1.84	8.42e-08	NOL1/NOP2/sun family protein
AT2G03360.1AT2G03360.1	-0.84	-5.03	8.45e-08	Glycosyltransferase family 61 protein
AT1G47510.2AT1G47510.2	4.95	-2.1	8.53e-08	inositol polyphosphate 5-phosphatase 11
AT1G72680.1AT1G72680.1	3.07	-2.1	8.77e-08	cinnamyl-alcohol dehydrogenase
AT5G46871.1AT5G46871.1	1.48	-3.35	8.84e-08	Putative membrane lipoprotein
AT3G51430.1AT3G51430.1	4.92	-1.76	9.14e-08	Calcium-dependent phosphotriesterase superfamily protein
AT2G27390.1AT2G27390.1	0.2	-4.31	9.18e-08	proline-rich family protein
AT1G21390.1AT1G21390.1	4.21	-1.82	9.3e-08	embryo defective 2170
AT5G43580.1AT5G43580.1	-0.01	-8.23	9.38e-08	Serine protease inhibitor, potato inhibitor I-type family protein
AT5G39520.1AT5G39520.1	6.19	-3.74	9.49e-08	Protein of unknown function (DUF1997)
AT1G68140.2AT1G68140.2	5.96	-1.11	9.53e-08	Protein of unknown function (DUF1644)
AT4G23680.1AT4G23680.1	5.53	-2.97	9.76e-08	Polyketide cyclase/dehydrase and lipid transport superfamily protein
AT3G19270.1AT3G19270.1	1.79	-3.56	9.98e-08	cytochrome P450, family 707, subfamily A, polypeptide 4
AT5G26340.1AT5G26340.1	4.53	-2.82	1.01e-07	Major facilitator superfamily protein
AT1G77000.2AT1G77000.2	4.84	-1.48	1.01e-07	RNI-like superfamily protein
AT4G37980.1AT4G37980.1	4.88	-2.69	1.04e-07	elicitor-activated gene 3-1
AT1G58200.2AT1G58200.2	5.5	-1.35	1.05e-07	MSCS-like 3
AT3G19900.1AT3G19900.1	4.97	-1.67	1.06e-07	unknown protein
AT5G16970.1AT5G16970.1	4.74	-2.77	1.06e-07	alkenal reductase
AT1G01770.1AT1G01770.1	5.87	-1.7	1.11e-07	unknown protein
AT5G54860.1AT5G54860.1	4.09	-1.68	1.11e-07	Major facilitator superfamily protein
AT1G28600.2AT1G28600.2	3.19	-2.54	1.11e-07	GDSL-like Lipase/Acylhydrolase superfamily protein
AT1G28600.1AT1G28600.1	3.19	-2.55	1.13e-07	GDSL-like Lipase/Acylhydrolase superfamily protein
AT3G53950.1AT3G53950.1	2.12	-2	1.14e-07	glyoxal oxidase-related protein
AT3G51430.2AT3G51430.2	4.75	-1.73	1.18e-07	Calcium-dependent phosphotriesterase superfamily protein
AT5G27150.1AT5G27150.1	4.83	-1.24	1.19e-07	Na+/H+ exchanger 1
AT5G25130.1AT5G25130.1	1.59	-3.35	1.24e-07	cytochrome P450, family 71, subfamily B, polypeptide 12
AT3G04060.1AT3G04060.1	4.37	-2.12	1.26e-07	NAC domain containing protein 46
AT1G08050.1AT1G08050.1	4.11	-1.55	1.31e-07	Zinc finger (C3HC4-type RING finger) family protein
AT1G61800.1AT1G61800.1	4.13	-4.03	1.31e-07	glucose-6-phosphate/phosphate translocator 2
AT1G30220.1AT1G30220.1	3.26	-2.44	1.32e-07	inositol transporter 2
AT4G18010.1AT4G18010.1	5.78	-2.03	1.32e-07	myo-inositol polyphosphate 5-phosphatase 2
AT1G13340.1AT1G13340.1	1.93	-2.5	1.34e-07	Regulator of Vps4 activity in the MVB pathway protein
AT1G07590.1AT1G07590.1	11.3	-1.95	1.34e-07	Tetratricopeptide repeat (TPR)-like superfamily protein
AT2G19570.1AT2G19570.1	9.54	-1.57	1.37e-07	cytidine deaminase 1
AT1G09130.1AT1G09130.1	4.89	-0.92	1.37e-07	ATP-dependent caseinolytic (Clp) protease/crotonase family protein
AT5G13550.1AT5G13550.1	4.34	-1.39	1.39e-07	sulfate transporter 4.1
AT1G49740.1AT1G49740.1	3.83	-1.52	1.39e-07	PLC-like phosphodiesterases superfamily protein
AT5G49570.1AT5G49570.1	3.52	-1.24	1.39e-07	peptide-N-glycanase 1
AT5G01225.1AT5G01225.1	0.35	-5.05	1.41e-07	unknown protein
AT3G19710.1AT3G19710.1	1.93	-7.86	1.42e-07	branched-chain aminotransferase4
AT5G64250.2AT5G64250.2	5	-1.33	1.48e-07	Aldolase-type TIM barrel family protein
AT5G38850.1AT5G38850.1	2.33	-1.65	1.54e-07	Disease resistance protein (TIR-NBS-LRR class)
AT3G51970.1AT3G51970.1	2.14	-2.17	1.54e-07	acyl-CoA sterol acyl transferase 1
AT3G22200.2AT3G22200.2	5.71	-1.56	1.54e-07	Pyridoxal phosphate (PLP)-dependent transferases superfamily protein
AT5G58120.1AT5G58120.1	3.21	-2.09	1.57e-07	Disease resistance protein (TIR-NBS-LRR class) family
AT4G31450.1AT4G31450.1	3.69	-1.51	1.57e-07	RING/U-box superfamily protein
AT1G28190.1AT1G28190.1	7.22	-1.45	1.58e-07	unknown protein
AT5G46780.2AT5G46780.2	3.57	-2.11	1.58e-07	VQ motif-containing protein
AT3G59140.1AT3G59140.1	3.44	-2.43	1.59e-07	multidrug resistance-associated protein 14
AT5G19855.1AT5G19855.1	3.58	-1.46	1.63e-07	Chaperonin-like RbcX protein
AT1G69260.1AT1G69260.1	4.19	-2.82	1.64e-07	ABI five binding protein
AT5G64250.1AT5G64250.1	4.99	-1.33	1.72e-07	Aldolase-type TIM barrel family protein
AT1G72080.1AT1G72080.1	-0.58	-7.44	1.76e-07	unknown protein
AT2G39518.1AT2G39518.1	0.66	-5.12	1.77e-07	Uncharacterised protein family (UPF0497)
AT3G23540.1AT3G23540.1	3.12	-1.36	1.78e-07	alpha/beta-Hydrolases superfamily protein
AT1G58200.1AT1G58200.1	5.47	-1.36	1.79e-07	MSCS-like 3
AT3G19660.1AT3G19660.1	2.86	-2.39	1.82e-07	unknown protein
AT1G80940.1AT1G80940.1	7.42	-1.45	1.83e-07	unknown protein
AT4G26300.1AT4G26300.1	3.67	-1.38	1.86e-07	Arginyl-tRNA synthetase, class Ic
AT2G03730.1AT2G03730.1	4.86	-1.43	1.88e-07	ACT domain repeat 5
AT3G22200.1AT3G22200.1	6.38	-1.32	1.9e-07	Pyridoxal phosphate (PLP)-dependent transferases superfamily protein
AT1G20100.1AT1G20100.1	7.4	-1.16	1.9e-07	unknown protein
AT1G02380.1AT1G02380.1	1.56	-2.17	1.91e-07	unknown protein
AT4G18010.2AT4G18010.2	5.55	-2	1.91e-07	myo-inositol polyphosphate 5-phosphatase 2
AT3G11580.1AT3G11580.1	5.24	-1.19	1.93e-07	AP2/B3-like transcriptional factor family protein
AT1G67860.1AT1G67860.1	5.91	-2.42	2.02e-07	unknown protein
AT1G80160.2AT1G80160.2	7.19	-2.56	2.08e-07	Lactoylglutathione lyase / glyoxalase I family protein
AT1G20100.2AT1G20100.2	7.38	-1.16	2.11e-07	unknown protein
AT1G13360.1AT1G13360.1	6.16	-1.69	2.11e-07	unknown protein
AT4G00200.1AT4G00200.1	3.15	-1.85	2.18e-07	AT hook motif DNA-binding family protein
AT1G07430.1AT1G07430.1	7.46	-2.6	2.21e-07	highly ABA-induced PP2C gene 2
AT2G40890.1AT2G40890.1	5.24	-1.39	2.37e-07	cytochrome P450, family 98, subfamily A, polypeptide 3
AT3G04440.1AT3G04440.1	5.58	-1.24	2.39e-07	Plasma-membrane choline transporter family protein
AT5G25140.1AT5G25140.1	0.9	-4.5	2.41e-07	cytochrome P450, family 71, subfamily B, polypeptide 13
AT5G20300.2AT5G20300.2	6.08	-1.1	2.42e-07	Avirulence induced gene (AIG1) family protein
AT5G20300.3AT5G20300.3	6.08	-1.1	2.44e-07	Avirulence induced gene (AIG1) family protein
AT5G20300.1AT5G20300.1	6.08	-1.1	2.44e-07	Avirulence induced gene (AIG1) family protein
AT1G69480.1AT1G69480.1	1.87	-3.23	2.44e-07	EXS (ERD1/XPR1/SYG1) family protein
AT5G57685.1AT5G57685.1	9.06	-1.33	2.45e-07	glutamine dumper 3
AT5G20790.2AT5G20790.2	1.12	-2.29	2.49e-07	unknown protein
AT2G31400.1AT2G31400.1	5.63	-1.18	2.49e-07	genomes uncoupled 1
AT2G41850.1AT2G41850.1	-0.41	-7.09	2.53e-07	polygalacturonase abscission zone A. thaliana
AT4G24020.1AT4G24020.1	4.55	-1.36	2.59e-07	NIN like protein 7
AT3G51840.1AT3G51840.1	7.94	-1.14	2.7e-07	acyl-CoA oxidase 4
AT5G53120.1AT5G53120.1	3.6	-1.89	2.71e-07	spermidine synthase 3
AT4G34710.1AT4G34710.1	7.43	-1.75	2.72e-07	arginine decarboxylase 2
AT3G26580.1AT3G26580.1	9.76	-1.72	2.74e-07	Tetratricopeptide repeat (TPR)-like superfamily protein
AT2G25940.1AT2G25940.1	-0.09	-2.9	2.79e-07	alpha-vacuolar processing enzyme
AT1G07630.1AT1G07630.1	5.42	-1.28	2.81e-07	pol-like 5
AT3G29200.1AT3G29200.1	6.06	-1.06	2.81e-07	chorismate mutase 1
AT4G34710.2AT4G34710.2	7.42	-1.75	2.83e-07	arginine decarboxylase 2
AT5G38710.1AT5G38710.1	3.65	-3.47	2.87e-07	Methylenetetrahydrofolate reductase family protein
AT1G03230.1AT1G03230.1	5.39	-1.22	2.91e-07	Eukaryotic aspartyl protease family protein
AT2G29470.1AT2G29470.1	5.03	-2.92	3e-07	glutathione S-transferase tau 3
AT1G80160.1AT1G80160.1	7.21	-2.57	3.05e-07	Lactoylglutathione lyase / glyoxalase I family protein
AT5G18270.2AT5G18270.2	4.76	-2.13	3.07e-07	Arabidopsis NAC domain containing protein 87
AT1G09130.3AT1G09130.3	4.38	-0.92	3.07e-07	ATP-dependent caseinolytic (Clp) protease/crotonase family protein
AT1G63720.1AT1G63720.1	4.65	-1.94	3.12e-07	unknown protein
AT5G18270.1AT5G18270.1	4.76	-2.13	3.15e-07	Arabidopsis NAC domain containing protein 87
AT1G70140.1AT1G70140.1	4.54	-1.76	3.15e-07	formin 8
AT4G11330.1AT4G11330.1	1.48	-2.32	3.16e-07	MAP kinase 5
AT4G34230.2AT4G34230.2	5.28	-1.73	3.24e-07	cinnamyl alcohol dehydrogenase 5
AT3G46670.1AT3G46670.1	1.85	-2.71	3.29e-07	UDP-glucosyl transferase 76E11
AT1G77000.1AT1G77000.1	4.8	-1.45	3.31e-07	RNI-like superfamily protein
AT2G34360.1AT2G34360.1	0.2	-2.81	3.32e-07	MATE efflux family protein
AT3G19910.1AT3G19910.1	3.42	-1.53	3.35e-07	RING/U-box superfamily protein
AT1G04350.1AT1G04350.1	4.73	-1.79	3.36e-07	2-oxoglutarate (2OG) and Fe(II)-dependent oxygenase superfamily protein
AT3G03700.1AT3G03700.1	5.6	-1.22	3.46e-07	Plasma-membrane choline transporter family protein
AT4G37980.2AT4G37980.2	1.55	-3.18	3.54e-07	elicitor-activated gene 3-1
AT3G23540.2AT3G23540.2	3.03	-1.35	3.55e-07	alpha/beta-Hydrolases superfamily protein
AT1G54270.1AT1G54270.1	7.05	-1.04	3.56e-07	eif4a-2
AT5G54870.1AT5G54870.1	5.55	-1.47	3.57e-07	unknown protein
AT1G73650.3AT1G73650.3	3.44	-1.46	3.71e-07	Protein of unknown function (DUF1295)
AT5G58320.1AT5G58320.1	5.09	-1.43	3.72e-07	Kinase interacting (KIP1-like) family protein
AT1G79890.1AT1G79890.1	1.96	-2.56	3.79e-07	RAD3-like DNA-binding helicase protein
AT3G48850.1AT3G48850.1	1.08	-7.22	3.8e-07	phosphate transporter 3;2
AT1G68620.1AT1G68620.1	5.29	-3.64	3.81e-07	alpha/beta-Hydrolases superfamily protein
AT5G53120.2AT5G53120.2	3.59	-1.88	3.86e-07	spermidine synthase 3
AT5G59840.1AT5G59840.1	5.99	-1.26	3.87e-07	Ras-related small GTP-binding family protein
AT1G72510.1AT1G72510.1	7.49	-1.43	3.87e-07	Protein of unknown function (DUF1677)
AT3G14850.1AT3G14850.1	1.93	-2.6	3.97e-07	TRICHOME BIREFRINGENCE-LIKE 41
AT4G15610.1AT4G15610.1	6.54	-1.93	4.03e-07	Uncharacterised protein family (UPF0497)
AT4G34230.1AT4G34230.1	5.32	-1.74	4.11e-07	cinnamyl alcohol dehydrogenase 5
AT3G19700.1AT3G19700.1	1.82	-7.78	4.11e-07	Leucine-rich repeat protein kinase family protein
AT1G53570.4AT1G53570.4	5.79	-1.24	4.25e-07	mitogen-activated protein kinase kinase kinase 3
AT1G69730.1AT1G69730.1	2.47	-3.46	4.27e-07	Wall-associated kinase family protein
AT5G57655.1AT5G57655.1	8.24	-1.41	4.41e-07	xylose isomerase family protein
AT1G53570.2AT1G53570.2	5.79	-1.24	4.41e-07	mitogen-activated protein kinase kinase kinase 3
AT1G53570.1AT1G53570.1	5.79	-1.24	4.41e-07	mitogen-activated protein kinase kinase kinase 3
AT1G53570.5AT1G53570.5	5.79	-1.24	4.42e-07	mitogen-activated protein kinase kinase kinase 3
AT4G25692.1AT4G25692.1	6.04	-1.34	4.46e-07	conserved peptide upstream open reading frame 13
AT1G02930.1AT1G02930.1	4.65	-3.56	4.5e-07	glutathione S-transferase 6
AT5G57655.2AT5G57655.2	8.24	-1.41	4.52e-07	xylose isomerase family protein
AT4G25690.1AT4G25690.1	6.04	-1.34	4.52e-07	unknown protein
AT5G52810.1AT5G52810.1	4.32	-1.3	4.52e-07	NAD(P)-binding Rossmann-fold superfamily protein
AT1G70640.1AT1G70640.1	0.49	-4.67	4.55e-07	octicosapeptide/Phox/Bem1p (PB1) domain-containing protein
AT4G02280.1AT4G02280.1	5.8	-2.78	4.63e-07	sucrose synthase 3
AT2G30250.1AT2G30250.1	5	-2.64	4.68e-07	WRKY DNA-binding protein 25
AT5G05930.2AT5G05930.2	5.17	-1.21	4.9e-07	guanylyl cyclase 1
AT2G33750.2AT2G33750.2	-0.73	-5.25	5e-07	purine permease 2
AT5G05930.1AT5G05930.1	5.17	-1.21	5.02e-07	guanylyl cyclase 1
AT2G03730.2AT2G03730.2	5.01	-1.38	5.12e-07	ACT domain repeat 5
AT1G71695.1AT1G71695.1	5.43	-1.33	5.27e-07	Peroxidase superfamily protein
AT3G44310.2AT3G44310.2	9.64	-1.16	5.37e-07	nitrilase 1
AT5G46780.1AT5G46780.1	3.79	-1.92	5.48e-07	VQ motif-containing protein
AT1G12150.1AT1G12150.1	4.19	-1.67	5.51e-07	Plant protein of unknown function (DUF827)
AT3G44310.1AT3G44310.1	9.64	-1.16	5.51e-07	nitrilase 1
AT3G55640.1AT3G55640.1	3.37	-1.28	5.67e-07	Mitochondrial substrate carrier family protein
AT5G40690.1AT5G40690.1	9.53	-2.94	5.78e-07	unknown protein
AT1G03840.1AT1G03840.1	3.22	-2.27	5.78e-07	C2H2 and C2HC zinc fingers superfamily protein
AT5G59400.1AT5G59400.1	4.14	-1.48	5.8e-07	unknown protein
AT1G77920.1AT1G77920.1	3.23	-2.58	5.83e-07	bZIP transcription factor family protein
AT2G23840.1AT2G23840.1	1.96	-2.04	5.83e-07	HNH endonuclease
AT2G38970.1AT2G38970.1	5.11	-1.48	5.83e-07	Zinc finger (C3HC4-type RING finger) family protein
AT1G03840.2AT1G03840.2	3.22	-2.27	5.84e-07	C2H2 and C2HC zinc fingers superfamily protein
AT3G46650.1AT3G46650.1	-0.49	-4.04	5.87e-07	UDP-Glycosyltransferase superfamily protein
AT4G11890.1AT4G11890.1	2.28	-4.45	5.99e-07	Protein kinase superfamily protein
AT4G11890.2AT4G11890.2	2.28	-4.45	5.99e-07	Protein kinase superfamily protein
AT4G11890.3AT4G11890.3	2.28	-4.45	5.99e-07	Protein kinase superfamily protein
AT4G11890.4AT4G11890.4	2.28	-4.45	5.99e-07	Protein kinase superfamily protein
AT1G08920.3AT1G08920.3	2.87	-2.56	5.99e-07	ERD (early response to dehydration) six-like 1
AT4G18210.1AT4G18210.1	1.5	-2.46	6.05e-07	purine permease 10
AT2G41231.2AT2G41231.2	3.26	-2.64	6.2e-07	unknown protein
AT3G08870.1AT3G08870.1	1.77	-2.99	6.2e-07	Concanavalin A-like lectin protein kinase family protein
AT3G59850.1AT3G59850.1	-0.39	-3.3	6.23e-07	Pectin lyase-like superfamily protein
AT4G16670.1AT4G16670.1	4.29	-1.72	6.49e-07	Plant protein of unknown function (DUF828) with plant pleckstrin homology-like region
AT5G58320.2AT5G58320.2	5.21	-1.43	6.58e-07	Kinase interacting (KIP1-like) family protein
AT5G43380.1AT5G43380.1	5.28	-1.67	6.66e-07	type one serine/threonine protein phosphatase 6
AT3G09840.1AT3G09840.1	8.11	-0.95	6.79e-07	cell division cycle 48
AT2G15690.1AT2G15690.1	4.22	-1.71	6.8e-07	Tetratricopeptide repeat (TPR)-like superfamily protein
AT5G41800.1AT5G41800.1	2.83	-1.97	6.98e-07	Transmembrane amino acid transporter family protein
AT4G21470.1AT4G21470.1	3.41	-1.54	7.5e-07	riboflavin kinase/FMN hydrolase
AT5G01770.1AT5G01770.1	2.13	-1.67	7.57e-07	HEAT repeat ;WD domain, G-beta repeat protein protein
AT2G03850.1AT2G03850.1	2.65	-2.46	7.58e-07	Late embryogenesis abundant protein (LEA) family protein
AT4G25640.2AT4G25640.2	6.69	-1.45	7.75e-07	detoxifying efflux carrier 35
AT5G15180.1AT5G15180.1	2.61	-2.43	7.91e-07	Peroxidase superfamily protein
AT2G34660.2AT2G34660.2	6.55	-1.38	7.99e-07	multidrug resistance-associated protein 2
AT2G18420.1AT2G18420.1	0.18	-3.46	8e-07	Gibberellin-regulated family protein
AT5G47740.2AT5G47740.2	0.86	-5.9	8.02e-07	Adenine nucleotide alpha hydrolases-like superfamily protein
AT2G34660.1AT2G34660.1	6.55	-1.38	8.19e-07	multidrug resistance-associated protein 2
AT1G14870.1AT1G14870.1	6.14	-3.1	8.24e-07	PLANT CADMIUM RESISTANCE 2
AT4G25690.2AT4G25690.2	6.04	-1.31	8.43e-07	unknown protein
AT1G75000.1AT1G75000.1	4.14	-1.62	8.43e-07	GNS1/SUR4 membrane protein family
AT5G65210.2AT5G65210.2	4.97	-1.75	8.51e-07	bZIP transcription factor family protein
AT1G32380.1AT1G32380.1	4.4	-1.42	8.66e-07	phosphoribosyl pyrophosphate (PRPP) synthase 2
AT1G73650.2AT1G73650.2	3.71	-1.49	8.72e-07	Protein of unknown function (DUF1295)
AT5G65210.4AT5G65210.4	4.96	-1.75	8.76e-07	bZIP transcription factor family protein
AT3G55900.1AT3G55900.1	0.29	-3.42	8.76e-07	F-box family protein
AT3G63380.1AT3G63380.1	1.65	-2.45	8.92e-07	ATPase E1-E2 type family protein / haloacid dehalogenase-like hydrolase family protein
AT5G65210.5AT5G65210.5	4.97	-1.75	8.94e-07	bZIP transcription factor family protein
AT5G65210.3AT5G65210.3	4.96	-1.75	9.26e-07	bZIP transcription factor family protein
AT5G65210.1AT5G65210.1	4.97	-1.75	9.31e-07	bZIP transcription factor family protein
AT2G46430.2AT2G46430.2	2.51	-3.37	9.4e-07	cyclic nucleotide gated channel 3
AT2G46430.1AT2G46430.1	2.56	-3.49	9.49e-07	cyclic nucleotide gated channel 3
AT5G65210.6AT5G65210.6	4.97	-1.75	9.7e-07	bZIP transcription factor family protein
AT2G20030.1AT2G20030.1	-0.18	-2.94	9.82e-07	RING/U-box superfamily protein
AT4G20930.1AT4G20930.1	3.96	-1.42	1e-06	6-phosphogluconate dehydrogenase family protein
AT4G27830.1AT4G27830.1	3.8	-1.32	1.03e-06	beta glucosidase 10
AT2G33150.1AT2G33150.1	7.64	-1.33	1.05e-06	peroxisomal 3-ketoacyl-CoA thiolase 3
AT5G47740.1AT5G47740.1	0.87	-5.91	1.07e-06	Adenine nucleotide alpha hydrolases-like superfamily protein
AT5G53120.3AT5G53120.3	3.51	-1.9	1.08e-06	spermidine synthase 3
AT3G05400.1AT3G05400.1	4.53	-2.86	1.09e-06	Major facilitator superfamily protein
AT3G03890.2AT3G03890.2	3.51	-1.49	1.1e-06	FMN binding
AT5G61010.1AT5G61010.1	3.48	-2.11	1.12e-06	exocyst subunit exo70 family protein E2
AT5G61010.2AT5G61010.2	3.48	-2.11	1.15e-06	exocyst subunit exo70 family protein E2
AT4G12080.1AT4G12080.1	3.05	-1.59	1.16e-06	AT-hook motif nuclear-localized protein 1
AT5G53120.4AT5G53120.4	3.51	-1.9	1.16e-06	spermidine synthase 3
AT5G53120.5AT5G53120.5	3.51	-1.9	1.16e-06	spermidine synthase 3
AT5G20150.1AT5G20150.1	4.13	-1.58	1.18e-06	SPX domain gene 1
AT5G01030.2AT5G01030.2	5.64	-1.08	1.18e-06	Protein of unknown function (DUF3527)
AT1G60610.2AT1G60610.2	5.68	-1.13	1.2e-06	SBP (S-ribonuclease binding protein) family protein
AT3G47480.1AT3G47480.1	1.84	-4.84	1.2e-06	Calcium-binding EF-hand family protein
AT3G53040.1AT3G53040.1	2.35	-3.76	1.24e-06	late embryogenesis abundant protein, putative / LEA protein, putative
AT1G60610.3AT1G60610.3	5.67	-1.13	1.26e-06	SBP (S-ribonuclease binding protein) family protein
AT3G25250.1AT3G25250.1	4	-3.45	1.26e-06	AGC (cAMP-dependent, cGMP-dependent and protein kinase C) kinase family protein
AT3G06390.1AT3G06390.1	0.59	-2.94	1.26e-06	Uncharacterised protein family (UPF0497)
AT4G33240.3AT4G33240.3	5.2	-0.94	1.31e-06	1-phosphatidylinositol-4-phosphate 5-kinases;zinc ion binding;1-phosphatidylinositol-3-phosphate 5-kinases
AT3G58750.1AT3G58750.1	4.42	-1.21	1.33e-06	citrate synthase 2
AT4G11600.1AT4G11600.1	5.49	-0.91	1.35e-06	glutathione peroxidase 6
AT2G32620.1AT2G32620.1	0.18	-3.64	1.36e-06	cellulose synthase-like B
AT1G72770.1AT1G72770.1	6.74	-1.52	1.37e-06	homology to ABI1
AT5G16360.1AT5G16360.1	2.6	-2	1.4e-06	NC domain-containing protein-related
AT1G49960.1AT1G49960.1	3.35	-1.31	1.4e-06	Xanthine/uracil permease family protein
AT4G26200.1AT4G26200.1	1.74	-5.98	1.42e-06	1-amino-cyclopropane-1-carboxylate synthase 7
AT1G23200.1AT1G23200.1	4.31	-2.31	1.45e-06	Plant invertase/pectin methylesterase inhibitor superfamily
AT3G06510.2AT3G06510.2	3.87	-1.64	1.45e-06	Glycosyl hydrolase superfamily protein
AT5G46874.1AT5G46874.1	0.73	-3.24	1.46e-06	Putative membrane lipoprotein
AT5G01030.1AT5G01030.1	5.62	-1.06	1.49e-06	Protein of unknown function (DUF3527)
AT5G59220.1AT5G59220.1	7.69	-2.36	1.51e-06	highly ABA-induced PP2C gene 1
AT1G60610.1AT1G60610.1	5.86	-1.11	1.52e-06	SBP (S-ribonuclease binding protein) family protein
AT1G68820.1AT1G68820.1	4.14	-1.31	1.56e-06	Transmembrane Fragile-X-F-associated protein
AT3G27380.1AT3G27380.1	5.16	-1.17	1.58e-06	succinate dehydrogenase 2-1
AT3G27380.2AT3G27380.2	5.16	-1.17	1.6e-06	succinate dehydrogenase 2-1
AT3G02020.1AT3G02020.1	0.76	-8.98	1.6e-06	aspartate kinase 3
AT5G53120.6AT5G53120.6	3.36	-2	1.62e-06	spermidine synthase 3
AT2G38560.1AT2G38560.1	4.98	-1.44	1.62e-06	transcript elongation factor IIS
AT1G73040.1AT1G73040.1	0.79	-2.78	1.65e-06	Mannose-binding lectin superfamily protein
AT5G46460.1AT5G46460.1	4.75	-1.5	1.68e-06	Pentatricopeptide repeat (PPR) superfamily protein
AT5G04490.1AT5G04490.1	2.65	-1.67	1.73e-06	vitamin E pathway gene 5
AT4G13250.1AT4G13250.1	8.25	-1.37	1.77e-06	NAD(P)-binding Rossmann-fold superfamily protein
AT3G56200.1AT3G56200.1	2.97	-2.19	1.78e-06	Transmembrane amino acid transporter family protein
AT1G53570.3AT1G53570.3	5.68	-1.23	1.79e-06	mitogen-activated protein kinase kinase kinase 3
AT4G13345.1AT4G13345.1	2.82	-1.57	1.8e-06	Serinc-domain containing serine and sphingolipid biosynthesis protein
AT2G47190.1AT2G47190.1	4.94	-2.84	1.83e-06	myb domain protein 2
AT1G72770.2AT1G72770.2	6.73	-1.51	1.83e-06	homology to ABI1
AT3G60080.1AT3G60080.1	6.37	-1.07	1.83e-06	RING/U-box superfamily protein
AT5G40960.1AT5G40960.1	5.79	-1.23	1.84e-06	Protein of unknown function (DUF 3339)
AT4G13250.2AT4G13250.2	8.25	-1.37	1.86e-06	NAD(P)-binding Rossmann-fold superfamily protein
AT1G52720.1AT1G52720.1	5.07	-1.26	1.88e-06	unknown protein
AT5G45800.1AT5G45800.1	6.28	-1.67	1.91e-06	Leucine-rich repeat protein kinase family protein
AT5G62620.1AT5G62620.1	4.02	-1.47	1.92e-06	Galactosyltransferase family protein
AT5G62620.2AT5G62620.2	4.02	-1.48	1.98e-06	Galactosyltransferase family protein
AT5G24670.1AT5G24670.1	3.99	-1.44	1.99e-06	Cytidine/deoxycytidylate deaminase family protein
AT3G18830.1AT3G18830.1	6.87	-2.19	1.99e-06	polyol/monosaccharide transporter 5
AT2G42750.1AT2G42750.1	6.92	-1.6	2.01e-06	DNAJ heat shock N-terminal domain-containing protein
AT5G66658.1AT5G66658.1	3.81	-1.65	2.03e-06	unknown protein
AT5G65380.1AT5G65380.1	4.04	-1.8	2.03e-06	MATE efflux family protein
AT4G05590.2AT4G05590.2	3.13	-1.74	2.04e-06	unknown protein
AT2G32530.1AT2G32530.1	7.89	-2.29	2.05e-06	cellulose synthase-like B3
AT5G58350.1AT5G58350.1	3.73	-1.84	2.08e-06	with no lysine (K) kinase 4
AT4G28490.1AT4G28490.1	5.15	-1.9	2.09e-06	Leucine-rich receptor-like protein kinase family protein
AT1G08450.1AT1G08450.1	7.02	-1.2	2.1e-06	calreticulin 3
AT2G41230.1AT2G41230.1	5.6	-2.74	2.12e-06	unknown protein
AT1G08450.2AT1G08450.2	7.01	-1.2	2.15e-06	calreticulin 3
AT1G14130.1AT1G14130.1	2.06	-1.78	2.18e-06	2-oxoglutarate (2OG) and Fe(II)-dependent oxygenase superfamily protein
AT5G01820.1AT5G01820.1	8.52	-1.18	2.22e-06	serine/threonine protein kinase 1
AT3G03890.1AT3G03890.1	3.82	-1.38	2.23e-06	FMN binding
AT1G44800.1AT1G44800.1	8.27	-1.61	2.25e-06	nodulin MtN21 /EamA-like transporter family protein
AT3G17000.1AT3G17000.1	5.42	-1.48	2.27e-06	ubiquitin-conjugating enzyme 32
AT1G35350.1AT1G35350.1	6.36	-2.18	2.37e-06	EXS (ERD1/XPR1/SYG1) family protein
AT5G49280.1AT5G49280.1	3.9	-1.63	2.38e-06	hydroxyproline-rich glycoprotein family protein
AT3G05400.2AT3G05400.2	4.44	-2.86	2.43e-06	Major facilitator superfamily protein
AT5G54500.2AT5G54500.2	6.51	-1.01	2.43e-06	flavodoxin-like quinone reductase 1
AT4G05590.1AT4G05590.1	3.14	-1.73	2.43e-06	unknown protein
AT5G50660.1AT5G50660.1	-0.7	-4.18	2.51e-06	Protein of unknown function (DUF 3339)
AT2G40670.1AT2G40670.1	4.72	-2.5	2.53e-06	response regulator 16
AT4G38060.2AT4G38060.2	7.61	-1.55	2.56e-06	unknown protein
AT2G18540.1AT2G18540.1	6.04	-2.46	2.58e-06	RmlC-like cupins superfamily protein
AT1G80830.1AT1G80830.1	3.6	-1.99	2.6e-06	natural resistance-associated macrophage protein 1
AT5G54500.1AT5G54500.1	6.87	-1	2.74e-06	flavodoxin-like quinone reductase 1
AT4G34131.1AT4G34131.1	3.61	-2.4	2.78e-06	UDP-glucosyl transferase 73B3
AT4G13345.2AT4G13345.2	2.8	-1.56	2.78e-06	Serinc-domain containing serine and sphingolipid biosynthesis protein
AT4G30490.1AT4G30490.1	3.38	-2.31	2.78e-06	AFG1-like ATPase family protein
AT5G03490.1AT5G03490.1	3.07	-1.86	2.8e-06	UDP-Glycosyltransferase superfamily protein
AT3G10420.2AT3G10420.2	5.76	-1.38	2.82e-06	P-loop containing nucleoside triphosphate hydrolases superfamily protein
AT3G22370.1AT3G22370.1	5.38	-2.67	2.84e-06	alternative oxidase 1A
AT1G09740.1AT1G09740.1	2.51	-1.81	2.87e-06	Adenine nucleotide alpha hydrolases-like superfamily protein
AT2G32660.1AT2G32660.1	1.5	-3.14	2.87e-06	receptor like protein 22
AT3G10420.1AT3G10420.1	5.76	-1.38	2.9e-06	P-loop containing nucleoside triphosphate hydrolases superfamily protein
AT5G58320.3AT5G58320.3	5.22	-1.42	2.95e-06	Kinase interacting (KIP1-like) family protein
AT1G01150.1AT1G01150.1	-0.48	-7.57	2.98e-06	Homeodomain-like protein with RING/FYVE/PHD-type zinc finger domain
AT1G13330.1AT1G13330.1	1.43	-4.42	3.06e-06	Arabidopsis Hop2 homolog
AT2G32510.1AT2G32510.1	4.53	-2.33	3.19e-06	mitogen-activated protein kinase kinase kinase 17
AT3G15580.1AT3G15580.1	5.22	-1.26	3.22e-06	Ubiquitin-like superfamily protein
AT5G01810.1AT5G01810.1	6.78	-1.1	3.37e-06	CBL-interacting protein kinase 15
AT5G01810.2AT5G01810.2	6.78	-1.1	3.42e-06	CBL-interacting protein kinase 15
AT4G16110.1AT4G16110.1	6.24	-1.39	3.45e-06	response regulator 2
AT3G51730.1AT3G51730.1	7	-1.24	3.45e-06	saposin B domain-containing protein
AT1G63800.1AT1G63800.1	6.48	-1.83	3.51e-06	ubiquitin-conjugating enzyme 5
AT4G15765.1AT4G15765.1	2.16	-1.55	3.58e-06	FAD/NAD(P)-binding oxidoreductase family protein
AT4G01870.1AT4G01870.1	4.3	-2.48	3.59e-06	tolB protein-related
AT1G04500.1AT1G04500.1	3.44	-2.08	3.64e-06	CCT motif family protein
AT1G53580.2AT1G53580.2	4.89	-1.7	3.64e-06	glyoxalase II 3
AT1G67070.1AT1G67070.1	-0.02	-5.48	3.67e-06	Mannose-6-phosphate isomerase, type I
AT3G05165.2AT3G05165.2	5.77	-2.18	3.79e-06	Major facilitator superfamily protein
AT5G55360.1AT5G55360.1	-1.05	-3.96	3.83e-06	MBOAT (membrane bound O-acyl transferase) family protein
AT1G76150.1AT1G76150.1	5	-1	3.87e-06	enoyl-CoA hydratase 2
AT1G01560.2AT1G01560.2	1.22	-4.19	3.89e-06	MAP kinase 11
AT1G73650.1AT1G73650.1	3.21	-1.43	3.91e-06	Protein of unknown function (DUF1295)
AT4G24590.1AT4G24590.1	5.43	-1.06	3.93e-06	unknown protein
AT2G24260.1AT2G24260.1	3.29	-1.32	3.95e-06	LJRHL1-like 1
AT1G64610.2AT1G64610.2	3.64	-1.82	3.96e-06	Transducin/WD40 repeat-like superfamily protein
AT5G13740.1AT5G13740.1	3.37	-1.29	3.96e-06	zinc induced facilitator 1
AT4G17840.1AT4G17840.1	3.63	-1.48	4.01e-06	unknown protein
AT5G45470.1AT5G45470.1	5.48	-1.53	4.01e-06	Protein of unknown function (DUF594)
AT4G23980.1AT4G23980.1	7.05	-0.96	4.05e-06	auxin response factor 9
AT3G63030.1AT3G63030.1	4.19	-1.41	4.07e-06	methyl-CPG-binding domain 4
AT1G24793.2AT1G24793.2	4.56	-0.98	4.08e-06	UDP-3-O-acyl N-acetylglycosamine deacetylase family protein
AT3G17110.1AT3G17110.1	3.03	-2.35	4.17e-06	pseudogene
AT3G63280.2AT3G63280.2	2.54	-2.2	4.24e-06	NIMA-related kinase 4
AT3G63280.1AT3G63280.1	2.57	-2.18	4.25e-06	NIMA-related kinase 4
AT4G03039.1AT4G03039.1	-0.25	-4.72	4.32e-06	MIR826a; miRNA
AT5G02420.1AT5G02420.1	4.56	-1.27	4.35e-06	unknown protein
AT3G54140.1AT3G54140.1	7.2	-1.48	4.36e-06	peptide transporter 1
AT2G24180.1AT2G24180.1	3.61	-1.25	4.42e-06	cytochrome p450 71b6
AT3G26940.1AT3G26940.1	1.25	-2.1	4.57e-06	Protein kinase superfamily protein
AT5G57530.1AT5G57530.1	-0.49	-3.03	4.57e-06	xyloglucan endotransglucosylase/hydrolase 12
AT2G32160.2AT2G32160.2	2.97	-2.38	4.74e-06	S-adenosyl-L-methionine-dependent methyltransferases superfamily protein
AT2G40110.2AT2G40110.2	6.37	-1.37	4.79e-06	Yippee family putative zinc-binding protein
AT5G27520.1AT5G27520.1	5.27	-1.06	4.83e-06	peroxisomal adenine nucleotide carrier 2
AT1G61810.1AT1G61810.1	2.73	-3.84	4.84e-06	beta-glucosidase 45
AT5G27060.1AT5G27060.1	1.4	-3.07	4.84e-06	receptor like protein 53
AT2G21620.2AT2G21620.2	8.22	-1.19	4.92e-06	Adenine nucleotide alpha hydrolases-like superfamily protein
AT2G21620.1AT2G21620.1	8.22	-1.19	4.92e-06	Adenine nucleotide alpha hydrolases-like superfamily protein
AT4G15620.1AT4G15620.1	10.2	-2.15	4.97e-06	Uncharacterised protein family (UPF0497)
AT4G34180.1AT4G34180.1	6.56	-1.33	4.98e-06	Cyclase family protein
AT4G11910.1AT4G11910.1	5.51	-2	5.02e-06	unknown protein
AT5G01810.3AT5G01810.3	6.54	-1.06	5.09e-06	CBL-interacting protein kinase 15
AT3G28210.1AT3G28210.1	1.84	-3.29	5.31e-06	zinc finger (AN1-like) family protein
AT2G38860.1AT2G38860.1	5.59	-2.48	5.46e-06	Class I glutamine amidotransferase-like superfamily protein
AT2G38860.2AT2G38860.2	5.59	-2.48	5.46e-06	Class I glutamine amidotransferase-like superfamily protein
AT3G03540.1AT3G03540.1	-0.77	-4.04	5.52e-06	non-specific phospholipase C5
AT4G27020.1AT4G27020.1	4.73	-1.55	5.57e-06	unknown protein
AT1G08450.3AT1G08450.3	6.9	-1.18	5.58e-06	calreticulin 3
AT2G40110.1AT2G40110.1	6.37	-1.37	5.6e-06	Yippee family putative zinc-binding protein
AT4G32810.1AT4G32810.1	3.74	-2.85	5.62e-06	carotenoid cleavage dioxygenase 8
AT5G06230.1AT5G06230.1	3.01	-1.57	5.72e-06	TRICHOME BIREFRINGENCE-LIKE 9
AT5G67350.1AT5G67350.1	5.78	-1.19	5.73e-06	unknown protein
AT3G30180.1AT3G30180.1	6.13	-1.53	5.75e-06	brassinosteroid-6-oxidase 2
AT2G26230.1AT2G26230.1	3.57	-1.05	5.79e-06	uricase / urate oxidase / nodulin 35, putative
AT1G05100.1AT1G05100.1	5.19	-2.16	5.82e-06	mitogen-activated protein kinase kinase kinase 18
AT1G24150.1AT1G24150.1	5.53	-1.39	5.88e-06	formin homologue 4
AT3G03790.3AT3G03790.3	5.42	-0.79	5.95e-06	ankyrin repeat family protein / regulator of chromosome condensation (RCC1) family protein
AT1G70810.1AT1G70810.1	2.91	-2.21	5.98e-06	Calcium-dependent lipid-binding (CaLB domain) family protein
AT2G40670.2AT2G40670.2	4.76	-2.5	6.04e-06	response regulator 16
AT2G01890.2AT2G01890.2	4.09	-2.06	6.04e-06	purple acid phosphatase 8
AT3G47540.2AT3G47540.2	2.25	-1.66	6.05e-06	Chitinase family protein
AT1G16890.3AT1G16890.3	6.56	-0.99	6.09e-06	ubiquitin-conjugating enzyme 36
AT1G25210.2AT1G25210.2	4.58	-0.97	6.22e-06	UDP-3-O-acyl N-acetylglycosamine deacetylase family protein
AT5G08480.2AT5G08480.2	2.73	-1.89	6.23e-06	VQ motif-containing protein
AT2G32540.1AT2G32540.1	3.77	-2.27	6.25e-06	cellulose synthase-like B4
AT4G19960.1AT4G19960.1	2.27	-1.82	6.28e-06	K+ uptake permease 9
AT4G19960.2AT4G19960.2	2.27	-1.82	6.28e-06	K+ uptake permease 9
AT1G64610.1AT1G64610.1	3.63	-1.81	6.36e-06	Transducin/WD40 repeat-like superfamily protein
AT2G01890.1AT2G01890.1	4.1	-2.06	6.5e-06	purple acid phosphatase 8
AT2G21780.1AT2G21780.1	4.05	-1.5	6.53e-06	unknown protein
AT2G33750.1AT2G33750.1	-0.81	-5.05	6.87e-06	purine permease 2
AT4G33240.2AT4G33240.2	5.07	-0.89	6.93e-06	1-phosphatidylinositol-4-phosphate 5-kinases;zinc ion binding;1-phosphatidylinositol-3-phosphate 5-kinases
AT3G03790.1AT3G03790.1	5.53	-0.8	6.95e-06	ankyrin repeat family protein / regulator of chromosome condensation (RCC1) family protein
AT3G03790.2AT3G03790.2	5.53	-0.8	6.95e-06	ankyrin repeat family protein / regulator of chromosome condensation (RCC1) family protein
AT3G14850.2AT3G14850.2	1.95	-2.58	6.96e-06	TRICHOME BIREFRINGENCE-LIKE 41
AT1G09970.1AT1G09970.1	8.59	-1.13	7.01e-06	Leucine-rich receptor-like protein kinase family protein
AT4G00700.1AT4G00700.1	4.17	-2.58	7.08e-06	C2 calcium/lipid-binding plant phosphoribosyltransferase family protein
AT1G24793.1AT1G24793.1	4.61	-0.98	7.13e-06	UDP-3-O-acyl N-acetylglycosamine deacetylase family protein
AT1G55510.1AT1G55510.1	3.43	-1.13	7.15e-06	branched-chain alpha-keto acid decarboxylase E1 beta subunit
AT1G72930.1AT1G72930.1	5.96	-2.04	7.2e-06	toll/interleukin-1 receptor-like
AT1G79380.1AT1G79380.1	5.57	-1.25	7.22e-06	Ca(2)-dependent phospholipid-binding protein (Copine) family
AT5G20000.1AT5G20000.1	5.36	-1.11	7.38e-06	AAA-type ATPase family protein
AT4G33240.1AT4G33240.1	5.1	-0.86	7.43e-06	1-phosphatidylinositol-4-phosphate 5-kinases;zinc ion binding;1-phosphatidylinositol-3-phosphate 5-kinases
AT1G11190.1AT1G11190.1	5.84	-1.6	7.53e-06	bifunctional nuclease i
AT3G01830.2AT3G01830.2	0.85	-2.25	7.66e-06	Calcium-binding EF-hand family protein
AT5G21990.1AT5G21990.1	5.13	-1.2	7.7e-06	Tetratricopeptide repeat (TPR)-like superfamily protein
AT4G38930.2AT4G38930.2	6	-1.07	7.72e-06	Ubiquitin fusion degradation UFD1 family protein
AT1G72930.2AT1G72930.2	5.81	-2.03	7.74e-06	toll/interleukin-1 receptor-like
AT1G34220.2AT1G34220.2	3.87	-0.94	7.77e-06	Regulator of Vps4 activity in the MVB pathway protein
AT3G10970.1AT3G10970.1	5.39	-1.01	7.86e-06	Haloacid dehalogenase-like hydrolase (HAD) superfamily protein
AT1G34220.1AT1G34220.1	3.85	-0.95	7.87e-06	Regulator of Vps4 activity in the MVB pathway protein
AT2G32160.3AT2G32160.3	3.02	-2.37	7.92e-06	S-adenosyl-L-methionine-dependent methyltransferases superfamily protein
AT5G15640.1AT5G15640.1	2.89	-1.4	8.06e-06	Mitochondrial substrate carrier family protein
AT4G08290.2AT4G08290.2	6.61	-1.93	8.06e-06	nodulin MtN21 /EamA-like transporter family protein
AT1G25145.1AT1G25145.1	4.61	-0.97	8.13e-06	UDP-3-O-acyl N-acetylglycosamine deacetylase family protein
AT1G25210.1AT1G25210.1	4.62	-0.97	8.18e-06	UDP-3-O-acyl N-acetylglycosamine deacetylase family protein
AT1G16890.2AT1G16890.2	6.5	-1	8.2e-06	ubiquitin-conjugating enzyme 36
AT3G51090.1AT3G51090.1	3.22	-1.53	8.2e-06	Protein of unknown function (DUF1640)
AT1G76980.1AT1G76980.1	2.17	-1.59	8.32e-06	unknown protein
AT5G27840.1AT5G27840.1	6.08	-1.16	8.34e-06	Calcineurin-like metallo-phosphoesterase superfamily protein
AT3G13330.1AT3G13330.1	4.44	-0.97	8.34e-06	proteasome activating protein 200
AT4G39580.1AT4G39580.1	0.82	-4.29	8.45e-06	Galactose oxidase/kelch repeat superfamily protein
AT1G59700.1AT1G59700.1	3.92	-1.19	8.53e-06	glutathione S-transferase TAU 16
AT5G62460.1AT5G62460.1	3.88	-1.09	8.6e-06	RING/FYVE/PHD zinc finger superfamily protein
AT1G54270.2AT1G54270.2	6.46	-0.91	8.61e-06	eif4a-2
AT3G45290.1AT3G45290.1	1.75	-2.02	8.63e-06	Seven transmembrane MLO family protein
AT4G38930.1AT4G38930.1	6	-1.07	8.66e-06	Ubiquitin fusion degradation UFD1 family protein
AT1G02920.1AT1G02920.1	1.34	-6.08	8.67e-06	glutathione S-transferase 7
AT1G19700.2AT1G19700.2	4.56	-1.11	8.69e-06	BEL1-like homeodomain 10
AT1G71960.1AT1G71960.1	4.61	-1.59	8.78e-06	ATP-binding casette family G25
AT3G10970.3AT3G10970.3	5.35	-1.01	8.86e-06	Haloacid dehalogenase-like hydrolase (HAD) superfamily protein
AT3G51000.1AT3G51000.1	3.4	-1.42	8.89e-06	alpha/beta-Hydrolases superfamily protein
AT3G10970.2AT3G10970.2	5.39	-1	8.89e-06	Haloacid dehalogenase-like hydrolase (HAD) superfamily protein
AT1G36380.1AT1G36380.1	4.58	-1.11	9.05e-06	unknown protein
AT3G07780.1AT3G07780.1	9.08	-1.15	9.05e-06	Protein of unknown function (DUF1423)
AT5G27840.2AT5G27840.2	6.08	-1.16	9.09e-06	Calcineurin-like metallo-phosphoesterase superfamily protein
AT1G21520.1AT1G21520.1	4.53	-2.24	9.26e-06	unknown protein
AT3G57400.1AT3G57400.1	3.93	-1.27	9.27e-06	unknown protein
AT5G54840.1AT5G54840.1	2.23	-2.07	9.32e-06	Ras-related small GTP-binding family protein
AT3G12830.1AT3G12830.1	5.01	-1.97	9.58e-06	SAUR-like auxin-responsive protein family
AT1G09430.1AT1G09430.1	5.7	-1.26	9.67e-06	ATP-citrate lyase A-3
AT1G34340.1AT1G34340.1	2.9	-1.53	9.75e-06	alpha/beta-Hydrolases superfamily protein
AT2G03270.1AT2G03270.1	4.07	-1.12	9.75e-06	DNA-binding protein, putative
AT1G26900.1AT1G26900.1	1.85	-1.81	9.86e-06	Pentatricopeptide repeat (PPR) superfamily protein
AT4G18350.1AT4G18350.1	2.8	-2.98	9.88e-06	nine-cis-epoxycarotenoid dioxygenase 2
AT4G10960.1AT4G10960.1	3.83	-1.45	9.88e-06	UDP-D-glucose/UDP-D-galactose 4-epimerase 5
AT4G36210.3AT4G36210.3	4.97	-1	9.95e-06	Protein of unknown function (DUF726)
AT3G03910.1AT3G03910.1	-0.09	-4.98	1.01e-05	glutamate dehydrogenase 3
AT2G37360.1AT2G37360.1	1.6	-2.43	1.01e-05	ABC-2 type transporter family protein
AT2G45170.2AT2G45170.2	6.33	-1.95	1.02e-05	AUTOPHAGY 8E
AT3G10815.1AT3G10815.1	-0.33	-3.63	1.04e-05	RING/U-box superfamily protein
AT5G46950.1AT5G46950.1	-1	-6.6	1.04e-05	Plant invertase/pectin methylesterase inhibitor superfamily protein
AT2G21560.1AT2G21560.1	6.26	-1.63	1.04e-05	unknown protein
AT2G18690.1AT2G18690.1	2.59	-4.11	1.06e-05	unknown protein
AT5G65110.1AT5G65110.1	5.58	-1.28	1.07e-05	acyl-CoA oxidase 2
AT2G05260.1AT2G05260.1	3.19	-1.42	1.07e-05	alpha/beta-Hydrolases superfamily protein
AT1G73650.4AT1G73650.4	3.25	-1.38	1.09e-05	Protein of unknown function (DUF1295)
AT4G21580.2AT4G21580.2	4.63	-1.08	1.09e-05	oxidoreductase, zinc-binding dehydrogenase family protein
AT3G13380.1AT3G13380.1	2.59	-1.68	1.1e-05	BRI1-like 3
AT1G72770.3AT1G72770.3	6.42	-1.5	1.1e-05	homology to ABI1
AT5G46080.1AT5G46080.1	3.49	-1.16	1.11e-05	Protein kinase superfamily protein
AT1G70300.1AT1G70300.1	6	-1.61	1.13e-05	K+ uptake permease 6
AT3G07730.1AT3G07730.1	3.75	-1.14	1.14e-05	unknown protein
AT2G27500.1AT2G27500.1	4.33	-1.9	1.17e-05	Glycosyl hydrolase superfamily protein
AT2G24580.1AT2G24580.1	4.2	-1.83	1.17e-05	FAD-dependent oxidoreductase family protein
AT4G08290.1AT4G08290.1	6.69	-1.93	1.18e-05	nodulin MtN21 /EamA-like transporter family protein
AT4G21580.1AT4G21580.1	4.64	-1.07	1.21e-05	oxidoreductase, zinc-binding dehydrogenase family protein
AT5G53730.1AT5G53730.1	4.46	-1.92	1.21e-05	Late embryogenesis abundant (LEA) hydroxyproline-rich glycoprotein family
AT5G23050.1AT5G23050.1	3.94	-1.82	1.22e-05	acyl-activating enzyme 17
AT1G79600.1AT1G79600.1	4.83	-1.22	1.22e-05	Protein kinase superfamily protein
AT1G55730.1AT1G55730.1	2.9	-1.25	1.22e-05	cation exchanger 5
AT1G62560.1AT1G62560.1	2.18	-6.14	1.23e-05	flavin-monooxygenase glucosinolate S-oxygenase 3
AT4G21120.1AT4G21120.1	5.15	-3.33	1.23e-05	amino acid transporter 1
AT1G71910.1AT1G71910.1	2.59	-1.65	1.24e-05	unknown protein
AT5G08480.1AT5G08480.1	2.62	-1.89	1.25e-05	VQ motif-containing protein
AT2G32160.1AT2G32160.1	2.87	-2.35	1.25e-05	S-adenosyl-L-methionine-dependent methyltransferases superfamily protein
AT1G55730.2AT1G55730.2	2.9	-1.25	1.26e-05	cation exchanger 5
AT4G09760.1AT4G09760.1	5.09	-2.13	1.26e-05	Protein kinase superfamily protein
AT4G09760.2AT4G09760.2	5.08	-2.13	1.26e-05	Protein kinase superfamily protein
AT4G36210.1AT4G36210.1	4.95	-0.99	1.27e-05	Protein of unknown function (DUF726)
AT1G53580.1AT1G53580.1	4.98	-1.65	1.28e-05	glyoxalase II 3
AT4G09760.3AT4G09760.3	5.09	-2.13	1.29e-05	Protein kinase superfamily protein
AT2G18690.2AT2G18690.2	2.58	-4.11	1.3e-05	unknown protein
AT1G23560.1AT1G23560.1	3.11	-1.41	1.31e-05	Domain of unknown function (DUF220)
AT5G65110.2AT5G65110.2	5.54	-1.27	1.33e-05	acyl-CoA oxidase 2
AT3G22060.1AT3G22060.1	4.69	-3.04	1.34e-05	Receptor-like protein kinase-related family protein
AT4G26700.3AT4G26700.3	1.88	-1.61	1.37e-05	fimbrin 1
AT4G15570.1AT4G15570.1	3.24	-1.38	1.44e-05	P-loop containing nucleoside triphosphate hydrolases superfamily protein
AT1G62370.1AT1G62370.1	6.33	-1.76	1.44e-05	RING/U-box superfamily protein
AT4G26700.1AT4G26700.1	1.87	-1.61	1.44e-05	fimbrin 1
AT1G29800.1AT1G29800.1	3.91	-1.41	1.46e-05	RING/FYVE/PHD-type zinc finger family protein
AT2G46735.1AT2G46735.1	2.32	-1.74	1.47e-05	unknown protein
AT3G22740.1AT3G22740.1	3.9	-2.81	1.47e-05	homocysteine S-methyltransferase 3
AT1G78420.1AT1G78420.1	5.07	-1.02	1.47e-05	RING/U-box superfamily protein
AT1G36390.2AT1G36390.2	4.32	-1.04	1.48e-05	Co-chaperone GrpE family protein
AT4G21580.3AT4G21580.3	4.61	-1.07	1.5e-05	oxidoreductase, zinc-binding dehydrogenase family protein
AT2G33385.1AT2G33385.1	1.99	-2.43	1.5e-05	actin-related protein C2B
AT3G07970.1AT3G07970.1	0.32	-2.56	1.55e-05	Pectin lyase-like superfamily protein
AT3G25620.2AT3G25620.2	6.36	-1.58	1.56e-05	ABC-2 type transporter family protein
AT3G25620.1AT3G25620.1	6.36	-1.58	1.56e-05	ABC-2 type transporter family protein
AT1G03290.2AT1G03290.2	6.28	-1.13	1.56e-05	unknown protein
AT4G36950.1AT4G36950.1	1.4	-2.69	1.57e-05	mitogen-activated protein kinase kinase kinase 21
AT3G51860.1AT3G51860.1	7.28	-1.95	1.58e-05	cation exchanger 3
AT5G25260.1AT5G25260.1	2.95	-2.6	1.59e-05	SPFH/Band 7/PHB domain-containing membrane-associated protein family
AT1G52565.1AT1G52565.1	4.22	-1.61	1.59e-05	unknown protein
AT4G26700.2AT4G26700.2	1.88	-1.6	1.59e-05	fimbrin 1
AT3G48580.1AT3G48580.1	2	-2.56	1.6e-05	xyloglucan endotransglucosylase/hydrolase 11
AT1G22930.1AT1G22930.1	10.35	-1.22	1.63e-05	T-complex protein 11
AT1G22930.2AT1G22930.2	10.35	-1.22	1.63e-05	T-complex protein 11
AT4G25650.1AT4G25650.1	4.12	-0.9	1.63e-05	ACD1-like
AT2G20610.2AT2G20610.2	4.19	-1.45	1.65e-05	Tyrosine transaminase family protein
AT5G07530.1AT5G07530.1	1.63	-2.99	1.67e-05	glycine rich protein 17
AT3G16150.1AT3G16150.1	4.06	-2.7	1.67e-05	N-terminal nucleophile aminohydrolases (Ntn hydrolases) superfamily protein
AT1G67360.2AT1G67360.2	7.87	-1.3	1.68e-05	Rubber elongation factor protein (REF)
AT5G11060.1AT5G11060.1	5.91	-1.24	1.71e-05	KNOTTED1-like homeobox gene 4
AT3G02875.1AT3G02875.1	3.57	-1.33	1.73e-05	Peptidase M20/M25/M40 family protein
AT2G40420.1AT2G40420.1	3.07	-1.11	1.74e-05	Transmembrane amino acid transporter family protein
AT4G04800.1AT4G04800.1	4.45	-1.02	1.74e-05	methionine sulfoxide reductase B3
AT2G32880.1AT2G32880.1	0.91	-2.99	1.75e-05	TRAF-like family protein
AT4G29950.2AT4G29950.2	5.33	-1.57	1.79e-05	Ypt/Rab-GAP domain of gyp1p superfamily protein
AT3G11480.1AT3G11480.1	-0.02	-7.82	1.79e-05	S-adenosyl-L-methionine-dependent methyltransferases superfamily protein
AT1G67360.1AT1G67360.1	7.84	-1.3	1.79e-05	Rubber elongation factor protein (REF)
AT3G44310.3AT3G44310.3	6.71	-1.2	1.82e-05	nitrilase 1
AT1G24610.1AT1G24610.1	2.08	-1.59	1.82e-05	Rubisco methyltransferase family protein
AT4G00870.1AT4G00870.1	4.88	-1.97	1.82e-05	basic helix-loop-helix (bHLH) DNA-binding superfamily protein
AT1G16890.1AT1G16890.1	6.42	-0.99	1.83e-05	ubiquitin-conjugating enzyme 36
AT4G29950.1AT4G29950.1	5.34	-1.58	1.83e-05	Ypt/Rab-GAP domain of gyp1p superfamily protein
AT4G25650.2AT4G25650.2	4.12	-0.9	1.84e-05	ACD1-like
AT1G30040.2AT1G30040.2	3.56	-2.29	1.84e-05	gibberellin 2-oxidase
AT2G33385.2AT2G33385.2	2.03	-2.38	1.86e-05	actin-related protein C2B
AT3G22070.1AT3G22070.1	2.27	-1.59	1.87e-05	proline-rich family protein
AT1G79520.1AT1G79520.1	3.75	-2.04	1.89e-05	Cation efflux family protein
AT3G11080.1AT3G11080.1	0.46	-3.64	1.93e-05	receptor like protein 35
AT5G07530.2AT5G07530.2	1.58	-3.12	1.96e-05	glycine rich protein 17
AT1G79520.2AT1G79520.2	3.75	-2.03	1.97e-05	Cation efflux family protein
AT5G59400.2AT5G59400.2	3.87	-1.48	2e-05	unknown protein
AT2G29990.1AT2G29990.1	3.23	-1.14	2e-05	alternative NAD(P)H dehydrogenase 2
AT3G05165.1AT3G05165.1	5.74	-2.2	2.01e-05	Major facilitator superfamily protein
AT3G05165.3AT3G05165.3	5.74	-2.2	2.01e-05	Major facilitator superfamily protein
AT2G35980.1AT2G35980.1	0.29	-3.64	2.05e-05	Late embryogenesis abundant (LEA) hydroxyproline-rich glycoprotein family
AT3G60680.1AT3G60680.1	4.25	-0.87	2.05e-05	Plant protein of unknown function (DUF641)
AT3G05650.1AT3G05650.1	3.19	-2.29	2.05e-05	receptor like protein 32
AT2G27500.3AT2G27500.3	4.08	-1.83	2.06e-05	Glycosyl hydrolase superfamily protein
AT4G16640.1AT4G16640.1	4.46	-2.8	2.06e-05	Matrixin family protein
AT4G22920.1AT4G22920.1	8.76	-1.43	2.06e-05	non-yellowing 1
AT1G23090.1AT1G23090.1	5.41	-1.25	2.06e-05	sulfate transporter 91
AT3G50480.1AT3G50480.1	2.19	-2.81	2.1e-05	homolog of RPW8 4
AT3G19260.1AT3G19260.1	5.81	-0.9	2.11e-05	LAG1 homologue 2
AT3G15760.1AT3G15760.1	4.63	-1.75	2.13e-05	unknown protein
AT3G56620.1AT3G56620.1	4.13	-2.3	2.14e-05	nodulin MtN21 /EamA-like transporter family protein
AT5G49690.1AT5G49690.1	3.75	-3.3	2.19e-05	UDP-Glycosyltransferase superfamily protein
AT1G19700.1AT1G19700.1	4.58	-1.04	2.23e-05	BEL1-like homeodomain 10
AT3G29250.2AT3G29250.2	3.28	-2.61	2.28e-05	NAD(P)-binding Rossmann-fold superfamily protein
AT1G05230.3AT1G05230.3	3.74	-1.09	2.28e-05	homeodomain GLABROUS 2
AT4G31500.1AT4G31500.1	3.45	-2.57	2.29e-05	cytochrome P450, family 83, subfamily B, polypeptide 1
AT2G35940.3AT2G35940.3	7.46	-1.29	2.3e-05	BEL1-like homeodomain 1
AT2G44010.1AT2G44010.1	3.75	-2.94	2.31e-05	unknown protein
AT2G35940.2AT2G35940.2	7.46	-1.29	2.31e-05	BEL1-like homeodomain 1
AT5G28050.2AT5G28050.2	5.15	-1.18	2.33e-05	Cytidine/deoxycytidylate deaminase family protein
AT1G78310.1AT1G78310.1	3.59	-1.41	2.34e-05	VQ motif-containing protein
AT5G61820.1AT5G61820.1	6.2	-1.47	2.35e-05	unknown protein
AT1G13360.3AT1G13360.3	3.17	-1.66	2.38e-05	unknown protein
AT1G10170.1AT1G10170.1	5.46	-1.1	2.39e-05	NF-X-like 1
AT2G35940.1AT2G35940.1	7.46	-1.29	2.42e-05	BEL1-like homeodomain 1
AT4G04970.1AT4G04970.1	4.65	-0.96	2.42e-05	glucan synthase-like 1
AT5G55410.2AT5G55410.2	1.42	-3.84	2.46e-05	Bifunctional inhibitor/lipid-transfer protein/seed storage 2S albumin superfamily protein
AT5G18630.2AT5G18630.2	5.29	-1.42	2.46e-05	alpha/beta-Hydrolases superfamily protein
AT5G67310.1AT5G67310.1	0.13	-2.36	2.47e-05	cytochrome P450, family 81, subfamily G, polypeptide 1
AT5G49525.1AT5G49525.1	1.8	-2.5	2.49e-05	unknown protein
AT5G22850.1AT5G22850.1	5.84	-0.98	2.49e-05	Eukaryotic aspartyl protease family protein
AT4G32040.1AT4G32040.1	6.53	-1.13	2.51e-05	KNOTTED1-like homeobox gene 5
AT4G33150.2AT4G33150.2	9.46	-1.82	2.51e-05	lysine-ketoglutarate reductase/saccharopine dehydrogenase bifunctional enzyme
AT4G33150.1AT4G33150.1	9.46	-1.82	2.51e-05	lysine-ketoglutarate reductase/saccharopine dehydrogenase bifunctional enzyme
AT3G63060.1AT3G63060.1	2.52	-2.14	2.54e-05	EID1-like 3
AT1G18010.1AT1G18010.1	4.43	-1.22	2.54e-05	Major facilitator superfamily protein
AT2G20610.1AT2G20610.1	4.19	-1.38	2.55e-05	Tyrosine transaminase family protein
AT1G68150.1AT1G68150.1	-1.21	-6.15	2.55e-05	WRKY DNA-binding protein 9
AT5G01670.1AT5G01670.1	1.58	-3.25	2.56e-05	NAD(P)-linked oxidoreductase superfamily protein
AT2G28305.1AT2G28305.1	5.38	-2.03	2.59e-05	Putative lysine decarboxylase family protein
AT5G45350.2AT5G45350.2	7.52	-0.97	2.59e-05	proline-rich family protein
AT4G39780.1AT4G39780.1	3.23	-1.95	2.59e-05	Integrase-type DNA-binding superfamily protein
AT1G34750.1AT1G34750.1	5.01	-1.37	2.62e-05	Protein phosphatase 2C family protein
AT1G48700.1AT1G48700.1	2.87	-1.74	2.63e-05	2-oxoglutarate (2OG) and Fe(II)-dependent oxygenase superfamily protein
AT5G45350.1AT5G45350.1	7.52	-0.97	2.64e-05	proline-rich family protein
AT1G74710.2AT1G74710.2	2.61	-2.75	2.65e-05	ADC synthase superfamily protein
AT5G18630.1AT5G18630.1	5.29	-1.42	2.65e-05	alpha/beta-Hydrolases superfamily protein
AT4G15230.1AT4G15230.1	0.06	-3.24	2.65e-05	pleiotropic drug resistance 2
AT5G60650.1AT5G60650.1	-0.62	-6.5	2.67e-05	unknown protein
AT4G03360.1AT4G03360.1	-0.99	-6.35	2.69e-05	Ubiquitin family protein
AT4G33150.3AT4G33150.3	9.44	-1.81	2.72e-05	lysine-ketoglutarate reductase/saccharopine dehydrogenase bifunctional enzyme
AT2G16740.1AT2G16740.1	3.48	-1.72	2.75e-05	ubiquitin-conjugating enzyme 29
AT2G42790.1AT2G42790.1	5.81	-1.18	2.76e-05	citrate synthase 3
AT5G54165.1AT5G54165.1	0.7	-2.8	2.76e-05	unknown protein
AT5G28050.1AT5G28050.1	5.16	-1.17	2.77e-05	Cytidine/deoxycytidylate deaminase family protein
AT5G47180.2AT5G47180.2	5.94	-1.05	2.8e-05	Plant VAMP (vesicle-associated membrane protein) family protein
AT5G35460.1AT5G35460.1	5.71	-0.93	2.85e-05	unknown protein
AT1G50940.1AT1G50940.1	3.54	-1.43	2.9e-05	electron transfer flavoprotein alpha
AT3G29250.1AT3G29250.1	3.64	-2.69	2.91e-05	NAD(P)-binding Rossmann-fold superfamily protein
AT5G45630.1AT5G45630.1	1.88	-3.68	2.91e-05	Protein of unknown function, DUF584
AT4G24220.2AT4G24220.2	7.72	-1.18	2.92e-05	NAD(P)-binding Rossmann-fold superfamily protein
AT4G24220.1AT4G24220.1	7.72	-1.18	2.92e-05	NAD(P)-binding Rossmann-fold superfamily protein
AT5G26240.1AT5G26240.1	4.54	-1.07	2.92e-05	chloride channel D
AT2G18240.1AT2G18240.1	3.54	-1.16	2.92e-05	Rer1 family protein
AT1G05230.2AT1G05230.2	3.81	-1.06	2.92e-05	homeodomain GLABROUS 2
AT1G52080.1AT1G52080.1	4.01	-1.12	2.92e-05	actin binding protein family
AT5G05730.2AT5G05730.2	4.23	-1.16	2.93e-05	anthranilate synthase alpha subunit 1
AT1G05230.4AT1G05230.4	3.81	-1.06	2.96e-05	homeodomain GLABROUS 2
AT2G48020.2AT2G48020.2	3.47	-1.16	2.96e-05	Major facilitator superfamily protein
AT1G19700.3AT1G19700.3	4.62	-1.02	3.02e-05	BEL1-like homeodomain 10
AT5G48020.1AT5G48020.1	5.23	-1.07	3.06e-05	2-oxoglutarate (2OG) and Fe(II)-dependent oxygenase superfamily protein
AT4G23990.1AT4G23990.1	4.29	-1.69	3.06e-05	cellulose synthase like G3
AT3G29310.1AT3G29310.1	6.93	-0.87	3.1e-05	calmodulin-binding protein-related
AT3G25570.2AT3G25570.2	4.72	-1.29	3.12e-05	Adenosylmethionine decarboxylase family protein
AT1G55110.1AT1G55110.1	4.75	-1.62	3.12e-05	indeterminate(ID)-domain 7
AT4G27410.2AT4G27410.2	6.65	-2.33	3.13e-05	NAC (No Apical Meristem) domain transcriptional regulator superfamily protein
AT1G72510.2AT1G72510.2	8.77	-1.27	3.18e-05	Protein of unknown function (DUF1677)
AT2G48020.1AT2G48020.1	3.47	-1.16	3.2e-05	Major facilitator superfamily protein
AT1G16880.1AT1G16880.1	4.53	-0.96	3.21e-05	uridylyltransferase-related
AT1G49405.1AT1G49405.1	2.7	-1.28	3.22e-05	Uncharacterised protein family (UPF0497)
AT5G58650.1AT5G58650.1	5.16	-2.48	3.23e-05	plant peptide containing sulfated tyrosine 1
AT5G54840.2AT5G54840.2	1.3	-1.78	3.33e-05	Ras-related small GTP-binding family protein
AT3G62770.3AT3G62770.3	4.46	-1.47	3.33e-05	Transducin/WD40 repeat-like superfamily protein
AT3G62770.1AT3G62770.1	4.55	-1.44	3.34e-05	Transducin/WD40 repeat-like superfamily protein
AT5G24120.1AT5G24120.1	6.01	-1.28	3.37e-05	sigma factor E
AT4G36220.1AT4G36220.1	4.04	-1.69	3.41e-05	ferulic acid 5-hydroxylase 1
AT5G08790.1AT5G08790.1	5.86	-2	3.43e-05	NAC (No Apical Meristem) domain transcriptional regulator superfamily protein
AT5G64530.1AT5G64530.1	5.56	-1.9	3.43e-05	xylem NAC domain 1
AT2G18480.1AT2G18480.1	1.85	-2.44	3.43e-05	Major facilitator superfamily protein
AT1G69780.1AT1G69780.1	3.83	-1.37	3.45e-05	Homeobox-leucine zipper protein family
AT3G49120.1AT3G49120.1	4.52	-1.82	3.47e-05	peroxidase CB
AT3G48580.2AT3G48580.2	1.99	-2.56	3.48e-05	xyloglucan endotransglucosylase/hydrolase 11
AT4G13110.1AT4G13110.1	4.61	-0.96	3.52e-05	BSD domain-containing protein
AT1G61810.3AT1G61810.3	2.33	-3.48	3.58e-05	beta-glucosidase 45
AT1G29160.1AT1G29160.1	1.17	-1.47	3.59e-05	Dof-type zinc finger DNA-binding family protein
AT5G40680.1AT5G40680.1	-0.84	-6.72	3.63e-05	Galactose oxidase/kelch repeat superfamily protein
AT2G16500.1AT2G16500.1	6.37	-2	3.64e-05	arginine decarboxylase 1
AT5G53450.2AT5G53450.2	5.67	-0.99	3.68e-05	OBP3-responsive gene 1
AT5G24670.2AT5G24670.2	3.46	-1.44	3.68e-05	Cytidine/deoxycytidylate deaminase family protein
AT5G53450.1AT5G53450.1	5.67	-0.99	3.68e-05	OBP3-responsive gene 1
AT1G74710.1AT1G74710.1	2.63	-2.72	3.71e-05	ADC synthase superfamily protein
AT5G37600.1AT5G37600.1	7.6	-1.49	3.71e-05	glutamine synthase clone R1
AT5G55410.1AT5G55410.1	1.62	-3.88	3.83e-05	Bifunctional inhibitor/lipid-transfer protein/seed storage 2S albumin superfamily protein
AT1G16490.1AT1G16490.1	1.48	-1.88	3.83e-05	myb domain protein 58
AT3G57380.1AT3G57380.1	0.35	-3.47	3.92e-05	Glycosyltransferase family 61 protein
AT1G05340.1AT1G05340.1	6.88	-3.2	3.94e-05	unknown protein
AT1G57730.1AT1G57730.1	-0.79	-6.83	4.01e-05	RING/U-box superfamily protein
AT5G43380.3AT5G43380.3	0.84	-1.91	4.03e-05	type one serine/threonine protein phosphatase 6
AT2G28110.1AT2G28110.1	4.29	-1.87	4.03e-05	Exostosin family protein
AT3G25572.1AT3G25572.1	4.44	-1.32	4.03e-05	conserved peptide upstream open reading frame 11
AT2G05260.2AT2G05260.2	2.52	-1.7	4.06e-05	alpha/beta-Hydrolases superfamily protein
AT4G22820.2AT4G22820.2	7.11	-0.93	4.07e-05	A20/AN1-like zinc finger family protein
AT3G05830.1AT3G05830.1	5.82	-0.95	4.16e-05	unknown protein
AT5G20910.1AT5G20910.1	4.62	-0.96	4.2e-05	RING/U-box superfamily protein
AT5G50170.1AT5G50170.1	2.13	-1.62	4.22e-05	C2 calcium/lipid-binding and GRAM domain containing protein
AT1G50260.1AT1G50260.1	2.74	-1.72	4.22e-05	N-terminal-transmembrane-C2 domain type 5.1
AT2G15680.1AT2G15680.1	3.11	-2.23	4.22e-05	Calcium-binding EF-hand family protein
AT1G60160.1AT1G60160.1	4.06	-2.36	4.23e-05	Potassium transporter family protein
AT4G01430.1AT4G01430.1	1.72	-2.87	4.29e-05	nodulin MtN21 /EamA-like transporter family protein
AT3G51420.1AT3G51420.1	5.13	-1.44	4.34e-05	strictosidine synthase-like 4
AT1G18000.1AT1G18000.1	4.48	-1.22	4.35e-05	Major facilitator superfamily protein
AT2G14620.1AT2G14620.1	0.36	-3.28	4.37e-05	xyloglucan endotransglucosylase/hydrolase 10
AT4G22820.1AT4G22820.1	7.11	-0.93	4.38e-05	A20/AN1-like zinc finger family protein
AT5G42940.1AT5G42940.1	5.32	-0.8	4.38e-05	RING/U-box superfamily protein
AT5G46060.1AT5G46060.1	2.48	-2.05	4.38e-05	Protein of unknown function, DUF599
AT5G61560.1AT5G61560.1	4.73	-1.45	4.39e-05	U-box domain-containing protein kinase family protein
AT1G03290.1AT1G03290.1	5.94	-1.16	4.39e-05	unknown protein
AT4G35860.2AT4G35860.2	5.84	-1.12	4.39e-05	GTP-binding 2
AT4G35860.1AT4G35860.1	5.84	-1.12	4.4e-05	GTP-binding 2
AT3G57550.2AT3G57550.2	7.7	-1.32	4.43e-05	guanylate kinase
AT4G19860.1AT4G19860.1	4.5	-1.25	4.48e-05	alpha/beta-Hydrolases superfamily protein
AT4G08300.1AT4G08300.1	5.43	-2.7	4.5e-05	nodulin MtN21 /EamA-like transporter family protein
AT1G11580.1AT1G11580.1	4.87	-1.9	4.53e-05	methylesterase PCR A
AT5G64910.2AT5G64910.2	7.1	-1.52	4.53e-05	unknown protein
AT3G57550.1AT3G57550.1	7.76	-1.31	4.72e-05	guanylate kinase
AT5G13080.1AT5G13080.1	2.7	-3.5	4.76e-05	WRKY DNA-binding protein 75
AT4G11650.1AT4G11650.1	0.38	-5.3	4.78e-05	osmotin 34
AT3G21250.2AT3G21250.2	7.16	-1.24	4.8e-05	multidrug resistance-associated protein 6
AT1G05620.2AT1G05620.2	2.5	-1.53	4.81e-05	uridine-ribohydrolase 2
AT4G27410.3AT4G27410.3	6.33	-2.21	4.83e-05	NAC (No Apical Meristem) domain transcriptional regulator superfamily protein
AT1G04960.2AT1G04960.2	5.56	-1.03	4.87e-05	Protein of unknown function (DUF1664)
AT4G21534.1AT4G21534.1	2.87	-1.4	4.87e-05	Diacylglycerol kinase family protein
AT4G02950.1AT4G02950.1	-1.02	-6.35	4.88e-05	Ubiquitin family protein
AT5G64910.1AT5G64910.1	7.11	-1.52	4.95e-05	unknown protein
AT3G21500.2AT3G21500.2	-0.46	-5.03	4.96e-05	1-deoxy-D-xylulose 5-phosphate synthase 1
AT3G21500.1AT3G21500.1	-0.46	-5.03	4.96e-05	1-deoxy-D-xylulose 5-phosphate synthase 1
AT1G78260.2AT1G78260.2	2.97	-1.7	4.96e-05	RNA-binding (RRM/RBD/RNP motifs) family protein
AT4G28370.1AT4G28370.1	4.43	-0.89	4.96e-05	RING/U-box superfamily protein
AT2G47210.1AT2G47210.1	3.93	-0.92	5.06e-05	myb-like transcription factor family protein
AT3G21250.1AT3G21250.1	7.14	-1.24	5.07e-05	multidrug resistance-associated protein 6
AT4G10955.1AT4G10955.1	3.61	-1.35	5.13e-05	alpha/beta-Hydrolases superfamily protein
AT5G61560.2AT5G61560.2	4.72	-1.44	5.14e-05	U-box domain-containing protein kinase family protein
AT1G50260.2AT1G50260.2	2.73	-1.7	5.2e-05	N-terminal-transmembrane-C2 domain type 5.1
AT1G04960.1AT1G04960.1	5.56	-1.03	5.2e-05	Protein of unknown function (DUF1664)
AT1G14530.2AT1G14530.2	2.36	-1.23	5.22e-05	Protein of unknown function (DUF1084)
AT3G14067.1AT3G14067.1	7.81	-1.07	5.25e-05	Subtilase family protein
AT4G28085.2AT4G28085.2	4.79	-1.94	5.28e-05	unknown protein
AT3G48300.1AT3G48300.1	-0.78	-5.01	5.29e-05	cytochrome P450, family 71, subfamily A, polypeptide 23
AT5G52120.1AT5G52120.1	1.71	-1.97	5.3e-05	phloem protein 2-A14
ATCG00700.1ATCG00700.1	1.53	-1.64	5.37e-05	photosystem II reaction center protein N
AT5G59450.1AT5G59450.1	5.86	-1.02	5.39e-05	GRAS family transcription factor
AT1G02930.2AT1G02930.2	1.26	-5.22	5.4e-05	glutathione S-transferase 6
AT5G46180.1AT5G46180.1	6.08	-1.17	5.4e-05	ornithine-delta-aminotransferase
AT5G25250.1AT5G25250.1	4.13	-3.25	5.43e-05	SPFH/Band 7/PHB domain-containing membrane-associated protein family
AT5G01670.2AT5G01670.2	1.57	-3.15	5.45e-05	NAD(P)-linked oxidoreductase superfamily protein
AT5G57050.1AT5G57050.1	6.87	-1.62	5.45e-05	Protein phosphatase 2C family protein
AT5G57050.2AT5G57050.2	6.87	-1.62	5.48e-05	Protein phosphatase 2C family protein
AT1G15950.2AT1G15950.2	5.69	-1.1	5.49e-05	cinnamoyl coa reductase 1
AT2G20960.1AT2G20960.1	5.93	-1.28	5.49e-05	Arabidopsis phospholipase-like protein (PEARLI 4) family
AT1G10670.4AT1G10670.4	4.66	-0.98	5.49e-05	ATP-citrate lyase A-1
AT2G39780.1AT2G39780.1	4.37	-1.17	5.58e-05	ribonuclease 2
AT1G22190.1AT1G22190.1	5.08	-2.68	5.59e-05	Integrase-type DNA-binding superfamily protein
AT3G23605.1AT3G23605.1	5.11	-1.1	5.67e-05	Ubiquitin-like superfamily protein
AT4G13900.1AT4G13900.1	1.73	-2.28	5.69e-05	RLP49 (receptor like protein 49)
AT1G15000.1AT1G15000.1	3.99	-1.29	5.7e-05	serine carboxypeptidase-like 50
AT1G15950.1AT1G15950.1	5.71	-1.1	5.79e-05	cinnamoyl coa reductase 1
AT2G45170.1AT2G45170.1	6.1	-1.77	5.82e-05	AUTOPHAGY 8E
AT1G72910.1AT1G72910.1	6.11	-2.29	5.83e-05	Toll-Interleukin-Resistance (TIR) domain-containing protein
AT3G25570.1AT3G25570.1	4.53	-1.29	5.84e-05	Adenosylmethionine decarboxylase family protein
AT3G29034.1AT3G29034.1	0.79	-4.61	5.84e-05	unknown protein
AT2G15390.2AT2G15390.2	1.64	-3.54	6.02e-05	fucosyltransferase 4
AT1G71040.1AT1G71040.1	3.22	-1.77	6.03e-05	Cupredoxin superfamily protein
AT2G35300.1AT2G35300.1	3.18	-3.05	6.06e-05	Late embryogenesis abundant protein, group 1 protein
AT2G31390.1AT2G31390.1	4.26	-1.24	6.07e-05	pfkB-like carbohydrate kinase family protein
AT3G61710.1AT3G61710.1	4.33	-0.92	6.09e-05	AUTOPHAGY 6
AT3G05830.2AT3G05830.2	5.82	-0.93	6.13e-05	unknown protein
AT3G05360.1AT3G05360.1	1.3	-2.58	6.15e-05	receptor like protein 30
AT1G05710.5AT1G05710.5	5.21	-1.06	6.15e-05	basic helix-loop-helix (bHLH) DNA-binding superfamily protein
AT3G61710.3AT3G61710.3	4.33	-0.92	6.21e-05	AUTOPHAGY 6
AT4G21440.1AT4G21440.1	0.03	-2.62	6.22e-05	MYB-like 102
AT3G51870.1AT3G51870.1	2.19	-1.52	6.22e-05	Mitochondrial substrate carrier family protein
AT5G13750.2AT5G13750.2	3.62	-1.51	6.23e-05	zinc induced facilitator-like 1
AT2G15390.1AT2G15390.1	1.62	-3.52	6.27e-05	fucosyltransferase 4
AT1G30040.1AT1G30040.1	7.08	-1.92	6.28e-05	gibberellin 2-oxidase
AT4G27410.1AT4G27410.1	6.4	-2.21	6.3e-05	NAC (No Apical Meristem) domain transcriptional regulator superfamily protein
AT1G05710.3AT1G05710.3	5.21	-1.06	6.37e-05	basic helix-loop-helix (bHLH) DNA-binding superfamily protein
AT1G05230.1AT1G05230.1	3.76	-1.05	6.43e-05	homeodomain GLABROUS 2
AT1G69610.1AT1G69610.1	6.42	-1.44	6.46e-05	Protein of unknown function (DUF1666)
AT1G10670.3AT1G10670.3	4.64	-0.97	6.47e-05	ATP-citrate lyase A-1
AT5G16120.1AT5G16120.1	3.83	-1.33	6.48e-05	alpha/beta-Hydrolases superfamily protein
AT4G09100.1AT4G09100.1	-1.08	-3.51	6.52e-05	RING/U-box superfamily protein
AT5G14880.1AT5G14880.1	3.43	-1.24	6.52e-05	Potassium transporter family protein
AT1G10670.1AT1G10670.1	4.64	-0.97	6.54e-05	ATP-citrate lyase A-1
AT5G43380.2AT5G43380.2	0.83	-1.9	6.56e-05	type one serine/threonine protein phosphatase 6
AT5G67370.1AT5G67370.1	3.71	-1.13	6.61e-05	Protein of unknown function (DUF1230)
AT2G07727.1AT2G07727.1	4.5	-1.34	6.62e-05	Di-haem cytochrome, transmembrane;Cytochrome b/b6, C-terminal
AT5G54470.1AT5G54470.1	5.35	-1.32	6.62e-05	B-box type zinc finger family protein
AT3G11780.1AT3G11780.1	4.88	-1.04	6.65e-05	MD-2-related lipid recognition domain-containing protein / ML domain-containing protein
AT3G51250.1AT3G51250.1	4.03	-1.07	6.73e-05	Senescence/dehydration-associated protein-related
AT4G16680.1AT4G16680.1	5.94	-1.97	6.91e-05	P-loop containing nucleoside triphosphate hydrolases superfamily protein
AT2G03760.1AT2G03760.1	7.86	-2.54	6.94e-05	sulphotransferase 12
AT1G05710.2AT1G05710.2	5.21	-1.05	7.07e-05	basic helix-loop-helix (bHLH) DNA-binding superfamily protein
AT4G22980.1AT4G22980.1	3.02	-1.4	7.07e-05	unknown protein
AT2G25450.1AT2G25450.1	7.89	-1.72	7.13e-05	2-oxoglutarate (2OG) and Fe(II)-dependent oxygenase superfamily protein
AT1G10670.2AT1G10670.2	4.64	-0.97	7.23e-05	ATP-citrate lyase A-1
AT3G60450.1AT3G60450.1	4.53	-0.94	7.23e-05	Phosphoglycerate mutase family protein
AT4G10430.2AT4G10430.2	5.04	-0.91	7.32e-05	TMPIT-like protein
AT1G53625.1AT1G53625.1	2.01	-3.61	7.32e-05	unknown protein
AT4G38560.1AT4G38560.1	2.44	-4.59	7.35e-05	Arabidopsis phospholipase-like protein (PEARLI 4) family
AT4G38560.2AT4G38560.2	2.43	-4.59	7.37e-05	Arabidopsis phospholipase-like protein (PEARLI 4) family
AT5G48657.1AT5G48657.1	1.4	-3	7.48e-05	defense protein-related
AT1G78230.1AT1G78230.1	4.33	-1.36	7.54e-05	Outer arm dynein light chain 1 protein
AT4G00750.1AT4G00750.1	2.34	-1.79	7.71e-05	S-adenosyl-L-methionine-dependent methyltransferases superfamily protein
AT2G18240.2AT2G18240.2	3.52	-1.12	7.72e-05	Rer1 family protein
AT3G63310.1AT3G63310.1	5.24	-1.05	7.72e-05	Bax inhibitor-1 family protein
AT2G47710.1AT2G47710.1	6.61	-0.93	7.73e-05	Adenine nucleotide alpha hydrolases-like superfamily protein
AT5G07440.3AT5G07440.3	4.37	-1.64	7.74e-05	glutamate dehydrogenase 2
AT2G40050.1AT2G40050.1	-0.57	-4.77	7.75e-05	Cysteine/Histidine-rich C1 domain family protein
AT3G15750.1AT3G15750.1	1.88	-1.69	7.82e-05	Essential protein Yae1, N-terminal
AT2G27500.2AT2G27500.2	4.11	-1.92	7.83e-05	Glycosyl hydrolase superfamily protein
AT5G54080.1AT5G54080.1	3.79	-1.34	7.94e-05	homogentisate 1,2-dioxygenase
AT2G02990.1AT2G02990.1	3.3	-2.68	8.1e-05	ribonuclease 1
AT1G72070.1AT1G72070.1	2.58	-1.82	8.11e-05	Chaperone DnaJ-domain superfamily protein
AT5G01520.2AT5G01520.2	7.8	-1.95	8.11e-05	RING/U-box superfamily protein
AT3G05937.1AT3G05937.1	5.8	-1.54	8.13e-05	unknown protein
AT5G66440.1AT5G66440.1	4.23	-1.8	8.16e-05	unknown protein
AT1G19970.1AT1G19970.1	4.42	-1.24	8.2e-05	ER lumen protein retaining receptor family protein
AT1G07670.1AT1G07670.1	5.07	-0.95	8.31e-05	endomembrane-type CA-ATPase 4
AT3G27820.1AT3G27820.1	7.51	-0.7	8.35e-05	monodehydroascorbate reductase 4
AT5G03550.1AT5G03550.1	-0.69	-3.07	8.4e-05	unknown protein
AT5G01520.1AT5G01520.1	7.8	-1.95	8.41e-05	RING/U-box superfamily protein
AT3G63010.1AT3G63010.1	6.58	-1.51	8.65e-05	alpha/beta-Hydrolases superfamily protein
AT1G13520.1AT1G13520.1	1.31	-6.46	8.74e-05	Protein of unknown function (DUF1262)
AT2G39780.2AT2G39780.2	4.33	-1.16	8.77e-05	ribonuclease 2
AT2G38823.1AT2G38823.1	2.06	-3.08	8.82e-05	unknown protein
AT3G07700.2AT3G07700.2	7.53	-1.05	8.85e-05	Protein kinase superfamily protein
AT5G47450.1AT5G47450.1	1.04	-3.01	8.86e-05	tonoplast intrinsic protein 2;3
AT3G07700.1AT3G07700.1	7.53	-1.05	9.05e-05	Protein kinase superfamily protein
AT1G26920.1AT1G26920.1	6.78	-1.43	9.08e-05	unknown protein
AT3G50950.1AT3G50950.1	5.84	-1.59	9.13e-05	HOPZ-ACTIVATED RESISTANCE 1
AT3G07700.3AT3G07700.3	7.53	-1.05	9.16e-05	Protein kinase superfamily protein
AT5G35970.1AT5G35970.1	5.23	-1.02	9.16e-05	P-loop containing nucleoside triphosphate hydrolases superfamily protein
AT1G12760.1AT1G12760.1	6.26	-1.27	9.18e-05	Zinc finger, C3HC4 type (RING finger) family protein
AT4G00355.2AT4G00355.2	6.19	-0.86	9.18e-05	unknown protein
AT2G31560.1AT2G31560.1	4.97	-1.19	9.31e-05	Protein of unknown function (DUF1685)
AT5G01380.1AT5G01380.1	2.04	-3.34	9.42e-05	Homeodomain-like superfamily protein
AT3G61710.2AT3G61710.2	4.3	-0.91	9.48e-05	AUTOPHAGY 6
AT4G10430.1AT4G10430.1	5.21	-0.87	9.5e-05	TMPIT-like protein
AT1G12760.2AT1G12760.2	6.25	-1.27	9.61e-05	Zinc finger, C3HC4 type (RING finger) family protein
AT5G04340.1AT5G04340.1	4.63	-2.01	9.91e-05	zinc finger of Arabidopsis thaliana 6
AT5G13750.3AT5G13750.3	3.62	-1.48	9.96e-05	zinc induced facilitator-like 1
AT3G14270.1AT3G14270.1	6.92	-0.88	0.0001	phosphatidylinositol-4-phosphate 5-kinase family protein
AT4G28085.1AT4G28085.1	4.96	-1.85	0.0001	unknown protein
AT1G66570.2AT1G66570.2	-0.62	-3.95	0.0001	sucrose-proton symporter 7
AT3G11330.1AT3G11330.1	4.77	-0.89	0.0001	plant intracellular ras group-related LRR 9
AT4G32440.3AT4G32440.3	0.93	-1.71	0.0001	Plant Tudor-like RNA-binding protein
AT5G13750.1AT5G13750.1	3.64	-1.48	0.0001	zinc induced facilitator-like 1
AT1G15960.1AT1G15960.1	5.62	-1.07	0.0001	NRAMP metal ion transporter 6
AT3G48640.1AT3G48640.1	4.23	-6.39	0.0001	unknown protein
AT1G31580.1AT1G31580.1	6.43	-2.76	0.0001	ECS1
AT5G18630.3AT5G18630.3	1.24	-1.78	0.0001	alpha/beta-Hydrolases superfamily protein
AT4G01140.1AT4G01140.1	2.52	-3.2	0.0001	Protein of unknown function (DUF1191)
AT3G43440.1AT3G43440.1	3.05	-0.95	0.00011	jasmonate-zim-domain protein 11
AT5G35370.1AT5G35370.1	2.74	-1.57	0.00011	S-locus lectin protein kinase family protein
AT5G05730.1AT5G05730.1	4.4	-1.07	0.00011	anthranilate synthase alpha subunit 1
AT5G61960.1AT5G61960.1	8.03	-0.77	0.00011	MEI2-like protein 1
AT5G43260.1AT5G43260.1	5.5	-1.29	0.00011	chaperone protein dnaJ-related
AT1G17240.1AT1G17240.1	-0.03	-5.78	0.00011	receptor like protein 2
AT4G12290.1AT4G12290.1	6.25	-1.29	0.00011	Copper amine oxidase family protein
AT5G16980.2AT5G16980.2	1.71	-2.3	0.00011	Zinc-binding dehydrogenase family protein
AT1G09380.1AT1G09380.1	0.07	-2.67	0.00011	nodulin MtN21 /EamA-like transporter family protein
AT4G04620.1AT4G04620.1	5.42	-0.95	0.00011	Ubiquitin-like superfamily protein
AT2G45760.1AT2G45760.1	2.08	-3.36	0.00011	BON association protein 2
AT4G00355.1AT4G00355.1	6.16	-0.85	0.00011	unknown protein
AT1G47530.1AT1G47530.1	6.51	-0.93	0.00011	MATE efflux family protein
AT2G40390.1AT2G40390.1	3.14	-1.7	0.00011	unknown protein
AT1G13990.1AT1G13990.1	5.7	-1.86	0.00011	unknown protein
AT3G44880.1AT3G44880.1	4.36	-0.99	0.00011	Pheophorbide a oxygenase family protein with Rieske [2Fe-2S] domain
AT5G33290.1AT5G33290.1	4.58	-1.91	0.00011	xylogalacturonan deficient 1
AT5G64840.1AT5G64840.1	6.23	-1.11	0.00011	general control non-repressible 5
AT4G27745.1AT4G27745.1	4.82	-1.11	0.00011	Yippee family putative zinc-binding protein
AT4G20830.1AT4G20830.1	5.53	-1.12	0.00011	FAD-binding Berberine family protein
AT1G13990.2AT1G13990.2	5.68	-1.87	0.00011	unknown protein
AT5G44240.1AT5G44240.1	3.14	-1.06	0.00012	aminophospholipid ATPase 2
AT1G13990.3AT1G13990.3	5.67	-1.86	0.00012	unknown protein
AT1G77885.1AT1G77885.1	3.26	-1.58	0.00012	unknown protein
AT1G72900.1AT1G72900.1	3.68	-3.31	0.00012	Toll-Interleukin-Resistance (TIR) domain-containing protein
AT1G45976.1AT1G45976.1	6.6	-1.06	0.00012	S-ribonuclease binding protein 1
AT5G18640.1AT5G18640.1	3.95	-1	0.00012	alpha/beta-Hydrolases superfamily protein
AT1G55960.1AT1G55960.1	5.12	-0.97	0.00012	Polyketide cyclase/dehydrase and lipid transport superfamily protein
AT5G16980.1AT5G16980.1	1.5	-2.87	0.00012	Zinc-binding dehydrogenase family protein
AT5G03890.1AT5G03890.1	0.46	-3.23	0.00012	unknown protein
AT4G00355.3AT4G00355.3	6.16	-0.85	0.00012	unknown protein
AT3G43440.2AT3G43440.2	3.01	-0.94	0.00012	jasmonate-zim-domain protein 11
AT1G49032.1AT1G49032.1	4.28	-1.13	0.00012	unknown protein
AT4G14610.1AT4G14610.1	1.93	-3.03	0.00012	pseudogene
AT2G31130.1AT2G31130.1	5.96	-0.95	0.00012	unknown protein
AT2G40460.1AT2G40460.1	5.48	-1.27	0.00013	Major facilitator superfamily protein
AT2G31750.1AT2G31750.1	6.38	-1.09	0.00013	UDP-glucosyl transferase 74D1
AT1G09510.1AT1G09510.1	-1.16	-5.72	0.00013	NAD(P)-binding Rossmann-fold superfamily protein
AT5G06230.2AT5G06230.2	2.84	-1.37	0.00013	TRICHOME BIREFRINGENCE-LIKE 9
AT3G52820.1AT3G52820.1	1.7	-1.85	0.00013	purple acid phosphatase 22
AT2G18680.1AT2G18680.1	0.47	-2.52	0.00013	unknown protein
AT5G64810.1AT5G64810.1	2.4	-3.09	0.00013	WRKY DNA-binding protein 51
AT1G49000.1AT1G49000.1	-0.29	-6.68	0.00013	unknown protein
AT3G22460.1AT3G22460.1	2.26	-2	0.00013	O-acetylserine (thiol) lyase (OAS-TL) isoform A2
AT4G00355.4AT4G00355.4	6.15	-0.85	0.00013	unknown protein
AT5G03610.1AT5G03610.1	6.45	-1.13	0.00013	GDSL-like Lipase/Acylhydrolase superfamily protein
AT1G48210.1AT1G48210.1	4.08	-0.99	0.00013	Protein kinase superfamily protein
AT1G66670.1AT1G66670.1	4.5	-0.73	0.00014	CLP protease proteolytic subunit 3
AT1G48210.2AT1G48210.2	4.08	-0.99	0.00014	Protein kinase superfamily protein
AT3G20270.2AT3G20270.2	1.76	-1.46	0.00014	lipid-binding serum glycoprotein family protein
AT1G66570.1AT1G66570.1	-0.56	-4.06	0.00014	sucrose-proton symporter 7
AT3G43230.1AT3G43230.1	4.33	-1.39	0.00014	RING/FYVE/PHD-type zinc finger family protein
AT5G05410.2AT5G05410.2	5.86	-2.02	0.00014	DRE-binding protein 2A
AT1G21410.1AT1G21410.1	3.21	-1.59	0.00014	F-box/RNI-like superfamily protein
AT1G77890.2AT1G77890.2	2.12	-1.64	0.00014	DNA-directed RNA polymerase II protein
AT5G05410.1AT5G05410.1	5.86	-2.03	0.00014	DRE-binding protein 2A
AT5G20790.1AT5G20790.1	4.81	-2.14	0.00014	unknown protein
AT3G48140.1AT3G48140.1	7.4	-0.77	0.00014	B12D protein
AT1G32350.1AT1G32350.1	1.72	-5.11	0.00014	alternative oxidase 1D
AT1G66570.3AT1G66570.3	-0.64	-3.9	0.00014	sucrose-proton symporter 7
AT1G05000.2AT1G05000.2	1.77	-2.62	0.00014	Phosphotyrosine protein phosphatases superfamily protein
AT2G19710.1AT2G19710.1	4.73	-1.4	0.00014	Regulator of Vps4 activity in the MVB pathway protein
AT3G60966.1AT3G60966.1	1.57	-2.52	0.00015	RING/U-box superfamily protein
AT1G77930.1AT1G77930.1	5.45	-0.93	0.00015	Chaperone DnaJ-domain superfamily protein
AT2G25460.1AT2G25460.1	4.88	-2.06	0.00015	unknown protein
AT3G14280.1AT3G14280.1	3.73	-1.4	0.00015	unknown protein
AT5G56350.1AT5G56350.1	5.2	-1.08	0.00015	Pyruvate kinase family protein
AT1G77890.1AT1G77890.1	2.12	-1.64	0.00016	DNA-directed RNA polymerase II protein
AT5G58290.1AT5G58290.1	5.82	-0.73	0.00016	regulatory particle triple-A ATPase 3
AT3G11780.2AT3G11780.2	4.71	-0.99	0.00016	MD-2-related lipid recognition domain-containing protein / ML domain-containing protein
AT3G21890.1AT3G21890.1	1.83	-2.35	0.00016	B-box type zinc finger family protein
AT4G31240.1AT4G31240.1	3.78	-2.16	0.00016	protein kinase C-like zinc finger protein
AT5G01500.1AT5G01500.1	3.4	-1.46	0.00017	thylakoid ATP/ADP carrier
AT5G42510.1AT5G42510.1	-0.06	-3.5	0.00017	Disease resistance-responsive (dirigent-like protein) family protein
AT5G55970.1AT5G55970.1	2.25	-2.39	0.00017	RING/U-box superfamily protein
AT1G09230.1AT1G09230.1	4.29	-0.98	0.00017	RNA-binding (RRM/RBD/RNP motifs) family protein
AT2G28320.1AT2G28320.1	3.44	-1.16	0.00017	Pleckstrin homology (PH) and lipid-binding START domains-containing protein
AT4G11570.2AT4G11570.2	5.97	-0.89	0.00017	Haloacid dehalogenase-like hydrolase (HAD) superfamily protein
AT3G12800.1AT3G12800.1	6.17	-0.82	0.00017	short-chain dehydrogenase-reductase B
AT5G20380.1AT5G20380.1	3.07	-1.63	0.00017	phosphate transporter 4;5
AT5G16910.1AT5G16910.1	4.44	-0.9	0.00017	cellulose-synthase like D2
AT1G45145.1AT1G45145.1	6.71	-1.82	0.00018	thioredoxin H-type 5
AT4G33666.1AT4G33666.1	4.39	-2.49	0.00018	unknown protein
AT1G76040.1AT1G76040.1	4.41	-1.35	0.00018	calcium-dependent protein kinase 29
AT3G50950.2AT3G50950.2	5.45	-1.55	0.00018	HOPZ-ACTIVATED RESISTANCE 1
AT4G16730.1AT4G16730.1	0.15	-2.96	0.00018	terpene synthase 02
AT1G15385.1AT1G15385.1	1.5	-2.82	0.00019	unknown protein
AT4G34135.2AT4G34135.2	2.54	-2.06	0.00019	UDP-glucosyltransferase 73B2
AT4G05020.2AT4G05020.2	4.53	-1.3	0.00019	NAD(P)H dehydrogenase B2
AT3G26830.1AT3G26830.1	0.55	-6.25	0.00019	Cytochrome P450 superfamily protein
AT3G10640.2AT3G10640.2	3.98	-1.01	0.00019	SNF7 family protein
AT4G19040.2AT4G19040.2	6.61	-0.89	0.00019	ENHANCED DISEASE RESISTANCE 2
AT4G05020.1AT4G05020.1	4.53	-1.3	0.00019	NAD(P)H dehydrogenase B2
AT5G67245.1AT5G67245.1	7.22	-1.08	0.00019	unknown protein
AT4G19040.1AT4G19040.1	6.61	-0.89	0.00019	ENHANCED DISEASE RESISTANCE 2
AT3G17790.1AT3G17790.1	4.82	-1.16	0.00019	purple acid phosphatase 17
AT1G02220.1AT1G02220.1	-0.17	-3.6	0.00019	NAC domain containing protein 3
AT3G63050.1AT3G63050.1	1.08	-2.02	0.00019	unknown protein
AT1G73965.1AT1G73965.1	0.71	-3.93	0.00019	CLAVATA3/ESR-RELATED 13
AT5G57350.1AT5G57350.1	7.52	-0.96	0.0002	H(+)-ATPase 3
AT4G38060.1AT4G38060.1	5.63	-1.8	0.0002	unknown protein
AT5G57350.2AT5G57350.2	7.52	-0.96	0.0002	H(+)-ATPase 3
AT3G21510.1AT3G21510.1	2.13	-2.17	0.0002	histidine-containing phosphotransmitter 1
AT1G76040.2AT1G76040.2	4.53	-1.35	0.0002	calcium-dependent protein kinase 29
AT1G05000.1AT1G05000.1	1.76	-2.62	0.0002	Phosphotyrosine protein phosphatases superfamily protein
AT5G03905.1AT5G03905.1	3.43	-1.17	0.0002	Iron-sulphur cluster biosynthesis family protein
AT1G75020.1AT1G75020.1	2.11	-1.47	0.0002	lysophosphatidyl acyltransferase 4
AT1G03445.1AT1G03445.1	-0.81	-2.97	0.0002	Serine/threonine protein phosphatase family protein
AT4G29380.1AT4G29380.1	5.32	-0.98	0.0002	protein kinase family protein / WD-40 repeat family protein
AT4G31240.2AT4G31240.2	3.78	-2.16	0.0002	protein kinase C-like zinc finger protein
AT4G26270.1AT4G26270.1	5.4	-0.99	0.0002	phosphofructokinase 3
AT5G03495.1AT5G03495.1	3.39	-1.6	0.00021	RNA-binding (RRM/RBD/RNP motifs) family protein
AT3G50840.1AT3G50840.1	2.78	-2.52	0.00021	Phototropic-responsive NPH3 family protein
AT5G40370.1AT5G40370.1	6.06	-0.83	0.00021	Glutaredoxin family protein
AT2G29380.1AT2G29380.1	0.03	-2.5	0.00021	highly ABA-induced PP2C gene 3
AT1G58180.2AT1G58180.2	7.82	-1.56	0.00021	beta carbonic anhydrase 6
AT1G58180.3AT1G58180.3	7.83	-1.56	0.00021	beta carbonic anhydrase 6
AT5G63800.1AT5G63800.1	7.1	-1.28	0.00021	Glycosyl hydrolase family 35 protein
AT2G45220.1AT2G45220.1	4.22	-2.85	0.00021	Plant invertase/pectin methylesterase inhibitor superfamily
AT1G78420.2AT1G78420.2	4.94	-0.91	0.00021	RING/U-box superfamily protein
AT1G09420.1AT1G09420.1	4.39	-1.23	0.00022	glucose-6-phosphate dehydrogenase 4
ATMG00220.1ATMG00220.1	4.01	-1.5	0.00022	apocytochrome b
AT1G58180.4AT1G58180.4	7.82	-1.56	0.00022	beta carbonic anhydrase 6
AT1G77890.3AT1G77890.3	1.92	-1.6	0.00022	DNA-directed RNA polymerase II protein
AT1G06760.1AT1G06760.1	9.33	-0.85	0.00022	winged-helix DNA-binding transcription factor family protein
AT1G64950.1AT1G64950.1	5.14	-1.11	0.00022	cytochrome P450, family 89, subfamily A, polypeptide 5
AT2G32610.1AT2G32610.1	1.09	-2.44	0.00023	cellulose synthase-like B1
AT2G38340.1AT2G38340.1	1.87	-2.32	0.00023	Integrase-type DNA-binding superfamily protein
AT1G29800.2AT1G29800.2	3.34	-1.37	0.00023	RING/FYVE/PHD-type zinc finger family protein
AT1G67920.1AT1G67920.1	4.35	-2.65	0.00023	unknown protein
AT1G36640.1AT1G36640.1	-0.45	-3.17	0.00023	unknown protein
AT4G33467.2AT4G33467.2	4.03	-4.12	0.00023	unknown protein
AT1G31480.1AT1G31480.1	2.69	-1.14	0.00023	shoot gravitropism 2 (SGR2)
AT1G19510.1AT1G19510.1	2.78	-3.17	0.00023	RAD-like 5
AT4G21540.2AT4G21540.2	6.73	-0.82	0.00023	sphingosine kinase 1
AT5G58800.2AT5G58800.2	3.44	-1.12	0.00023	Quinone reductase family protein
AT1G49800.1AT1G49800.1	1.68	-2.28	0.00024	unknown protein
AT5G40370.2AT5G40370.2	6.06	-0.83	0.00024	Glutaredoxin family protein
AT1G30490.1AT1G30490.1	6.01	-1.07	0.00024	Homeobox-leucine zipper family protein / lipid-binding START domain-containing protein
AT4G21540.1AT4G21540.1	6.73	-0.82	0.00024	sphingosine kinase 1
AT4G18050.1AT4G18050.1	1.53	-2.3	0.00025	P-glycoprotein 9
AT5G23420.1AT5G23420.1	8.04	-1.13	0.00025	high-mobility group box 6
AT4G01070.2AT4G01070.2	4.73	-0.78	0.00025	UDP-Glycosyltransferase superfamily protein
AT4G33467.1AT4G33467.1	3.98	-4.1	0.00025	unknown protein
AT1G62760.1AT1G62760.1	3.63	-2.28	0.00025	Plant invertase/pectin methylesterase inhibitor superfamily protein
AT1G21240.1AT1G21240.1	3.56	-2.62	0.00025	wall associated kinase 3
AT3G16990.1AT3G16990.1	4.13	-1.08	0.00025	Haem oxygenase-like, multi-helical
AT1G07810.1AT1G07810.1	5.32	-0.81	0.00026	ER-type Ca2+-ATPase 1
AT2G22080.1AT2G22080.1	8.92	-1.04	0.00026	unknown protein
AT3G26210.1AT3G26210.1	5.15	-2.05	0.00026	cytochrome P450, family 71, subfamily B, polypeptide 23
AT5G62640.3AT5G62640.3	7.01	-0.76	0.00027	proline-rich family protein
AT1G63010.3AT1G63010.3	5.44	-1.01	0.00027	Major Facilitator Superfamily with SPX (SYG1/Pho81/XPR1) domain-containing protein
AT5G23950.1AT5G23950.1	2.89	-1.37	0.00027	Calcium-dependent lipid-binding (CaLB domain) family protein
AT4G15530.1AT4G15530.1	5.5	-1.86	0.00027	pyruvate orthophosphate dikinase
AT4G04620.2AT4G04620.2	5.53	-0.94	0.00027	Ubiquitin-like superfamily protein
AT3G06580.1AT3G06580.1	4.56	-0.8	0.00027	Mevalonate/galactokinase family protein
AT1G63010.5AT1G63010.5	5.44	-1.02	0.00027	Major Facilitator Superfamily with SPX (SYG1/Pho81/XPR1) domain-containing protein
AT1G75400.1AT1G75400.1	3.88	-1.01	0.00027	RING/U-box superfamily protein
AT5G61260.1AT5G61260.1	3.1	-1.68	0.00027	Plant calmodulin-binding protein-related
AT2G40050.2AT2G40050.2	-0.59	-4.62	0.00027	Cysteine/Histidine-rich C1 domain family protein
AT4G15940.1AT4G15940.1	3.09	-0.93	0.00028	Fumarylacetoacetate (FAA) hydrolase family
AT3G04210.1AT3G04210.1	3.22	-1.82	0.00028	Disease resistance protein (TIR-NBS class)
AT1G63010.2AT1G63010.2	5.44	-1.01	0.00028	Major Facilitator Superfamily with SPX (SYG1/Pho81/XPR1) domain-containing protein
AT1G27300.1AT1G27300.1	7.32	-1.64	0.00028	unknown protein
AT1G08900.3AT1G08900.3	3.66	-1.83	0.00028	Major facilitator superfamily protein
AT4G30790.1AT4G30790.1	6.03	-0.78	0.00028	unknown protein
AT1G28390.1AT1G28390.1	5.39	-1.26	0.00028	Protein kinase superfamily protein
AT1G63010.4AT1G63010.4	5.44	-1.01	0.00028	Major Facilitator Superfamily with SPX (SYG1/Pho81/XPR1) domain-containing protein
AT4G15530.3AT4G15530.3	5.49	-1.86	0.00028	pyruvate orthophosphate dikinase
AT1G78670.1AT1G78670.1	4.29	-1.04	0.00029	gamma-glutamyl hydrolase 3
AT2G38860.3AT2G38860.3	4.52	-2.38	0.00029	Class I glutamine amidotransferase-like superfamily protein
AT4G15530.4AT4G15530.4	5.49	-1.86	0.00029	pyruvate orthophosphate dikinase
AT1G55850.1AT1G55850.1	4.47	-1.83	0.00029	cellulose synthase like E1
AT4G00900.1AT4G00900.1	5.4	-1.17	0.00029	ER-type Ca2+-ATPase 2
AT4G22758.1AT4G22758.1	1.26	-1.8	0.00029	unknown protein
AT1G08900.2AT1G08900.2	3.66	-1.82	0.00029	Major facilitator superfamily protein
AT3G20270.1AT3G20270.1	0.87	-2.13	0.0003	lipid-binding serum glycoprotein family protein
AT1G51800.1AT1G51800.1	1.72	-3.03	0.0003	Leucine-rich repeat protein kinase family protein
AT4G33040.1AT4G33040.1	4.86	-1.13	0.0003	Thioredoxin superfamily protein
AT1G54700.1AT1G54700.1	2.86	-1.69	0.0003	unknown protein
AT1G63010.1AT1G63010.1	5.44	-1.01	0.0003	Major Facilitator Superfamily with SPX (SYG1/Pho81/XPR1) domain-containing protein
AT3G16857.2AT3G16857.2	7.38	-0.97	0.0003	response regulator 1
AT1G35910.1AT1G35910.1	2.4	-2.4	0.0003	Haloacid dehalogenase-like hydrolase (HAD) superfamily protein
AT4G11570.1AT4G11570.1	5.91	-0.85	0.0003	Haloacid dehalogenase-like hydrolase (HAD) superfamily protein
AT1G78260.1AT1G78260.1	3.1	-1.58	0.0003	RNA-binding (RRM/RBD/RNP motifs) family protein
AT4G26290.1AT4G26290.1	0.33	-2.67	0.00031	unknown protein
AT2G41231.1AT2G41231.1	5.07	-2.2	0.00031	unknown protein
AT4G32940.1AT4G32940.1	8.35	-1.23	0.00031	gamma vacuolar processing enzyme
AT1G08900.1AT1G08900.1	3.57	-1.88	0.00031	Major facilitator superfamily protein
AT5G49610.1AT5G49610.1	2.83	-1.06	0.00031	F-box family protein
AT4G36740.1AT4G36740.1	2.07	-2.1	0.00031	homeobox protein 40
AT1G61460.1AT1G61460.1	1.65	-1.98	0.00032	S-locus protein kinase, putative
AT2G43410.4AT2G43410.4	4.24	-0.77	0.00032	RNA binding
AT1G48770.1AT1G48770.1	2.39	-1.19	0.00032	Protein of unknown function (DUF1639)
AT2G47000.1AT2G47000.1	5.56	-2.94	0.00032	ATP binding cassette subfamily B4
AT2G41380.1AT2G41380.1	6.32	-1.63	0.00033	S-adenosyl-L-methionine-dependent methyltransferases superfamily protein
AT3G21560.1AT3G21560.1	4.72	-1.3	0.00033	UDP-Glycosyltransferase superfamily protein
AT3G53470.1AT3G53470.1	4.23	-0.95	0.00033	unknown protein
AT2G20630.1AT2G20630.1	4.8	-0.89	0.00033	PP2C induced by AVRRPM1
AT5G64620.1AT5G64620.1	4.71	-1.16	0.00033	cell wall / vacuolar inhibitor of fructosidase 2
AT2G23200.1AT2G23200.1	3.92	-1.41	0.00034	Protein kinase superfamily protein
AT4G15530.5AT4G15530.5	5.48	-1.86	0.00034	pyruvate orthophosphate dikinase
AT1G09420.2AT1G09420.2	4.37	-1.21	0.00034	glucose-6-phosphate dehydrogenase 4
AT4G15530.6AT4G15530.6	5.48	-1.86	0.00034	pyruvate orthophosphate dikinase
AT5G55970.2AT5G55970.2	2.26	-2.38	0.00034	RING/U-box superfamily protein
AT5G40640.1AT5G40640.1	2.96	-1.04	0.00035	unknown protein
AT1G65610.1AT1G65610.1	-0.32	-3.54	0.00035	Six-hairpin glycosidases superfamily protein
AT2G33380.1AT2G33380.1	9.62	-1.39	0.00035	Caleosin-related family protein
AT5G57220.1AT5G57220.1	-0.14	-6.16	0.00035	cytochrome P450, family 81, subfamily F, polypeptide 2
AT4G22790.1AT4G22790.1	0.01	-2.08	0.00035	MATE efflux family protein
AT2G47770.1AT2G47770.1	2.97	-5.68	0.00035	TSPO(outer membrane tryptophan-rich sensory protein)-related
AT5G12300.1AT5G12300.1	2.51	-1.34	0.00035	Calcium-dependent lipid-binding (CaLB domain) family protein
AT5G08560.2AT5G08560.2	6.04	-0.7	0.00035	transducin family protein / WD-40 repeat family protein
AT5G59150.1AT5G59150.1	3.54	-1	0.00036	RAB GTPase homolog A2D
AT5G15260.1AT5G15260.1	4.99	-1.53	0.00036	Ribosomal protein L34e superfamily protein
AT5G52550.1AT5G52550.1	7.14	-0.71	0.00036	unknown protein
AT5G52552.1AT5G52552.1	7.14	-0.71	0.00036	conserved peptide upstream open reading frame 14
AT3G22600.1AT3G22600.1	2.67	-3.49	0.00036	Bifunctional inhibitor/lipid-transfer protein/seed storage 2S albumin superfamily protein
AT3G05155.1AT3G05155.1	-1.35	-5.78	0.00036	Major facilitator superfamily protein
AT1G36622.1AT1G36622.1	-0.27	-2.88	0.00036	unknown protein
AT4G18140.3AT4G18140.3	2.09	-1.32	0.00036	SCP1-like small phosphatase 4b
AT4G19040.3AT4G19040.3	6.48	-0.86	0.00037	ENHANCED DISEASE RESISTANCE 2
AT2G33380.2AT2G33380.2	9.6	-1.38	0.00037	Caleosin-related family protein
AT5G62640.1AT5G62640.1	7.02	-0.74	0.00037	proline-rich family protein
AT5G62640.2AT5G62640.2	7.02	-0.74	0.00037	proline-rich family protein
AT4G25940.1AT4G25940.1	3.82	-2.07	0.00038	ENTH/ANTH/VHS superfamily protein
AT4G19640.1AT4G19640.1	5.16	-0.84	0.00038	Ras-related small GTP-binding family protein
AT3G51890.1AT3G51890.1	4.85	-1.32	0.00038	Clathrin light chain protein
AT1G10040.1AT1G10040.1	5.26	-1.05	0.00038	alpha/beta-Hydrolases superfamily protein
AT1G35710.1AT1G35710.1	5.03	-2.6	0.00038	Protein kinase family protein with leucine-rich repeat domain
AT5G47180.1AT5G47180.1	5.54	-1.01	0.00038	Plant VAMP (vesicle-associated membrane protein) family protein
AT4G33090.1AT4G33090.1	6.06	-0.92	0.00038	aminopeptidase M1
AT5G16120.2AT5G16120.2	3.98	-1.29	0.00039	alpha/beta-Hydrolases superfamily protein
AT3G56260.2AT3G56260.2	1.96	-1.55	0.00039	unknown protein
AT1G27020.1AT1G27020.1	5.06	-2.49	0.00039	unknown protein
AT5G08560.1AT5G08560.1	6.04	-0.7	0.00039	transducin family protein / WD-40 repeat family protein
AT5G38150.1AT5G38150.1	8.66	-0.72	0.00039	Plant protein of unknown function (DUF827)
AT5G18310.1AT5G18310.1	6.52	-1.34	0.00039	unknown protein
AT3G53470.2AT3G53470.2	4.25	-0.95	0.00039	unknown protein
AT4G36990.1AT4G36990.1	8.29	-0.93	0.00039	heat shock factor 4
AT4G36988.1AT4G36988.1	8.29	-0.93	0.00039	conserved peptide upstream open reading frame 49
AT3G56260.1AT3G56260.1	1.95	-1.55	0.0004	unknown protein
AT3G50570.1AT3G50570.1	-0.3	-2.13	0.0004	hydroxyproline-rich glycoprotein family protein
AT5G44240.2AT5G44240.2	3.44	-1.02	0.0004	aminophospholipid ATPase 2
AT5G07270.1AT5G07270.1	4.44	-0.77	0.0004	XB3 ortholog 3 in Arabidopsis thaliana
AT5G58730.1AT5G58730.1	3.35	-0.91	0.0004	pfkB-like carbohydrate kinase family protein
AT1G05260.1AT1G05260.1	3.51	-2.7	0.0004	Peroxidase superfamily protein
AT2G30750.1AT2G30750.1	2.02	-2.9	0.00041	cytochrome P450, family 71, subfamily A, polypeptide 12
AT5G58800.1AT5G58800.1	3.37	-1.12	0.00041	Quinone reductase family protein
AT4G20830.2AT4G20830.2	5.84	-1.08	0.00041	FAD-binding Berberine family protein
AT5G67080.1AT5G67080.1	0.38	-1.99	0.00041	mitogen-activated protein kinase kinase kinase 19
AT1G05620.1AT1G05620.1	2.8	-1.53	0.00042	uridine-ribohydrolase 2
AT1G25520.1AT1G25520.1	5.41	-0.77	0.00042	Uncharacterized protein family (UPF0016)
AT1G75020.2AT1G75020.2	3.81	-1.27	0.00042	lysophosphatidyl acyltransferase 4
AT5G40645.1AT5G40645.1	0.54	-2.2	0.00042	RPM1-interacting protein 4 (RIN4) family protein
AT5G67480.2AT5G67480.2	4.74	-1.01	0.00043	BTB and TAZ domain protein 4
AT2G19110.1AT2G19110.1	7.88	-0.79	0.00043	heavy metal atpase 4
AT5G11500.1AT5G11500.1	7.2	-0.76	0.00043	unknown protein
AT5G16630.2AT5G16630.2	5.06	-1.01	0.00043	DNA repair protein Rad4 family
AT5G18310.2AT5G18310.2	6.52	-1.33	0.00043	unknown protein
AT3G12910.1AT3G12910.1	0.84	-3.88	0.00044	NAC (No Apical Meristem) domain transcriptional regulator superfamily protein
AT2G18700.1AT2G18700.1	7.03	-1.78	0.00044	trehalose phosphatase/synthase 11
AT1G08250.1AT1G08250.1	1.5	-1.54	0.00044	arogenate dehydratase 6
AT4G17530.1AT4G17530.1	4.43	-1.01	0.00045	RAB GTPase homolog 1C
AT4G14430.1AT4G14430.1	7.37	-0.75	0.00045	indole-3-butyric acid response 10
AT4G15530.2AT4G15530.2	5.48	-1.85	0.00045	pyruvate orthophosphate dikinase
AT1G10410.1AT1G10410.1	4.8	-0.96	0.00046	Protein of unknown function (DUF1336)
AT4G16790.1AT4G16790.1	3.93	-1.1	0.00046	hydroxyproline-rich glycoprotein family protein
AT1G33100.1AT1G33100.1	-0.68	-4.17	0.00046	MATE efflux family protein
AT4G11170.1AT4G11170.1	0.2	-4.38	0.00046	Disease resistance protein (TIR-NBS-LRR class) family
AT1G06050.1AT1G06050.1	2.45	-1.67	0.00047	Protein of unknown function (DUF1336)
AT2G36970.1AT2G36970.1	2.53	-2.41	0.00047	UDP-Glycosyltransferase superfamily protein
AT4G21540.3AT4G21540.3	6.62	-0.8	0.00047	sphingosine kinase 1
AT3G25290.2AT3G25290.2	6.02	-1.25	0.00047	Auxin-responsive family protein
AT1G12200.1AT1G12200.1	4.95	-1.2	0.00047	Flavin-binding monooxygenase family protein
AT4G17030.1AT4G17030.1	1.72	-2.32	0.00047	expansin-like B1
AT1G16400.1AT1G16400.1	-0.16	-5.33	0.00047	cytochrome P450, family 79, subfamily F, polypeptide 2
AT1G16540.1AT1G16540.1	2.36	-1.35	0.00047	molybdenum cofactor sulfurase (LOS5) (ABA3)
AT2G18670.1AT2G18670.1	3.4	-1.51	0.00047	RING/U-box superfamily protein
AT2G36770.1AT2G36770.1	4.08	-1.79	0.00048	UDP-Glycosyltransferase superfamily protein
AT1G31490.1AT1G31490.1	2.67	-1.1	0.00048	HXXXD-type acyl-transferase family protein
AT5G16630.1AT5G16630.1	5.05	-1	0.00049	DNA repair protein Rad4 family
AT4G01430.2AT4G01430.2	1.39	-2.84	0.00049	nodulin MtN21 /EamA-like transporter family protein
AT5G63490.1AT5G63490.1	5.63	-0.94	0.0005	CBS / octicosapeptide/Phox/Bemp1 (PB1) domains-containing protein
AT1G01010.1AT1G01010.1	2.14	-1.57	0.0005	NAC domain containing protein 1
AT5G67480.1AT5G67480.1	4.75	-1	0.0005	BTB and TAZ domain protein 4
AT1G27170.2AT1G27170.2	2.58	-0.96	0.0005	transmembrane receptors;ATP binding
AT4G15563.1AT4G15563.1	0.46	-1.95	0.0005	unknown protein
AT2G46080.1AT2G46080.1	5.62	-0.83	0.0005	unknown protein
AT3G60150.1AT3G60150.1	-0.3	-2.04	0.0005	Protein of unknown function (DUF498/DUF598)
AT2G01180.2AT2G01180.2	3.42	-1.62	0.0005	phosphatidic acid phosphatase 1
AT3G30390.2AT3G30390.2	7.42	-0.89	0.0005	Transmembrane amino acid transporter family protein
AT4G21865.1AT4G21865.1	0.73	-2.02	0.00051	unknown protein
AT3G30390.1AT3G30390.1	7.42	-0.89	0.00051	Transmembrane amino acid transporter family protein
AT1G44820.1AT1G44820.1	4.25	-0.94	0.00051	Peptidase M20/M25/M40 family protein
AT5G60360.2AT5G60360.2	8.75	-1.36	0.00051	aleurain-like protease
AT1G54460.1AT1G54460.1	7.55	-0.85	0.00051	TPX2 (targeting protein for Xklp2) protein family
AT4G20860.1AT4G20860.1	0.23	-2.14	0.00051	FAD-binding Berberine family protein
AT3G07600.1AT3G07600.1	0.76	-1.88	0.00051	Heavy metal transport/detoxification superfamily protein
AT4G34460.4AT4G34460.4	6.76	-0.69	0.00051	GTP binding protein beta 1
AT4G24120.1AT4G24120.1	5.65	-1.16	0.00052	YELLOW STRIPE like 1
AT4G34460.2AT4G34460.2	6.76	-0.69	0.00052	GTP binding protein beta 1
AT4G36210.2AT4G36210.2	3.62	-1.12	0.00052	Protein of unknown function (DUF726)
AT1G53750.1AT1G53750.1	4.61	-0.79	0.00052	regulatory particle triple-A 1A
AT1G71190.2AT1G71190.2	4.11	-0.89	0.00052	senescence associated gene 18
AT2G46320.3AT2G46320.3	2.45	-1.36	0.00053	Mitochondrial substrate carrier family protein
AT5G48175.1AT5G48175.1	-0.44	-3.13	0.00053	unknown protein
AT5G11260.1AT5G11260.1	4.11	-1.06	0.00053	Basic-leucine zipper (bZIP) transcription factor family protein
AT4G27820.1AT4G27820.1	3.08	-1.06	0.00053	beta glucosidase 9
AT2G33480.1AT2G33480.1	9.14	-1.12	0.00053	NAC domain containing protein 41
AT1G47655.1AT1G47655.1	2.56	-1.94	0.00054	Dof-type zinc finger DNA-binding family protein
AT1G35830.1AT1G35830.1	2.15	-1.25	0.00054	VQ motif-containing protein
AT1G69410.1AT1G69410.1	6.59	-0.95	0.00054	eukaryotic elongation factor 5A-3
AT1G67800.2AT1G67800.2	1.64	-1.69	0.00054	Copine (Calcium-dependent phospholipid-binding protein) family
AT2G27490.2AT2G27490.2	4.45	-0.79	0.00054	dephospho-CoA kinase family
AT1G71190.1AT1G71190.1	4.11	-0.88	0.00054	senescence associated gene 18
AT2G39970.1AT2G39970.1	6.84	-0.8	0.00054	Mitochondrial substrate carrier family protein
AT4G29850.1AT4G29850.1	1.91	-1.51	0.00055	Eukaryotic protein of unknown function (DUF872)
AT1G50570.2AT1G50570.2	3.41	-0.89	0.00055	Calcium-dependent lipid-binding (CaLB domain) family protein
AT3G16857.1AT3G16857.1	7.32	-0.97	0.00055	response regulator 1
AT4G34460.1AT4G34460.1	6.76	-0.69	0.00055	GTP binding protein beta 1
AT1G02580.1AT1G02580.1	-0.63	-4.31	0.00055	SET domain-containing protein
AT4G34460.3AT4G34460.3	6.75	-0.69	0.00055	GTP binding protein beta 1
AT5G60360.3AT5G60360.3	8.78	-1.36	0.00055	aleurain-like protease
AT3G23920.1AT3G23920.1	8.02	-1.1	0.00056	beta-amylase 1
AT1G19200.1AT1G19200.1	2.71	-2.03	0.00056	Protein of unknown function (DUF581)
AT4G14880.2AT4G14880.2	5.99	-0.67	0.00056	O-acetylserine (thiol) lyase (OAS-TL) isoform A1
AT5G56840.1AT5G56840.1	0.61	-4.02	0.00056	myb-like transcription factor family protein
AT5G07470.1AT5G07470.1	5.34	-0.78	0.00056	peptidemethionine sulfoxide reductase 3
AT5G59960.1AT5G59960.1	5.23	-1.15	0.00057	unknown protein
AT4G14880.1AT4G14880.1	5.99	-0.67	0.00057	O-acetylserine (thiol) lyase (OAS-TL) isoform A1
AT5G50260.1AT5G50260.1	3.27	-1.6	0.00058	Cysteine proteinases superfamily protein
AT4G14880.3AT4G14880.3	5.96	-0.68	0.00058	O-acetylserine (thiol) lyase (OAS-TL) isoform A1
AT4G14880.4AT4G14880.4	5.96	-0.68	0.00058	O-acetylserine (thiol) lyase (OAS-TL) isoform A1
AT5G57740.1AT5G57740.1	2.19	-1.18	0.00058	XB3 ortholog 2 in Arabidopsis thaliana
AT5G57520.1AT5G57520.1	3.44	-2.52	0.00058	zinc finger protein 2
AT1G32460.1AT1G32460.1	5	-1.06	0.00058	unknown protein
AT5G50530.1AT5G50530.1	3.66	-1.78	0.00058	CBS / octicosapeptide/Phox/Bemp1 (PB1) domains-containing protein
AT2G33480.2AT2G33480.2	9.09	-1.12	0.00059	NAC domain containing protein 41
AT5G09620.1AT5G09620.1	5.66	-0.84	0.00059	Octicosapeptide/Phox/Bem1p family protein
AT2G43410.3AT2G43410.3	4.02	-0.74	0.00059	RNA binding
AT3G06780.1AT3G06780.1	6.35	-1.12	0.00059	glycine-rich protein
AT3G16785.1AT3G16785.1	4.15	-0.79	0.00059	phospholipase D P1
AT3G01300.1AT3G01300.1	3.66	-1.06	0.00059	Protein kinase superfamily protein
AT1G30730.1AT1G30730.1	-0.13	-3.65	0.0006	FAD-binding Berberine family protein
AT1G80310.1AT1G80310.1	3.92	-1.38	0.0006	sulfate transmembrane transporters
AT3G55910.1AT3G55910.1	-0.46	-3.56	0.0006	unknown protein
AT1G67800.1AT1G67800.1	1.64	-1.67	0.00061	Copine (Calcium-dependent phospholipid-binding protein) family
AT1G48745.1AT1G48745.1	3.52	-1.37	0.00061	unknown protein
AT1G77930.2AT1G77930.2	5.31	-0.91	0.00061	Chaperone DnaJ-domain superfamily protein
AT2G45720.1AT2G45720.1	5.4	-1.12	0.00062	ARM repeat superfamily protein
AT2G01180.1AT2G01180.1	3.42	-1.62	0.00062	phosphatidic acid phosphatase 1
AT1G14530.1AT1G14530.1	1.9	-1.1	0.00062	Protein of unknown function (DUF1084)
AT1G67800.4AT1G67800.4	1.64	-1.67	0.00062	Copine (Calcium-dependent phospholipid-binding protein) family
AT3G19615.1AT3G19615.1	-0.19	-3.44	0.00063	unknown protein
AT2G39435.1AT2G39435.1	1.73	-1.26	0.00063	Phosphatidylinositol N-acetyglucosaminlytransferase subunit P-related
AT5G60360.1AT5G60360.1	8.88	-1.37	0.00063	aleurain-like protease
AT1G58180.1AT1G58180.1	7.06	-1.5	0.00063	beta carbonic anhydrase 6
AT2G40470.1AT2G40470.1	1.43	-1.84	0.00064	LOB domain-containing protein 15
AT1G10040.2AT1G10040.2	5.24	-1.02	0.00064	alpha/beta-Hydrolases superfamily protein
AT1G67800.3AT1G67800.3	1.64	-1.67	0.00064	Copine (Calcium-dependent phospholipid-binding protein) family
AT2G45720.2AT2G45720.2	5.4	-1.12	0.00064	ARM repeat superfamily protein
AT2G25510.1AT2G25510.1	3.06	-3.23	0.00065	unknown protein
AT1G09130.2AT1G09130.2	3.29	-1.06	0.00065	ATP-dependent caseinolytic (Clp) protease/crotonase family protein
AT1G08990.1AT1G08990.1	-0.17	-2.83	0.00065	plant glycogenin-like starch initiation protein 5
AT3G60164.1AT3G60164.1	0.44	-2.59	0.00065	pseudogene
AT4G05530.1AT4G05530.1	5.9	-0.72	0.00066	indole-3-butyric acid response 1
AT5G38900.1AT5G38900.1	1.32	-3.42	0.00066	Thioredoxin superfamily protein
AT5G05987.1AT5G05987.1	2.72	-1.22	0.00066	prenylated RAB acceptor 1.A2
AT3G55470.1AT3G55470.1	7.39	-1.15	0.00066	Calcium-dependent lipid-binding (CaLB domain) family protein
AT3G55470.2AT3G55470.2	7.39	-1.15	0.00066	Calcium-dependent lipid-binding (CaLB domain) family protein
AT1G69550.1AT1G69550.1	3.46	-1.26	0.00066	disease resistance protein (TIR-NBS-LRR class)
AT5G03860.1AT5G03860.1	1.32	-7.15	0.00066	malate synthase
AT1G55280.1AT1G55280.1	2.93	-1.1	0.00066	Lipase/lipooxygenase, PLAT/LH2 family protein
AT5G54080.2AT5G54080.2	3.9	-1.34	0.00066	homogentisate 1,2-dioxygenase
AT4G12000.1AT4G12000.1	3.14	-1.19	0.00067	SNARE associated Golgi protein family
AT4G19520.1AT4G19520.1	2.1	-3.06	0.00068	disease resistance protein (TIR-NBS-LRR class) family
AT5G15850.1AT5G15850.1	4.67	-1.22	0.00069	CONSTANS-like 1
AT1G11910.1AT1G11910.1	8.55	-0.91	0.00069	aspartic proteinase A1
AT5G63130.1AT5G63130.1	2.61	-1.74	0.00069	Octicosapeptide/Phox/Bem1p family protein
AT2G21190.1AT2G21190.1	5.82	-0.67	0.00069	ER lumen protein retaining receptor family protein
AT2G12190.1AT2G12190.1	3.99	-1.21	0.0007	Cytochrome P450 superfamily protein
AT4G32440.1AT4G32440.1	2.31	-1.39	0.0007	Plant Tudor-like RNA-binding protein
AT5G43650.1AT5G43650.1	0.37	-2.59	0.0007	basic helix-loop-helix (bHLH) DNA-binding superfamily protein
AT1G71880.1AT1G71880.1	5.99	-1.81	0.00071	sucrose-proton symporter 1
AT1G14200.1AT1G14200.1	7.16	-1.52	0.00071	RING/U-box superfamily protein
AT3G20270.3AT3G20270.3	0.92	-2.16	0.00072	lipid-binding serum glycoprotein family protein
AT4G34135.1AT4G34135.1	4.12	-1.75	0.00073	UDP-glucosyltransferase 73B2
AT3G47420.1AT3G47420.1	5.63	-1.79	0.00074	phosphate starvation-induced gene 3
AT1G33960.1AT1G33960.1	2.2	-4.86	0.00074	P-loop containing nucleoside triphosphate hydrolases superfamily protein
AT5G28235.1AT5G28235.1	-0.63	-4.5	0.00075	Ulp1 protease family protein
AT1G07985.1AT1G07985.1	1.61	-6.48	0.00076	Expressed protein
AT1G55530.1AT1G55530.1	6.8	-0.94	0.00077	RING/U-box superfamily protein
AT4G18170.1AT4G18170.1	2.27	-1.95	0.00077	WRKY DNA-binding protein 28
AT1G79330.1AT1G79330.1	-0.29	-5.93	0.00077	metacaspase 5
AT1G72060.1AT1G72060.1	1.9	-2.56	0.00077	serine-type endopeptidase inhibitors
AT3G12400.1AT3G12400.1	5.58	-0.66	0.00078	Ubiquitin-conjugating enzyme/RWD-like protein
AT5G11650.1AT5G11650.1	4.71	-0.96	0.00079	alpha/beta-Hydrolases superfamily protein
AT1G04970.1AT1G04970.1	3.3	-0.85	0.00079	lipid-binding serum glycoprotein family protein
AT3G21780.1AT3G21780.1	0.21	-2.7	0.00079	UDP-glucosyl transferase 71B6
AT1G10490.1AT1G10490.1	5.27	-0.96	0.0008	Domain of unknown function (DUF1726) ;Putative ATPase (DUF699)
AT3G20060.1AT3G20060.1	4.43	-0.8	0.00081	ubiquitin-conjugating enzyme19
AT5G11500.2AT5G11500.2	6.7	-0.82	0.00081	unknown protein
AT1G04970.2AT1G04970.2	3.29	-0.85	0.00082	lipid-binding serum glycoprotein family protein
AT4G04955.1AT4G04955.1	5.88	-0.87	0.00083	allantoinase
AT5G43130.1AT5G43130.1	6.07	-0.8	0.00083	TBP-associated factor 4
AT2G25510.2AT2G25510.2	2.05	-3.04	0.00083	unknown protein
AT3G16940.1AT3G16940.1	6.55	-0.74	0.00084	calmodulin binding;transcription regulators
AT5G54610.1AT5G54610.1	1.12	-3.64	0.00084	ankyrin
AT3G46930.1AT3G46930.1	1.16	-1.71	0.00085	Protein kinase superfamily protein
AT1G24350.2AT1G24350.2	1.56	-1.01	0.00085	Acid phosphatase/vanadium-dependent haloperoxidase-related protein
AT5G48657.2AT5G48657.2	1.25	-2.9	0.00086	defense protein-related
AT4G35750.1AT4G35750.1	9.75	-0.97	0.00086	SEC14 cytosolic factor family protein / phosphoglyceride transfer family protein
AT3G27020.1AT3G27020.1	5.48	-0.87	0.00087	YELLOW STRIPE like 6
AT3G20060.2AT3G20060.2	4.42	-0.8	0.00087	ubiquitin-conjugating enzyme19
AT3G10985.1AT3G10985.1	8.18	-1.12	0.00087	senescence associated gene 20
AT5G01800.1AT5G01800.1	4.62	-0.91	0.00088	saposin B domain-containing protein
AT4G32870.1AT4G32870.1	5.4	-2.19	0.00088	Polyketide cyclase/dehydrase and lipid transport superfamily protein
AT3G26160.1AT3G26160.1	1.98	-1.66	0.00088	cytochrome P450, family 71, subfamily B, polypeptide 17
AT3G25597.1AT3G25597.1	4.81	-1.01	0.00088	unknown protein
AT5G49480.1AT5G49480.1	5.72	-1.14	0.00088	Ca2+-binding protein 1
AT3G55890.1AT3G55890.1	3.09	-2.38	0.00089	Yippee family putative zinc-binding protein
AT3G15900.1AT3G15900.1	4.36	-1.36	0.0009	unknown protein
AT3G13670.1AT3G13670.1	6	-0.68	0.0009	Protein kinase family protein
AT4G27680.1AT4G27680.1	2.27	-1.15	0.0009	P-loop containing nucleoside triphosphate hydrolases superfamily protein
AT1G54130.1AT1G54130.1	7.65	-0.85	0.00091	RELA/SPOT homolog 3
AT1G76930.2AT1G76930.2	4.23	-2.05	0.00091	extensin 4
AT2G16460.1AT2G16460.1	1.93	-1.09	0.00091	Protein of unknown function (DUF1640)
AT5G14180.1AT5G14180.1	0.05	-1.73	0.00091	Myzus persicae-induced lipase 1
AT1G53560.1AT1G53560.1	7.06	-1.66	0.00092	Ribosomal protein L18ae family
AT1G69860.1AT1G69860.1	-1.32	-4.12	0.00092	Major facilitator superfamily protein
AT2G31020.1AT2G31020.1	0.01	-3.21	0.00094	OSBP(oxysterol binding protein)-related protein 1A
AT2G23320.2AT2G23320.2	5.03	-1.11	0.00094	WRKY DNA-binding protein 15
AT5G43130.2AT5G43130.2	6.04	-0.79	0.00094	TBP-associated factor 4
AT4G18360.1AT4G18360.1	-0.41	-3.56	0.00094	Aldolase-type TIM barrel family protein
AT1G13960.1AT1G13960.1	5.64	-1	0.00094	WRKY DNA-binding protein 4
AT2G37150.2AT2G37150.2	2.48	-1.27	0.00095	RING/U-box superfamily protein
AT2G26670.1AT2G26670.1	7.08	-0.88	0.00097	Plant haem oxygenase (decyclizing) family protein
AT1G07720.1AT1G07720.1	2.95	-1.36	0.00097	3-ketoacyl-CoA synthase 3
AT1G01760.1AT1G01760.1	1.28	-2.14	0.00098	adenosine deaminases;RNA binding;RNA binding;adenosine deaminases
AT3G05970.1AT3G05970.1	4.62	-0.95	0.00098	long-chain acyl-CoA synthetase 6
AT4G28060.1AT4G28060.1	5.31	-0.68	0.001	Cytochrome c oxidase, subunit Vib family protein
AT1G23550.1AT1G23550.1	5.71	-1.28	0.001	similar to RCD one 2
AT5G17280.1AT5G17280.1	4.23	-0.78	0.001	unknown protein
AT1G13960.2AT1G13960.2	5.64	-0.99	0.001	WRKY DNA-binding protein 4
AT5G43980.1AT5G43980.1	2.12	-1.25	0.001	plasmodesmata-located protein 1
AT2G23320.1AT2G23320.1	5.04	-1.11	0.001	WRKY DNA-binding protein 15
AT5G14960.1AT5G14960.1	0.94	-5.4	0.001	DP-E2F-like 2
AT5G17380.1AT5G17380.1	5.26	-0.74	0.001	Thiamine pyrophosphate dependent pyruvate decarboxylase family protein
AT1G63855.3AT1G63855.3	1.38	-1.7	0.001	Putative methyltransferase family protein
AT2G46320.2AT2G46320.2	2.25	-1.41	0.001	Mitochondrial substrate carrier family protein
AT2G46320.1AT2G46320.1	2.25	-1.41	0.001	Mitochondrial substrate carrier family protein
AT1G01070.1AT1G01070.1	1.33	-1.94	0.001	nodulin MtN21 /EamA-like transporter family protein
AT3G50910.1AT3G50910.1	4.57	-0.83	0.001	unknown protein
AT3G51540.1AT3G51540.1	-0.86	-2.58	0.001	unknown protein
AT1G23201.1AT1G23201.1	0.9	-2.62	0.001	unknown protein
AT4G16260.1AT4G16260.1	2.6	-1.95	0.001	Glycosyl hydrolase superfamily protein
AT5G63020.1AT5G63020.1	2.19	-1.37	0.001	Disease resistance protein (CC-NBS-LRR class) family
AT4G29230.1AT4G29230.1	0.36	-2.59	0.001	NAC domain containing protein 75
AT4G01120.1AT4G01120.1	6.22	-0.94	0.001	G-box binding factor 2
AT5G45570.1AT5G45570.1	-0.76	-4.3	0.001	Ulp1 protease family protein
AT4G24610.2AT4G24610.2	2.03	-1.76	0.001	unknown protein
AT3G22160.1AT3G22160.1	4.19	-1.55	0.001	VQ motif-containing protein
AT4G24610.1AT4G24610.1	2.06	-1.76	0.0011	unknown protein
AT2G37975.1AT2G37975.1	4.05	-0.92	0.0011	Yos1-like protein
AT1G70680.1AT1G70680.1	7.95	-1.35	0.0011	Caleosin-related family protein
AT1G09240.1AT1G09240.1	7.28	-4.02	0.0011	nicotianamine synthase 3
AT1G13360.2AT1G13360.2	2.98	-1.61	0.0011	unknown protein
AT5G15240.2AT5G15240.2	1.01	-2.19	0.0011	Transmembrane amino acid transporter family protein
AT5G15240.1AT5G15240.1	1.01	-2.19	0.0011	Transmembrane amino acid transporter family protein
AT1G48260.1AT1G48260.1	3.34	-1.72	0.0011	CBL-interacting protein kinase 17
AT5G14420.3AT5G14420.3	4.12	-0.78	0.0011	RING domain ligase2
AT3G17700.1AT3G17700.1	2.84	-1.27	0.0011	cyclic nucleotide-binding transporter 1
AT5G14000.1AT5G14000.1	2.16	-1.37	0.0011	NAC domain containing protein 84
AT3G60420.2AT3G60420.2	0.44	-3.12	0.0011	Phosphoglycerate mutase family protein
AT2G26670.2AT2G26670.2	7.04	-0.87	0.0011	Plant haem oxygenase (decyclizing) family protein
AT1G32940.1AT1G32940.1	1.29	-2.24	0.0011	Subtilase family protein
AT3G13610.1AT3G13610.1	2.07	-2.1	0.0011	2-oxoglutarate (2OG) and Fe(II)-dependent oxygenase superfamily protein
AT5G14420.4AT5G14420.4	4.12	-0.78	0.0011	RING domain ligase2
AT2G37520.1AT2G37520.1	3.59	-0.89	0.0011	Acyl-CoA N-acyltransferase with RING/FYVE/PHD-type zinc finger domain
AT5G14420.1AT5G14420.1	4.13	-0.78	0.0011	RING domain ligase2
AT1G75830.1AT1G75830.1	1.16	-6.68	0.0011	low-molecular-weight cysteine-rich 67
AT5G01260.1AT5G01260.1	5.09	-0.79	0.0012	Carbohydrate-binding-like fold
AT1G68765.1AT1G68765.1	3.79	-2.14	0.0012	Putative membrane lipoprotein
AT3G25290.1AT3G25290.1	6.32	-1.19	0.0012	Auxin-responsive family protein
AT2G31110.1AT2G31110.1	5.99	-1.39	0.0012	Plant protein of unknown function (DUF828)
AT2G20920.1AT2G20920.1	5.81	-0.93	0.0012	Protein of unknown function (DUF3353)
AT1G20630.1AT1G20630.1	6.48	-1.08	0.0012	catalase 1
AT5G43900.1AT5G43900.1	7.37	-0.56	0.0012	myosin 2
AT5G11770.1AT5G11770.1	6.96	-0.68	0.0012	NADH-ubiquinone oxidoreductase 20 kDa subunit, mitochondrial
AT3G58060.1AT3G58060.1	-0.12	-2.29	0.0012	Cation efflux family protein
AT5G61910.4AT5G61910.4	5.21	-0.82	0.0012	DCD (Development and Cell Death) domain protein
AT3G13090.1AT3G13090.1	-0.59	-4.34	0.0012	multidrug resistance-associated protein 8
AT3G58040.1AT3G58040.1	7.16	-0.61	0.0012	seven in absentia of Arabidopsis 2
AT2G01650.1AT2G01650.1	5.56	-0.76	0.0012	plant UBX domain-containing protein 2
AT2G33490.1AT2G33490.1	4.19	-0.75	0.0012	hydroxyproline-rich glycoprotein family protein
AT1G35670.1AT1G35670.1	3.93	-1.16	0.0012	calcium-dependent protein kinase 2
AT5G06220.1AT5G06220.1	3.76	-0.86	0.0012	LETM1-like protein
AT2G04115.1AT2G04115.1	-0.55	-2.1	0.0012	Plant self-incompatibility protein S1 family
AT5G25120.1AT5G25120.1	0.47	-4.03	0.0012	ytochrome p450, family 71, subfamily B, polypeptide 11
AT1G21270.1AT1G21270.1	3.98	-1.93	0.0012	wall-associated kinase 2
AT5G43740.1AT5G43740.1	2.61	-1.21	0.0012	Disease resistance protein (CC-NBS-LRR class) family
AT5G43740.2AT5G43740.2	2.61	-1.21	0.0012	Disease resistance protein (CC-NBS-LRR class) family
AT5G49700.1AT5G49700.1	2.81	-1.99	0.0012	Predicted AT-hook DNA-binding family protein
AT1G18720.1AT1G18720.1	7.03	-0.72	0.0012	Protein of unknown function (DUF962)
AT1G23130.1AT1G23130.1	8.11	-1.75	0.0012	Polyketide cyclase/dehydrase and lipid transport superfamily protein
AT1G50570.1AT1G50570.1	3.6	-0.84	0.0012	Calcium-dependent lipid-binding (CaLB domain) family protein
AT2G22090.2AT2G22090.2	2.96	-0.98	0.0013	RNA-binding (RRM/RBD/RNP motifs) family protein
AT3G15740.1AT3G15740.1	-0.49	-3.56	0.0013	RING/U-box superfamily protein
AT5G17290.1AT5G17290.1	3.11	-1.21	0.0013	autophagy protein Apg5 family
AT2G31110.2AT2G31110.2	6	-1.38	0.0013	Plant protein of unknown function (DUF828)
AT5G43900.3AT5G43900.3	7.39	-0.55	0.0013	myosin 2
AT2G22750.1AT2G22750.1	-1.18	-3.09	0.0013	basic helix-loop-helix (bHLH) DNA-binding superfamily protein
AT5G52050.1AT5G52050.1	1.69	-2.42	0.0013	MATE efflux family protein
AT1G02305.1AT1G02305.1	7.77	-0.85	0.0013	Cysteine proteinases superfamily protein
AT3G02885.1AT3G02885.1	2.42	-1.84	0.0013	GAST1 protein homolog 5
AT1G57590.1AT1G57590.1	1.73	-1.56	0.0013	Pectinacetylesterase family protein
AT3G08760.1AT3G08760.1	5.97	-0.76	0.0013	Protein kinase superfamily protein
AT3G48020.1AT3G48020.1	1.75	-2.36	0.0013	unknown protein
AT1G22900.1AT1G22900.1	1.06	-4.24	0.0013	Disease resistance-responsive (dirigent-like protein) family protein
AT3G57010.1AT3G57010.1	2.7	-1.08	0.0013	Calcium-dependent phosphotriesterase superfamily protein
AT1G25550.1AT1G25550.1	2.97	-2.77	0.0013	myb-like transcription factor family protein
AT1G08980.1AT1G08980.1	3.57	-1.36	0.0013	amidase 1
AT1G10340.2AT1G10340.2	2.41	-3.33	0.0013	Ankyrin repeat family protein
AT1G10340.1AT1G10340.1	2.41	-3.33	0.0013	Ankyrin repeat family protein
AT1G10750.1AT1G10750.1	2.69	-5.21	0.0013	Protein of Unknown Function (DUF239)
AT4G30550.1AT4G30550.1	4.81	-0.8	0.0013	Class I glutamine amidotransferase-like superfamily protein
AT5G16760.1AT5G16760.1	6.91	-0.78	0.0014	Inositol 1,3,4-trisphosphate 5/6-kinase family protein
AT3G22235.2AT3G22235.2	4.81	-1.55	0.0014	unknown protein
AT5G12170.2AT5G12170.2	2.48	-1.25	0.0014	CRT (chloroquine-resistance transporter)-like transporter 3
AT5G11840.1AT5G11840.1	2.79	-0.9	0.0014	Protein of unknown function (DUF1230)
AT1G28520.2AT1G28520.2	5.02	-0.66	0.0014	vascular plant one zinc finger protein
AT4G28610.1AT4G28610.1	5.8	-0.85	0.0014	phosphate starvation response 1
AT2G37150.1AT2G37150.1	2.46	-1.24	0.0014	RING/U-box superfamily protein
AT5G14420.2AT5G14420.2	4.13	-0.77	0.0014	RING domain ligase2
AT5G24210.1AT5G24210.1	2.08	-2.84	0.0014	alpha/beta-Hydrolases superfamily protein
AT5G62680.1AT5G62680.1	7.36	-1.01	0.0014	Major facilitator superfamily protein
AT1G23220.1AT1G23220.1	3.64	-0.83	0.0014	Dynein light chain type 1 family protein
AT3G45830.1AT3G45830.1	5.88	-0.68	0.0014	unknown protein
AT2G17190.1AT2G17190.1	3.57	-0.79	0.0014	ubiquitin family protein
AT3G61070.1AT3G61070.1	4.04	-0.91	0.0014	peroxin 11E
AT1G76930.1AT1G76930.1	3.96	-2.02	0.0014	extensin 4
AT2G03200.1AT2G03200.1	3.48	-1.4	0.0014	Eukaryotic aspartyl protease family protein
AT4G33070.1AT4G33070.1	-0.01	-3.88	0.0014	Thiamine pyrophosphate dependent pyruvate decarboxylase family protein
AT5G17450.1AT5G17450.1	3.19	-1.48	0.0014	Heavy metal transport/detoxification superfamily protein
AT2G22090.1AT2G22090.1	4.47	-0.66	0.0014	RNA-binding (RRM/RBD/RNP motifs) family protein
AT1G01070.2AT1G01070.2	1.35	-1.95	0.0014	nodulin MtN21 /EamA-like transporter family protein
AT4G16760.1AT4G16760.1	5.99	-1.1	0.0014	acyl-CoA oxidase 1
AT5G06220.2AT5G06220.2	3.75	-0.84	0.0014	LETM1-like protein
AT4G16000.1AT4G16000.1	3.93	-1.56	0.0015	unknown protein
AT3G48920.1AT3G48920.1	0.34	-2.1	0.0015	myb domain protein 45
AT1G28660.1AT1G28660.1	1.97	-1.89	0.0015	GDSL-like Lipase/Acylhydrolase superfamily protein
AT5G16840.3AT5G16840.3	6.44	-0.79	0.0015	binding partner of acd11 1
AT5G54300.1AT5G54300.1	4.16	-1.06	0.0015	Protein of unknown function (DUF761)
AT1G53890.1AT1G53890.1	-0.07	-2.22	0.0015	Protein of unknown function (DUF567)
AT1G53870.1AT1G53870.1	-0.07	-2.22	0.0015	Protein of unknown function (DUF567)
AT4G27260.1AT4G27260.1	7.15	-1.57	0.0015	Auxin-responsive GH3 family protein
AT5G07571.1AT5G07571.1	1.47	-2.11	0.0015	Oleosin family protein
AT5G17450.2AT5G17450.2	3.18	-1.48	0.0015	Heavy metal transport/detoxification superfamily protein
AT1G28520.1AT1G28520.1	5.22	-0.66	0.0015	vascular plant one zinc finger protein
AT2G28200.1AT2G28200.1	3.87	-1.46	0.0015	C2H2-type zinc finger family protein
AT4G14030.1AT4G14030.1	5.87	-0.65	0.0015	selenium-binding protein 1
AT4G14030.2AT4G14030.2	5.87	-0.65	0.0015	selenium-binding protein 1
AT3G54826.1AT3G54826.1	4.24	-0.91	0.0015	Zim17-type zinc finger protein
AT2G37150.3AT2G37150.3	2.46	-1.25	0.0015	RING/U-box superfamily protein
AT3G19190.1AT3G19190.1	3.2	-0.9	0.0015	autophagy 2
AT1G15110.1AT1G15110.1	6.73	-0.74	0.0015	phosphatidyl serine synthase family protein
AT5G06250.1AT5G06250.1	0.15	-5.31	0.0016	AP2/B3-like transcriptional factor family protein
AT4G16760.2AT4G16760.2	5.97	-1.1	0.0016	acyl-CoA oxidase 1
AT2G15760.1AT2G15760.1	1.46	-2.77	0.0016	Protein of unknown function (DUF1645)
AT2G42890.1AT2G42890.1	5.16	-1.33	0.0016	MEI2-like 2
AT1G32960.1AT1G32960.1	-0.02	-3.39	0.0016	Subtilase family protein
AT1G07000.1AT1G07000.1	3.22	-1.56	0.0016	exocyst subunit exo70 family protein B2
AT5G49665.1AT5G49665.1	1.89	-2.15	0.0016	Zinc finger (C3HC4-type RING finger) family protein
AT4G10590.1AT4G10590.1	4.19	-0.75	0.0016	ubiquitin-specific protease 10
AT5G67600.1AT5G67600.1	6.73	-0.77	0.0016	unknown protein
AT5G13320.1AT5G13320.1	3.12	-1.71	0.0016	Auxin-responsive GH3 family protein
AT5G43900.2AT5G43900.2	7.06	-0.56	0.0016	myosin 2
AT5G57060.1AT5G57060.1	3.33	-1.11	0.0016	unknown protein
AT1G21245.1AT1G21245.1	3.23	-2.77	0.0016	Protein kinase superfamily protein
AT1G16310.1AT1G16310.1	1.39	-1.61	0.0017	Cation efflux family protein
AT5G16570.1AT5G16570.1	2.8	-2.45	0.0017	glutamine synthetase 1;4
AT1G51790.1AT1G51790.1	0.97	-2.43	0.0017	Leucine-rich repeat protein kinase family protein
AT4G34310.2AT4G34310.2	3.72	-0.89	0.0017	alpha/beta-Hydrolases superfamily protein
AT3G60120.1AT3G60120.1	-0.38	-5.79	0.0017	beta glucosidase 27
AT3G22210.1AT3G22210.1	6.45	-0.82	0.0017	unknown protein
AT1G71830.1AT1G71830.1	6.43	-1.25	0.0017	somatic embryogenesis receptor-like kinase 1
AT5G01720.1AT5G01720.1	4.65	-1.19	0.0017	RNI-like superfamily protein
AT1G60940.1AT1G60940.1	8.18	-0.63	0.0017	SNF1-related protein kinase 2.10
AT1G60940.2AT1G60940.2	8.18	-0.63	0.0017	SNF1-related protein kinase 2.10
AT1G76360.1AT1G76360.1	3.14	-1.43	0.0017	Protein kinase superfamily protein
AT3G59700.1AT3G59700.1	0.82	-1.94	0.0017	lectin-receptor kinase
AT3G17240.1AT3G17240.1	4.91	-0.68	0.0017	lipoamide dehydrogenase 2
AT1G15110.2AT1G15110.2	6.73	-0.74	0.0017	phosphatidyl serine synthase family protein
AT3G16190.1AT3G16190.1	4.68	-0.74	0.0017	Isochorismatase family protein
AT2G16460.2AT2G16460.2	1.84	-1.08	0.0017	Protein of unknown function (DUF1640)
AT1G28660.2AT1G28660.2	1.96	-1.88	0.0018	GDSL-like Lipase/Acylhydrolase superfamily protein
AT3G44550.1AT3G44550.1	2.61	-2.44	0.0018	fatty acid reductase 5
AT4G37530.1AT4G37530.1	2.08	-1.74	0.0018	Peroxidase superfamily protein
AT2G42890.2AT2G42890.2	5.12	-1.33	0.0018	MEI2-like 2
AT2G42890.3AT2G42890.3	5.13	-1.33	0.0018	MEI2-like 2
AT5G13020.1AT5G13020.1	6.51	-0.63	0.0018	Emsy N Terminus (ENT)/ plant Tudor-like domains-containing protein
AT3G01040.1AT3G01040.1	4.09	-0.9	0.0018	galacturonosyltransferase 13
AT4G17830.1AT4G17830.1	3.19	-1.04	0.0018	Peptidase M20/M25/M40 family protein
AT5G60900.1AT5G60900.1	1.7	-3.21	0.0018	receptor-like protein kinase 1
AT1G54890.1AT1G54890.1	0.81	-2.19	0.0018	Late embryogenesis abundant (LEA) protein-related
AT5G61500.1AT5G61500.1	4.73	-0.69	0.0018	autophagy 3 (APG3)
AT5G45100.2AT5G45100.2	6.24	-0.82	0.0018	SBP (S-ribonuclease binding protein) family protein
AT1G44770.2AT1G44770.2	7.01	-0.81	0.0018	unknown protein
AT1G44770.1AT1G44770.1	7.01	-0.81	0.0018	unknown protein
AT3G54440.2AT3G54440.2	4.44	-0.67	0.0018	glycoside hydrolase family 2 protein
AT1G37130.1AT1G37130.1	5.01	-1.97	0.0018	nitrate reductase 2
AT4G26120.1AT4G26120.1	-1.6	-5.31	0.0018	Ankyrin repeat family protein / BTB/POZ domain-containing protein
AT3G13790.1AT3G13790.1	1.45	-2.59	0.0018	Glycosyl hydrolases family 32 protein
AT3G25655.1AT3G25655.1	-0.57	-3.08	0.0018	inflorescence deficient in abscission (IDA)-like 1
AT5G27630.1AT5G27630.1	2.67	-1.42	0.0018	acyl-CoA binding protein 5
AT2G31280.1AT2G31280.1	4.55	-0.78	0.0018	conserved peptide upstream open reading frame 7
AT2G14560.1AT2G14560.1	2.39	-2.96	0.0018	Protein of unknown function (DUF567)
AT3G27330.1AT3G27330.1	5.52	-1.14	0.0018	zinc finger (C3HC4-type RING finger) family protein
AT5G25820.1AT5G25820.1	0.73	-2.15	0.0019	Exostosin family protein
AT3G01040.2AT3G01040.2	4.09	-0.89	0.0019	galacturonosyltransferase 13
AT3G11402.2AT3G11402.2	3.85	-0.8	0.0019	Cysteine/Histidine-rich C1 domain family protein
AT3G26910.2AT3G26910.2	3.33	-1.19	0.0019	hydroxyproline-rich glycoprotein family protein
AT4G37680.1AT4G37680.1	6.63	-0.84	0.0019	heptahelical protein 4
AT5G06250.2AT5G06250.2	0.15	-5.31	0.0019	AP2/B3-like transcriptional factor family protein
AT1G51035.1AT1G51035.1	-0.88	-2.72	0.0019	unknown protein
AT5G16840.2AT5G16840.2	6.55	-0.78	0.0019	binding partner of acd11 1
AT1G01320.1AT1G01320.1	8.5	-0.99	0.0019	Tetratricopeptide repeat (TPR)-like superfamily protein
AT5G16840.1AT5G16840.1	6.55	-0.78	0.0019	binding partner of acd11 1
AT4G39940.1AT4G39940.1	2.68	-2.82	0.0019	APS-kinase 2
AT3G61070.2AT3G61070.2	4.02	-0.89	0.0019	peroxin 11E
AT3G21520.1AT3G21520.1	1.45	-3.57	0.0019	DUF679 domain membrane protein 1
AT5G50360.1AT5G50360.1	4.94	-2.23	0.0019	unknown protein
AT3G53930.1AT3G53930.1	2.28	-1.44	0.0019	Protein kinase superfamily protein
AT3G53930.2AT3G53930.2	2.28	-1.44	0.0019	Protein kinase superfamily protein
AT3G09560.1AT3G09560.1	2.71	-1.03	0.0019	Lipin family protein
AT2G18950.1AT2G18950.1	4.68	-0.82	0.0019	homogentisate phytyltransferase 1
AT2G35700.1AT2G35700.1	1.76	-5.42	0.0019	ERF family protein 38
AT2G31280.4AT2G31280.4	4.55	-0.78	0.0019	conserved peptide upstream open reading frame 7
AT2G29420.1AT2G29420.1	5.47	-1.22	0.0019	glutathione S-transferase tau 7
AT3G13790.2AT3G13790.2	1.43	-2.57	0.0019	Glycosyl hydrolases family 32 protein
AT3G43110.1AT3G43110.1	1.15	-2.2	0.002	unknown protein
AT3G05010.1AT3G05010.1	4.05	-0.68	0.002	Protein of unknown function, transmembrane-40
AT3G14610.1AT3G14610.1	2.91	-1.14	0.002	cytochrome P450, family 72, subfamily A, polypeptide 7
AT3G09560.2AT3G09560.2	2.71	-1.02	0.002	Lipin family protein
AT5G45100.1AT5G45100.1	6.24	-0.81	0.002	SBP (S-ribonuclease binding protein) family protein
AT2G22690.2AT2G22690.2	1.92	-1.24	0.002	zinc ion binding
AT4G01610.2AT4G01610.2	8.22	-1.12	0.002	Cysteine proteinases superfamily protein
AT4G01610.1AT4G01610.1	8.22	-1.12	0.002	Cysteine proteinases superfamily protein
AT4G34310.1AT4G34310.1	3.78	-0.9	0.002	alpha/beta-Hydrolases superfamily protein
AT1G23530.1AT1G23530.1	0.81	-2.33	0.002	unknown protein
AT5G08750.2AT5G08750.2	6.12	-0.76	0.002	RING/FYVE/PHD zinc finger superfamily protein
AT3G07940.1AT3G07940.1	3.13	-0.89	0.002	Calcium-dependent ARF-type GTPase activating protein family
AT5G65990.1AT5G65990.1	3.41	-1.02	0.002	Transmembrane amino acid transporter family protein
AT3G09560.3AT3G09560.3	2.71	-1.02	0.002	Lipin family protein
AT3G26170.1AT3G26170.1	4.66	-1.56	0.002	cytochrome P450, family 71, subfamily B, polypeptide 19
AT1G70630.1AT1G70630.1	0.63	-2.11	0.002	Nucleotide-diphospho-sugar transferase family protein
AT3G48000.1AT3G48000.1	6.19	-0.99	0.002	aldehyde dehydrogenase 2B4
AT3G17240.3AT3G17240.3	4.89	-0.68	0.002	lipoamide dehydrogenase 2
AT5G23020.1AT5G23020.1	-1.33	-5.85	0.0021	2-isopropylmalate synthase 2
AT2G02960.4AT2G02960.4	2.22	-0.77	0.0021	RING/FYVE/PHD zinc finger superfamily protein
AT1G77145.1AT1G77145.1	4.06	-1.34	0.0021	Protein of unknown function (DUF506)
AT2G02960.1AT2G02960.1	2.21	-0.78	0.0021	RING/FYVE/PHD zinc finger superfamily protein
AT1G28135.1AT1G28135.1	6.5	-1.58	0.0021	unknown protein
AT5G57060.2AT5G57060.2	3.2	-1.11	0.0021	unknown protein
AT5G08750.3AT5G08750.3	6.12	-0.76	0.0021	RING/FYVE/PHD zinc finger superfamily protein
AT5G16450.2AT5G16450.2	5.41	-0.68	0.0021	Ribonuclease E inhibitor RraA/Dimethylmenaquinone methyltransferase
AT2G31865.2AT2G31865.2	1.17	-3.93	0.0021	poly(ADP-ribose) glycohydrolase 2
AT2G31865.1AT2G31865.1	1.17	-3.93	0.0021	poly(ADP-ribose) glycohydrolase 2
AT5G08750.1AT5G08750.1	6.12	-0.76	0.0021	RING/FYVE/PHD zinc finger superfamily protein
AT5G16450.1AT5G16450.1	5.41	-0.68	0.0021	Ribonuclease E inhibitor RraA/Dimethylmenaquinone methyltransferase
AT4G30480.3AT4G30480.3	4.31	-0.75	0.0021	Tetratricopeptide repeat (TPR)-like superfamily protein
AT2G02870.3AT2G02870.3	5.33	-0.98	0.0022	Galactose oxidase/kelch repeat superfamily protein
AT5G02040.1AT5G02040.1	4.78	-0.92	0.0022	prenylated RAB acceptor 1.A1
AT5G02040.2AT5G02040.2	4.73	-0.94	0.0022	prenylated RAB acceptor 1.A1
AT4G25900.1AT4G25900.1	4.72	-0.94	0.0022	Galactose mutarotase-like superfamily protein
AT3G17800.1AT3G17800.1	6.54	-0.7	0.0022	Protein of unknown function (DUF760)
AT4G37680.2AT4G37680.2	6.62	-0.83	0.0022	heptahelical protein 4
AT2G31280.3AT2G31280.3	4.55	-0.77	0.0022	conserved peptide upstream open reading frame 7
AT1G04780.1AT1G04780.1	8.05	-0.63	0.0022	Ankyrin repeat family protein
AT2G35490.1AT2G35490.1	3.06	-0.96	0.0022	Plastid-lipid associated protein PAP / fibrillin family protein
AT1G73000.1AT1G73000.1	2.8	-1.38	0.0022	PYR1-like 3
AT1G18880.1AT1G18880.1	4.23	-0.92	0.0022	Major facilitator superfamily protein
AT3G10640.1AT3G10640.1	3.73	-0.95	0.0022	SNF7 family protein
AT4G34050.1AT4G34050.1	6.72	-0.9	0.0023	S-adenosyl-L-methionine-dependent methyltransferases superfamily protein
AT3G11410.1AT3G11410.1	7.5	-1.09	0.0023	protein phosphatase 2CA
AT3G50260.1AT3G50260.1	0.06	-2.95	0.0023	cooperatively regulated by ethylene and jasmonate 1
AT1G01320.2AT1G01320.2	8.48	-0.99	0.0023	Tetratricopeptide repeat (TPR)-like superfamily protein
AT1G34260.1AT1G34260.1	7.56	-0.78	0.0023	FORMS APLOID AND BINUCLEATE CELLS 1A
AT3G17800.2AT3G17800.2	6.55	-0.7	0.0023	Protein of unknown function (DUF760)
AT3G27110.1AT3G27110.1	4.34	-0.96	0.0023	Peptidase family M48 family protein
AT4G14365.1AT4G14365.1	4.58	-2.51	0.0023	XB3 ortholog 4 in Arabidopsis thaliana
AT2G02870.2AT2G02870.2	5.32	-0.97	0.0023	Galactose oxidase/kelch repeat superfamily protein
AT1G73980.1AT1G73980.1	4.47	-0.74	0.0023	Phosphoribulokinase / Uridine kinase family
AT5G54090.1AT5G54090.1	2.89	-1.06	0.0023	DNA mismatch repair protein MutS, type 2
AT1G63855.1AT1G63855.1	1.88	-1.25	0.0023	Putative methyltransferase family protein
AT2G22690.1AT2G22690.1	1.92	-1.23	0.0023	zinc ion binding
AT1G26090.1AT1G26090.1	3.4	-0.85	0.0023	P-loop containing nucleoside triphosphate hydrolases superfamily protein
AT5G49520.1AT5G49520.1	3.59	-1.45	0.0023	WRKY DNA-binding protein 48
AT3G01350.1AT3G01350.1	1.44	-1.3	0.0023	Major facilitator superfamily protein
AT3G26910.1AT3G26910.1	3.44	-1.16	0.0023	hydroxyproline-rich glycoprotein family protein
AT1G33980.1AT1G33980.1	5.42	-0.66	0.0023	Smg-4/UPF3 family protein
AT2G31560.2AT2G31560.2	6.17	-0.8	0.0023	Protein of unknown function (DUF1685)
AT5G27670.1AT5G27670.1	6.07	-0.9	0.0023	histone H2A 7
AT3G60220.1AT3G60220.1	3.42	-1.53	0.0024	TOXICOS EN LEVADURA 4
AT5G62000.2AT5G62000.2	7.58	-0.75	0.0024	auxin response factor 2
AT1G52342.1AT1G52342.1	3.75	-2.06	0.0024	unknown protein
AT4G23190.1AT4G23190.1	0.98	-1.76	0.0024	cysteine-rich RLK (RECEPTOR-like protein kinase) 11
AT4G24780.2AT4G24780.2	3.91	-1.48	0.0024	Pectin lyase-like superfamily protein
AT2G36220.1AT2G36220.1	5.18	-1.54	0.0024	unknown protein
AT2G19130.1AT2G19130.1	2.32	-1.39	0.0024	S-locus lectin protein kinase family protein
AT1G28650.1AT1G28650.1	-0.72	-5.57	0.0024	GDSL-like Lipase/Acylhydrolase superfamily protein
AT3G16530.1AT3G16530.1	1.97	-2.31	0.0024	Legume lectin family protein
AT1G48300.1AT1G48300.1	7.62	-1.34	0.0024	unknown protein
AT5G35980.1AT5G35980.1	6.77	-0.62	0.0024	yeast YAK1-related gene 1
AT1G76220.1AT1G76220.1	2.71	-1.34	0.0024	Arabidopsis protein of unknown function (DUF241)
AT2G02960.2AT2G02960.2	2.21	-0.76	0.0024	RING/FYVE/PHD zinc finger superfamily protein
AT1G66970.2AT1G66970.2	5.11	-1.09	0.0024	SHV3-like 2
AT1G66970.1AT1G66970.1	5.11	-1.09	0.0024	SHV3-like 2
[truncated: 1,472 more rows]
