# Supplementary material for: Petal abscission is promoted by jasmonic acid-induced autophagy at Arabidopsis petal bases
Source: Nat Commun. 2024 Feb 6;15:1098. doi: 10.1038/s41467-024-45371-3 (PMC10847506; doi:10.1038/s41467-024-45371-3)
Supplement: Supplementary file 13 — Supplementary Data 10 [file 41467_2024_45371_MOESM13_ESM.xlsx]

## Sheet: Sheet1
Supplementary Data 10. List of GO terms for 415 genes directly activated by ANAC102 during petal abscission.
GO term	Ontology	Description	Number in input list	Number in BG/Ref	adj_pvalue for multiple testing	FDR
GO:0001101	P	response to acid chemical	57	1181	8.3e-15	2.2e-11
GO:1901700	P	response to oxygen-containing compound	66	1557	1.8e-14	2.5e-11
GO:0050896	P	response to stimulus	154	6250	2.3e-12	2.1e-09
GO:0042221	P	response to chemical	89	2853	7.6e-12	5e-09
GO:0006950	P	response to stress	99	3506	9.6e-11	5.1e-08
GO:0050794	P	regulation of cellular process	122	4857	4.9e-10	2.2e-07
GO:0050789	P	regulation of biological process	129	5306	9.7e-10	3.6e-07
GO:0065007	P	biological regulation	142	6062	1.1e-09	3.6e-07
GO:0009415	P	response to water	24	355	1.7e-09	5e-07
GO:0010035	P	response to inorganic substance	40	926	2.4e-09	6.5e-07
GO:0010033	P	response to organic substance	65	2023	2.9e-09	7e-07
GO:0009414	P	response to water deprivation	23	347	5.3e-09	1.2e-06
GO:0009628	P	response to abiotic stimulus	64	2022	6.8e-09	1.4e-06
GO:0009719	P	response to endogenous stimulus	56	1732	3.4e-08	6.5e-06
GO:0044699	P	single-organism process	191	9448	4.3e-08	7.7e-06
GO:1901362	P	organic cyclic compound biosynthetic process	84	3174	6.7e-08	1.1e-05
GO:0019438	P	aromatic compound biosynthetic process	81	3058	1.2e-07	1.8e-05
GO:0009725	P	response to hormone	52	1631	1.7e-07	2.5e-05
GO:0031323	P	regulation of cellular metabolic process	78	2980	3.4e-07	4.8e-05
GO:0051252	P	regulation of RNA metabolic process	68	2474	4.2e-07	5.6e-05
GO:0018130	P	heterocycle biosynthetic process	77	2957	5e-07	6.4e-05
GO:2001141	P	regulation of RNA biosynthetic process	67	2445	5.7e-07	6.4e-05
GO:0006355	P	regulation of transcription, DNA-templated	67	2443	5.6e-07	6.4e-05
GO:1903506	P	regulation of nucleic acid-templated transcription	67	2445	5.7e-07	6.4e-05
GO:0034654	P	nucleobase-containing compound biosynthetic process	73	2781	8e-07	8.5e-05
GO:0019219	P	regulation of nucleobase-containing compound metabolic process	68	2529	9e-07	9.2e-05
GO:0044763	P	single-organism cellular process	139	6591	1.2e-06	0.00012
GO:0080090	P	regulation of primary metabolic process	74	2889	1.6e-06	0.00015
GO:0033993	P	response to lipid	30	772	2.1e-06	0.00019
GO:0019222	P	regulation of metabolic process	79	3181	2.1e-06	0.00019
GO:2000112	P	regulation of cellular macromolecule biosynthetic process	69	2657	2.4e-06	0.00021
GO:0010556	P	regulation of macromolecule biosynthetic process	69	2666	2.7e-06	0.00022
GO:0097659	P	nucleic acid-templated transcription	67	2561	2.8e-06	0.00022
GO:0006351	P	transcription, DNA-templated	67	2559	2.7e-06	0.00022
GO:0032774	P	RNA biosynthetic process	67	2566	2.9e-06	0.00022
GO:0060255	P	regulation of macromolecule metabolic process	75	2998	3.1e-06	0.00023
GO:0031326	P	regulation of cellular biosynthetic process	70	2734	3.3e-06	0.00024
GO:0051171	P	regulation of nitrogen compound metabolic process	70	2739	3.5e-06	0.00025
GO:0009889	P	regulation of biosynthetic process	70	2752	4.1e-06	0.00028
GO:0009987	P	cellular process	231	12771	6.6e-06	0.00044
GO:0010468	P	regulation of gene expression	70	2814	8.6e-06	0.00056
GO:0006970	P	response to osmotic stress	25	636	1.3e-05	0.00081
GO:0007165	P	signal transduction	53	1965	1.6e-05	0.00095
GO:0007154	P	cell communication	58	2223	1.5e-05	0.00095
GO:0071229	P	cellular response to acid chemical	21	485	1.6e-05	0.00097
GO:0009751	P	response to salicylic acid	13	209	2.2e-05	0.0013
GO:0044700	P	single organism signaling	53	1995	2.3e-05	0.0013
GO:0023052	P	signaling	53	1997	2.4e-05	0.0013
GO:0051716	P	cellular response to stimulus	69	2856	2.6e-05	0.0014
GO:0071495	P	cellular response to endogenous stimulus	30	890	3e-05	0.0016
GO:0006914	P	autophagy	7	55	3e-05	0.0016
GO:0009605	P	response to external stimulus	44	1582	4.4e-05	0.0022
GO:0009755	P	hormone-mediated signaling pathway	28	821	4.5e-05	0.0023
GO:0071396	P	cellular response to lipid	18	409	5.3e-05	0.0026
GO:0032870	P	cellular response to hormone stimulus	29	879	5.9e-05	0.0029
GO:0009651	P	response to salt stress	22	574	6e-05	0.0029
GO:0097306	P	cellular response to alcohol	14	267	6.3e-05	0.0029
GO:0071215	P	cellular response to abscisic acid stimulus	14	267	6.3e-05	0.0029
GO:0009738	P	abscisic acid-activated signaling pathway	13	243	9.4e-05	0.0042
GO:1901701	P	cellular response to oxygen-containing compound	23	635	9.3e-05	0.0042
GO:0009739	P	response to gibberellin	10	152	0.00012	0.0054
GO:0048583	P	regulation of response to stimulus	21	565	0.00013	0.0057
GO:0071310	P	cellular response to organic substance	31	1023	0.00015	0.0062
GO:0044248	P	cellular catabolic process	31	1024	0.00015	0.0062
GO:0044237	P	cellular metabolic process	180	9879	0.00016	0.0066
GO:0008152	P	metabolic process	212	12035	0.00018	0.0075
GO:1901419	P	regulation of response to alcohol	7	78	0.00022	0.0088
GO:0009787	P	regulation of abscisic acid-activated signaling pathway	7	78	0.00022	0.0088
GO:1901360	P	organic cyclic compound metabolic process	96	4700	0.00033	0.013
GO:0071704	P	organic substance metabolic process	190	10672	0.00034	0.013
GO:0009626	P	plant-type hypersensitive response	7	84	0.00034	0.013
GO:0006725	P	cellular aromatic compound metabolic process	94	4588	0.00035	0.013
GO:0009056	P	catabolic process	38	1430	0.00035	0.013
GO:0034050	P	host programmed cell death induced by symbiont	7	85	0.00037	0.013
GO:0006470	P	protein dephosphorylation	8	114	0.00039	0.014
GO:0035556	P	intracellular signal transduction	22	660	0.0004	0.014
GO:0045087	P	innate immune response	14	323	0.00041	0.014
GO:0012501	P	programmed cell death	9	147	0.00044	0.015
GO:0009737	P	response to abscisic acid	20	578	0.00046	0.016
GO:0009611	P	response to wounding	11	217	0.00049	0.016
GO:0097305	P	response to alcohol	20	583	0.00051	0.017
GO:0016070	P	RNA metabolic process	73	3403	0.00054	0.018
GO:0006955	P	immune response	14	333	0.00055	0.018
GO:0046483	P	heterocycle metabolic process	90	4433	0.00065	0.021
GO:0009753	P	response to jasmonic acid	11	225	0.00066	0.021
GO:0016311	P	dephosphorylation	9	158	0.00072	0.022
GO:0008219	P	cell death	10	194	0.00078	0.024
GO:0048584	P	positive regulation of response to stimulus	10	196	0.00084	0.025
GO:0042742	P	defense response to bacterium	14	354	0.00097	0.029
GO:0006952	P	defense response	39	1566	0.00099	0.029
GO:0014070	P	response to organic cyclic compound	15	405	0.0012	0.036
GO:0070887	P	cellular response to chemical stimulus	31	1176	0.0014	0.04
GO:0002376	P	immune system process	14	369	0.0014	0.04
GO:0009812	P	flavonoid metabolic process	7	109	0.0015	0.041
GO:0048827	P	phyllome development	17	508	0.0017	0.047
GO:0006810	P	transport	53	2391	0.0017	0.047
GO:0010017	P	red or far-red light signaling pathway	6	83	0.0018	0.05
GO:0051234	P	establishment of localization	53	2406	0.0019	0.053
GO:0071489	P	cellular response to red or far red light	6	85	0.002	0.054
GO:0006139	P	nucleobase-containing compound metabolic process	83	4178	0.002	0.055
GO:0032502	P	developmental process	67	3233	0.0022	0.058
GO:0090304	P	nucleic acid metabolic process	76	3768	0.0022	0.058
GO:0009966	P	regulation of signal transduction	10	227	0.0024	0.061
GO:0099402	P	plant organ development	26	961	0.0024	0.061
GO:0044767	P	single-organism developmental process	65	3131	0.0025	0.063
GO:0044710	P	single-organism metabolic process	79	3970	0.0026	0.065
GO:0009617	P	response to bacterium	15	441	0.0027	0.066
GO:0023051	P	regulation of signaling	10	231	0.0027	0.066
GO:0030258	P	lipid modification	6	91	0.0028	0.068
GO:0007602	P	phototransduction	5	63	0.003	0.071
GO:0010646	P	regulation of cell communication	10	234	0.0029	0.071
GO:0009585	P	red, far-red light phototransduction	5	63	0.003	0.071
GO:0009583	P	detection of light stimulus	5	64	0.0031	0.074
GO:0044265	P	cellular macromolecule catabolic process	17	541	0.0032	0.074
GO:0044707	P	single-multicellular organism process	60	2875	0.0033	0.076
GO:0006813	P	potassium ion transport	6	95	0.0034	0.078
GO:1901575	P	organic substance catabolic process	31	1249	0.0034	0.078
GO:0048367	P	shoot system development	24	896	0.0039	0.088
GO:0051707	P	response to other organism	30	1210	0.004	0.089
GO:0043207	P	response to external biotic stimulus	30	1212	0.0041	0.09
GO:0048856	P	anatomical structure development	64	3146	0.0042	0.093
GO:0048731	P	system development	43	1929	0.0042	0.093
GO:0009266	P	response to temperature stimulus	17	559	0.0044	0.095
GO:0051179	P	localization	53	2517	0.0048	0.1
GO:0007275	P	multicellular organism development	58	2811	0.0049	0.1
GO:0044238	P	primary metabolic process	170	9890	0.0049	0.1
GO:0010224	P	response to UV-B	5	72	0.005	0.1
GO:0009581	P	detection of external stimulus	5	72	0.005	0.1
GO:0009582	P	detection of abiotic stimulus	5	72	0.005	0.1
GO:0046686	P	response to cadmium ion	12	343	0.0056	0.11
GO:0051603	P	proteolysis involved in cellular protein catabolic process	14	435	0.0058	0.12
GO:0009791	P	post-embryonic development	36	1576	0.006	0.12
GO:0009607	P	response to biotic stimulus	30	1253	0.0064	0.13
GO:0015672	P	monovalent inorganic cation transport	8	182	0.0064	0.13
GO:0009639	P	response to red or far red light	9	222	0.0064	0.13
GO:0032501	P	multicellular organismal process	61	3032	0.0066	0.13
GO:0044257	P	cellular protein catabolic process	14	444	0.0069	0.13
GO:0009991	P	response to extracellular stimulus	9	225	0.007	0.14
GO:0048519	P	negative regulation of biological process	22	848	0.0079	0.15
GO:0006811	P	ion transport	18	645	0.0079	0.15
GO:0009411	P	response to UV	6	115	0.0081	0.15
GO:0080134	P	regulation of response to stress	11	316	0.0081	0.15
GO:0031667	P	response to nutrient levels	8	190	0.0081	0.15
GO:0007264	P	small GTPase mediated signal transduction	6	116	0.0085	0.16
GO:0031347	P	regulation of defense response	9	233	0.0086	0.16
GO:0044419	P	interspecies interaction between organisms	7	154	0.0088	0.16
GO:0055114	P	oxidation-reduction process	35	1566	0.0092	0.17
GO:0031349	P	positive regulation of defense response	5	84	0.0092	0.17
GO:0046700	P	heterocycle catabolic process	7	157	0.0097	0.17
GO:0009699	P	phenylpropanoid biosynthetic process	6	121	0.01	0.18
GO:0030163	P	protein catabolic process	14	467	0.01	0.18
GO:0009408	P	response to heat	8	199	0.01	0.18
GO:0044270	P	cellular nitrogen compound catabolic process	7	160	0.011	0.19
GO:0048513	P	animal organ development	13	422	0.011	0.19
GO:1901576	P	organic substance biosynthetic process	106	5913	0.011	0.19
GO:0009698	P	phenylpropanoid metabolic process	7	164	0.012	0.2
GO:0098542	P	defense response to other organism	23	936	0.012	0.2
GO:1901565	P	organonitrogen compound catabolic process	7	164	0.012	0.2
GO:0048608	P	reproductive structure development	29	1265	0.012	0.21
GO:0061458	P	reproductive system development	29	1265	0.012	0.21
GO:0022414	P	reproductive process	37	1715	0.012	0.21
GO:0009058	P	biosynthetic process	111	6255	0.012	0.21
GO:0000003	P	reproduction	37	1721	0.013	0.21
GO:0006464	P	cellular protein modification process	44	2126	0.013	0.21
GO:0080167	P	response to karrikin	6	128	0.013	0.21
GO:0036211	P	protein modification process	44	2126	0.013	0.21
GO:0009813	P	flavonoid biosynthetic process	5	93	0.014	0.22
GO:0071482	P	cellular response to light stimulus	6	130	0.014	0.22
GO:0009808	P	lignin metabolic process	5	95	0.015	0.23
GO:0009416	P	response to light stimulus	19	744	0.015	0.24
GO:0048523	P	negative regulation of cellular process	16	594	0.016	0.24
GO:0044260	P	cellular macromolecule metabolic process	128	7410	0.016	0.24
GO:0019748	P	secondary metabolic process	14	492	0.015	0.24
GO:0009057	P	macromolecule catabolic process	19	747	0.016	0.24
GO:0016192	P	vesicle-mediated transport	12	397	0.016	0.24
GO:0007623	P	circadian rhythm	6	134	0.016	0.24
GO:0045892	P	negative regulation of transcription, DNA-templated	8	215	0.016	0.24
GO:0007568	P	aging	7	174	0.016	0.24
GO:0071478	P	cellular response to radiation	6	135	0.016	0.24
GO:0009723	P	response to ethylene	10	307	0.017	0.25
GO:0051606	P	detection of stimulus	5	99	0.017	0.25
GO:0048366	P	leaf development	11	356	0.018	0.26
GO:0044550	P	secondary metabolite biosynthetic process	10	311	0.018	0.27
GO:0009965	P	leaf morphogenesis	5	102	0.019	0.28
GO:0006812	P	cation transport	11	362	0.02	0.29
GO:0000160	P	phosphorelay signal transduction system	8	225	0.02	0.29
GO:0044702	P	single organism reproductive process	33	1544	0.02	0.29
GO:1901361	P	organic cyclic compound catabolic process	7	183	0.02	0.29
GO:0009314	P	response to radiation	19	772	0.021	0.3
GO:0046395	P	carboxylic acid catabolic process	5	105	0.021	0.3
GO:0048518	P	positive regulation of biological process	21	881	0.021	0.3
GO:0009873	P	ethylene-activated signaling pathway	7	185	0.021	0.3
GO:0003006	P	developmental process involved in reproduction	32	1496	0.022	0.3
GO:0044249	P	cellular biosynthetic process	103	5870	0.022	0.3
GO:0048437	P	floral organ development	8	230	0.022	0.3
GO:0048511	P	rhythmic process	6	146	0.023	0.31
GO:1903507	P	negative regulation of nucleic acid-templated transcription	8	231	0.023	0.31
GO:1902679	P	negative regulation of RNA biosynthetic process	8	231	0.023	0.31
GO:0051253	P	negative regulation of RNA metabolic process	8	232	0.023	0.31
GO:0048522	P	positive regulation of cellular process	17	676	0.023	0.31
GO:0051704	P	multi-organism process	34	1631	0.025	0.33
GO:0044271	P	cellular nitrogen compound biosynthetic process	80	4436	0.025	0.33
GO:0006793	P	phosphorus metabolic process	36	1751	0.026	0.34
GO:0071702	P	organic substance transport	27	1234	0.026	0.34
GO:0044403	P	symbiosis, encompassing mutualism through parasitism	6	151	0.026	0.34
GO:0010038	P	response to metal ion	13	481	0.027	0.35
GO:0051128	P	regulation of cellular component organization	9	286	0.027	0.35
GO:0048609	P	multicellular organismal reproductive process	6	153	0.028	0.35
GO:0031399	P	regulation of protein modification process	5	115	0.03	0.38
GO:0021700	P	developmental maturation	7	199	0.03	0.38
GO:0010073	P	meristem maintenance	5	116	0.031	0.39
GO:0042592	P	homeostatic process	14	542	0.031	0.39
GO:0065008	P	regulation of biological quality	27	1255	0.031	0.39
GO:0071214	P	cellular response to abiotic stimulus	7	202	0.032	0.4
GO:2000026	P	regulation of multicellular organismal development	12	442	0.032	0.4
GO:0045934	P	negative regulation of nucleobase-containing compound metabolic process	8	249	0.033	0.41
GO:0032504	P	multicellular organism reproduction	6	160	0.033	0.41
GO:0031668	P	cellular response to extracellular stimulus	7	204	0.033	0.41
GO:0044282	P	small molecule catabolic process	6	162	0.035	0.42
GO:0042594	P	response to starvation	6	162	0.035	0.42
GO:0006796	P	phosphate-containing compound metabolic process	35	1735	0.035	0.42
GO:0044711	P	single-organism biosynthetic process	35	1735	0.035	0.42
GO:0071369	P	cellular response to ethylene stimulus	7	206	0.035	0.42
GO:0016054	P	organic acid catabolic process	5	121	0.036	0.42
GO:0071496	P	cellular response to external stimulus	7	208	0.036	0.43
GO:0034220	P	ion transmembrane transport	8	255	0.037	0.44
GO:0072593	P	reactive oxygen species metabolic process	6	169	0.041	0.48
GO:0031669	P	cellular response to nutrient levels	6	170	0.042	0.49
GO:0009814	P	defense response, incompatible interaction	6	170	0.042	0.49
GO:0030001	P	metal ion transport	8	263	0.043	0.5
GO:0010498	P	proteasomal protein catabolic process	6	172	0.044	0.51
GO:0040007	P	growth	16	678	0.044	0.51
GO:0010629	P	negative regulation of gene expression	11	415	0.045	0.52
GO:0016032	P	viral process	5	130	0.046	0.52
GO:0016567	P	protein ubiquitination	13	526	0.049	0.56
GO:0090351	P	seedling development	6	177	0.049	0.56
GO:0009743	P	response to carbohydrate	5	133	0.049	0.56
GO:0043170	P	macromolecule metabolic process	134	8111	0.049	0.56
