# Supplementary material for: Petal abscission is promoted by jasmonic acid-induced autophagy at Arabidopsis petal bases
Source: Nat Commun. 2024 Feb 6;15:1098. doi: 10.1038/s41467-024-45371-3 (PMC10847506; doi:10.1038/s41467-024-45371-3)
Supplement: Supplementary file 14 — Supplementary Data 11 [file 41467_2024_45371_MOESM14_ESM.xlsx]

## Sheet: Sheet1
Supplementary Table 11. List of 581 genes regulated by DAD1 and ANAC102 during petal abscission.
Reference ID	logconc	logfc	FDR	annotation
AT1G01140.1	6.07	-1.95	3.61e-18	CBL-interacting protein kinase 9
AT1G01140.2	6.07	-1.95	3.61e-18	CBL-interacting protein kinase 9
AT1G01140.3	6.06	-1.95	4.98e-18	CBL-interacting protein kinase 9
AT1G01560.1	4.09	-4.06	1.15e-08	MAP kinase 11
AT1G01560.2	1.22	-4.19	3.89e-06	MAP kinase 11
AT1G01780.1	6.66	-0.91	0.029	GATA type zinc finger transcription factor family protein
AT1G02660.1	7.18	-1.46	0.0073	alpha/beta-Hydrolases superfamily protein
AT1G02670.1	2.44	-2.83	1.44e-11	P-loop containing nucleoside triphosphate hydrolases superfamily protein
AT1G02850.1	1.66	-2.78	0.0036	beta glucosidase 11
AT1G02850.2	1.66	-2.78	0.0036	beta glucosidase 11
AT1G02850.3	1.66	-2.78	0.0036	beta glucosidase 11
AT1G02850.4	1.65	-2.78	0.0036	beta glucosidase 11
AT1G02850.5	1.66	-2.78	0.0036	beta glucosidase 11
AT1G02860.2	4.36	-0.99	0.026	SPX (SYG1/Pho81/XPR1) domain-containing protein
AT1G03220.1	7.44	-2.68	1.13e-12	Eukaryotic aspartyl protease family protein
AT1G03230.1	5.39	-1.22	2.91e-07	Eukaryotic aspartyl protease family protein
AT1G03840.1	3.22	-2.27	5.78e-07	C2H2 and C2HC zinc fingers superfamily protein
AT1G03840.2	3.22	-2.27	5.84e-07	C2H2 and C2HC zinc fingers superfamily protein
AT1G03850.1	1.87	-4.9	8.72e-15	Glutaredoxin family protein
AT1G03850.2	3	-4.59	1.03e-16	Glutaredoxin family protein
AT1G04350.1	4.73	-1.79	3.36e-07	2-oxoglutarate (2OG) and Fe(II)-dependent oxygenase superfamily protein
AT1G05010.1	5.74	-1.26	0.016	ethylene-forming enzyme
AT1G05260.1	3.51	-2.7	0.0004	Peroxidase superfamily protein
AT1G05340.1	6.88	-3.2	3.94e-05	unknown protein
AT1G05610.1	1.84	-1.73	0.0026	ADP-glucose pyrophosphorylase small subunit 2
AT1G05680.1	5.75	-7.01	1.1e-15	Uridine diphosphate glycosyltransferase 74E2
AT1G06570.1	6.02	-2.66	2.28e-12	phytoene desaturation 1
AT1G06570.2	5.99	-2.66	7.89e-13	phytoene desaturation 1
AT1G07040.1	4.77	-1.85	6.51e-09	unknown protein
AT1G07640.1	4.08	-1.75	8.78e-09	Dof-type zinc finger DNA-binding family protein
AT1G07640.2	4.08	-1.75	9.63e-09	Dof-type zinc finger DNA-binding family protein
AT1G07640.3	4.12	-1.75	7.06e-09	Dof-type zinc finger DNA-binding family protein
AT1G07810.1	5.32	-0.81	0.00026	ER-type Ca2+-ATPase 1
AT1G08230.2	4.94	-2.11	6.31e-11	Transmembrane amino acid transporter family protein
AT1G08315.1	4.96	-0.75	0.0084	ARM repeat superfamily protein
AT1G08900.1	3.57	-1.88	0.00031	Major facilitator superfamily protein
AT1G08900.2	3.66	-1.82	0.00029	Major facilitator superfamily protein
AT1G08900.3	3.66	-1.83	0.00028	Major facilitator superfamily protein
AT1G08920.1	7.81	-2.35	3.2e-10	ERD (early response to dehydration) six-like 1
AT1G08920.2	7.81	-2.35	3.17e-10	ERD (early response to dehydration) six-like 1
AT1G08920.3	2.87	-2.56	5.99e-07	ERD (early response to dehydration) six-like 1
AT1G08980.1	3.57	-1.36	0.0013	amidase 1
AT1G09176.1	1.29	-1.53	0.0082	unknown protein
AT1G09420.1	4.39	-1.23	0.00022	glucose-6-phosphate dehydrogenase 4
AT1G09420.2	4.37	-1.21	0.00034	glucose-6-phosphate dehydrogenase 4
AT1G09490.1	4.18	-2.34	1.03e-12	NAD(P)-binding Rossmann-fold superfamily protein
AT1G09490.2	4.17	-2.34	4.83e-13	NAD(P)-binding Rossmann-fold superfamily protein
AT1G09560.1	5.04	-1.9	4.93e-09	germin-like protein 5
AT1G09740.1	2.51	-1.81	2.87e-06	Adenine nucleotide alpha hydrolases-like superfamily protein
AT1G09970.1	8.59	-1.13	7.01e-06	Leucine-rich receptor-like protein kinase family protein
AT1G09970.2	7.92	-1.86	6.34e-09	Leucine-rich receptor-like protein kinase family protein
AT1G11190.1	5.84	-1.6	7.53e-06	bifunctional nuclease i
AT1G11310.2	6.01	-2.28	1.65e-20	Seven transmembrane MLO family protein
AT1G11910.1	8.55	-0.91	0.00069	aspartic proteinase A1
AT1G12150.1	4.19	-1.67	5.51e-07	Plant protein of unknown function (DUF827)
AT1G12450.1	4.17	-1.07	0.01	SNARE associated Golgi protein family
AT1G12640.1	6.69	-2.23	1.21e-09	MBOAT (membrane bound O-acyl transferase) family protein
AT1G13360.1	6.16	-1.69	2.11e-07	unknown protein
AT1G13360.2	2.98	-1.61	0.0011	unknown protein
AT1G13360.3	3.17	-1.66	2.38e-05	unknown protein
AT1G13990.1	5.7	-1.86	0.00011	unknown protein
AT1G13990.2	5.68	-1.87	0.00011	unknown protein
AT1G13990.3	5.67	-1.86	0.00012	unknown protein
AT1G14870.1	6.14	-3.1	8.24e-07	PLANT CADMIUM RESISTANCE 2
AT1G15740.1	6.1	-0.97	0.01	Leucine-rich repeat family protein
AT1G15950.1	5.71	-1.1	5.79e-05	cinnamoyl coa reductase 1
AT1G15950.2	5.69	-1.1	5.49e-05	cinnamoyl coa reductase 1
AT1G15960.1	5.62	-1.07	0.0001	NRAMP metal ion transporter 6
AT1G16310.1	1.39	-1.61	0.0017	Cation efflux family protein
AT1G16515.1	2.81	-1.19	0.013	unknown protein
AT1G17340.1	5.89	-1.76	7.54e-18	Phosphoinositide phosphatase family protein
AT1G17990.1	3.1	-3.16	1.55e-08	FMN-linked oxidoreductases superfamily protein
AT1G17990.2	3.1	-3.16	1.82e-08	FMN-linked oxidoreductases superfamily protein
AT1G18000.1	4.48	-1.22	4.35e-05	Major facilitator superfamily protein
AT1G18010.1	4.43	-1.22	2.54e-05	Major facilitator superfamily protein
AT1G18020.1	2.91	-3.2	2.33e-08	FMN-linked oxidoreductases superfamily protein
AT1G19200.1	2.71	-2.03	0.00056	Protein of unknown function (DUF581)
AT1G19510.1	2.78	-3.17	0.00023	RAD-like 5
AT1G20070.1	2.07	-1.56	0.0096	unknown protein
AT1G21390.1	4.21	-1.82	9.3e-08	embryo defective 2170
AT1G22190.1	5.08	-2.68	5.59e-05	Integrase-type DNA-binding superfamily protein
AT1G23440.1	5.51	-1.73	1.75e-09	Peptidase C15, pyroglutamyl peptidase I-like
AT1G23440.2	2.07	-1.59	0.028	Peptidase C15, pyroglutamyl peptidase I-like
AT1G24100.1	7.32	-1.89	2.99e-09	UDP-glucosyl transferase 74B1
AT1G24600.1	3.64	-2.44	1.19e-08	unknown protein
AT1G25400.1	5.85	-1.54	0.036	unknown protein
AT1G25400.2	5.85	-1.54	0.037	unknown protein
AT1G25530.1	4.01	-3.14	1.16e-13	Transmembrane amino acid transporter family protein
AT1G25550.1	2.97	-2.77	0.0013	myb-like transcription factor family protein
AT1G26820.1	5.29	-0.85	0.02	ribonuclease 3
AT1G27300.1	7.32	-1.64	0.00028	unknown protein
AT1G27760.1	5.09	-1.88	4.49e-15	interferon-related developmental regulator family protein / IFRD protein family
AT1G27760.2	5.08	-1.88	3.54e-15	interferon-related developmental regulator family protein / IFRD protein family
AT1G27760.3	5.09	-1.88	4.49e-15	interferon-related developmental regulator family protein / IFRD protein family
AT1G28570.1	2.93	-0.89	0.019	SGNH hydrolase-type esterase superfamily protein
AT1G28570.2	2.91	-0.92	0.014	SGNH hydrolase-type esterase superfamily protein
AT1G28600.1	3.19	-2.55	1.13e-07	GDSL-like Lipase/Acylhydrolase superfamily protein
AT1G28600.2	3.19	-2.54	1.11e-07	GDSL-like Lipase/Acylhydrolase superfamily protein
AT1G28610.1	3.13	-2.72	4.96e-11	GDSL-like Lipase/Acylhydrolase superfamily protein
AT1G28610.2	3.14	-2.7	2.94e-11	GDSL-like Lipase/Acylhydrolase superfamily protein
AT1G29160.1	1.17	-1.47	3.59e-05	Dof-type zinc finger DNA-binding family protein
AT1G30040.1	7.08	-1.92	6.28e-05	gibberellin 2-oxidase
AT1G30040.2	3.56	-2.29	1.84e-05	gibberellin 2-oxidase
AT1G30490.1	6.01	-1.07	0.00024	Homeobox-leucine zipper family protein / lipid-binding START domain-containing protein
AT1G30530.1	4.86	-0.75	0.046	UDP-glucosyl transferase 78D1
AT1G32380.1	4.4	-1.42	8.66e-07	phosphoribosyl pyrophosphate (PRPP) synthase 2
AT1G33110.1	5.05	-3.37	5.08e-32	MATE efflux family protein
AT1G33110.2	5.14	-3.4	6.97e-33	MATE efflux family protein
AT1G34060.1	2.88	-1.33	0.045	Pyridoxal phosphate (PLP)-dependent transferases superfamily protein
AT1G34340.1	2.9	-1.53	9.75e-06	alpha/beta-Hydrolases superfamily protein
AT1G35670.1	3.93	-1.16	0.0012	calcium-dependent protein kinase 2
AT1G42490.1	1.02	-1.09	0.043	pseudogene
AT1G44800.1	8.27	-1.61	2.25e-06	nodulin MtN21 /EamA-like transporter family protein
AT1G45145.1	6.71	-1.82	0.00018	thioredoxin H-type 5
AT1G48320.1	3.58	-2.02	1.37e-08	Thioesterase superfamily protein
AT1G49470.1	4.14	-2.56	5.43e-09	Family of unknown function (DUF716)
AT1G49740.1	3.83	-1.52	1.39e-07	PLC-like phosphodiesterases superfamily protein
AT1G51800.1	1.72	-3.03	0.0003	Leucine-rich repeat protein kinase family protein
AT1G52200.1	1.8	-2.41	0.027	PLAC8 family protein
AT1G52342.1	3.75	-2.06	0.0024	unknown protein
AT1G52720.1	5.07	-1.26	1.88e-06	unknown protein
AT1G53560.1	7.06	-1.66	0.00092	Ribosomal protein L18ae family
AT1G53580.1	4.98	-1.65	1.28e-05	glyoxalase II 3
AT1G53580.2	4.89	-1.7	3.64e-06	glyoxalase II 3
AT1G54100.1	5.65	-1.34	0.0039	aldehyde dehydrogenase 7B4
AT1G54100.2	5.65	-1.34	0.0039	aldehyde dehydrogenase 7B4
AT1G54130.1	7.65	-0.85	0.00091	RELA/SPOT homolog 3
AT1G54710.1	6.59	-1.7	1.68e-10	homolog of yeast autophagy 18 (ATG18) H
AT1G55110.1	4.75	-1.62	3.12e-05	indeterminate(ID)-domain 7
AT1G55730.1	2.9	-1.25	1.22e-05	cation exchanger 5
AT1G55730.2	2.9	-1.25	1.26e-05	cation exchanger 5
AT1G55810.1	3.56	-1.02	0.0031	uridine kinase-like 3
AT1G55810.2	3.59	-1.02	0.0033	uridine kinase-like 3
AT1G55810.3	3.58	-1.02	0.0034	uridine kinase-like 3
AT1G55920.1	6.75	-2.43	5.37e-09	serine acetyltransferase 2;1
AT1G58180.1	7.06	-1.5	0.00063	beta carbonic anhydrase 6
AT1G58180.2	7.82	-1.56	0.00021	beta carbonic anhydrase 6
AT1G58180.3	7.83	-1.56	0.00021	beta carbonic anhydrase 6
AT1G58180.4	7.82	-1.56	0.00022	beta carbonic anhydrase 6
AT1G58340.1	7.98	-4.13	1.15e-11	MATE efflux family protein
AT1G60160.1	4.06	-2.36	4.23e-05	Potassium transporter family protein
AT1G60190.1	1.32	-2.21	0.042	ARM repeat superfamily protein
AT1G61460.1	1.65	-1.98	0.00032	S-locus protein kinase, putative
AT1G62570.1	5.04	-2.79	1.81e-15	flavin-monooxygenase glucosinolate S-oxygenase 4
AT1G62620.1	2.52	-3.24	2.3e-12	Flavin-binding monooxygenase family protein
AT1G63370.1	1.89	-3	1.25e-09	Flavin-binding monooxygenase family protein
AT1G63440.1	2.28	-3.6	4.02e-16	heavy metal atpase 5
AT1G63720.1	4.65	-1.94	3.12e-07	unknown protein
AT1G63800.1	6.48	-1.83	3.51e-06	ubiquitin-conjugating enzyme 5
AT1G64610.1	3.63	-1.81	6.36e-06	Transducin/WD40 repeat-like superfamily protein
AT1G64610.2	3.64	-1.82	3.96e-06	Transducin/WD40 repeat-like superfamily protein
AT1G65690.1	0	-3.22	0.017	Late embryogenesis abundant (LEA) hydroxyproline-rich glycoprotein family
AT1G67340.1	5.61	-2.64	1.11e-21	HCP-like superfamily protein with MYND-type zinc finger
AT1G67860.1	5.91	-2.42	2.02e-07	unknown protein
AT1G67865.1	6.55	-1.23	0.011	unknown protein
AT1G67920.1	4.35	-2.65	0.00023	unknown protein
AT1G68440.1	6.78	-1.13	0.04	unknown protein
AT1G68620.1	5.29	-3.64	3.81e-07	alpha/beta-Hydrolases superfamily protein
AT1G69610.1	6.42	-1.44	6.46e-05	Protein of unknown function (DUF1666)
AT1G70300.1	6	-1.61	1.13e-05	K+ uptake permease 6
AT1G70610.1	2.98	-1.81	5.11e-08	transporter associated with antigen processing protein 1
AT1G70640.1	0.49	-4.67	4.55e-07	octicosapeptide/Phox/Bem1p (PB1) domain-containing protein
AT1G70670.1	4.61	-0.69	0.048	Caleosin-related family protein
AT1G70690.1	2.47	-0.86	0.022	Receptor-like protein kinase-related family protein
AT1G71040.1	3.22	-1.77	6.03e-05	Cupredoxin superfamily protein
AT1G71100.1	6.38	-2.03	1.46e-08	Ribose 5-phosphate isomerase, type A protein
AT1G71520.1	1.78	-6.03	1.04e-19	Integrase-type DNA-binding superfamily protein
AT1G71695.1	5.43	-1.33	5.27e-07	Peroxidase superfamily protein
AT1G71830.1	6.43	-1.25	0.0017	somatic embryogenesis receptor-like kinase 1
AT1G71910.1	2.59	-1.65	1.24e-05	unknown protein
AT1G72060.1	1.9	-2.56	0.00077	serine-type endopeptidase inhibitors
AT1G72070.1	2.58	-1.82	8.11e-05	Chaperone DnaJ-domain superfamily protein
AT1G72120.1	4.67	-3.17	3.53e-16	Major facilitator superfamily protein
AT1G72510.1	7.49	-1.43	3.87e-07	Protein of unknown function (DUF1677)
AT1G72510.2	8.77	-1.27	3.18e-05	Protein of unknown function (DUF1677)
AT1G73220.1	2.88	-4.66	2.53e-21	organic cation/carnitine transporter1
AT1G73750.1	2.99	-1.06	0.015	Uncharacterised conserved protein UCP031088, alpha/beta hydrolase
AT1G75410.1	5.4	-0.91	0.038	BEL1-like homeodomain 3
AT1G75410.2	5.65	-0.92	0.029	BEL1-like homeodomain 3
AT1G76040.1	4.41	-1.35	0.00018	calcium-dependent protein kinase 29
AT1G76040.2	4.53	-1.35	0.0002	calcium-dependent protein kinase 29
AT1G76980.1	2.17	-1.59	8.32e-06	unknown protein
AT1G76980.2	3.39	-1.67	5.89e-09	unknown protein
AT1G77000.1	4.8	-1.45	3.31e-07	RNI-like superfamily protein
AT1G77000.2	4.84	-1.48	1.01e-07	RNI-like superfamily protein
AT1G77760.1	6.52	-1.23	0.003	nitrate reductase 1
AT1G77765.1	3.83	-2.17	9.71e-12	unknown protein
AT1G77765.2	3.83	-2.17	6.83e-12	unknown protein
AT1G77765.3	6.1	-2	4.15e-10	unknown protein
AT1G77765.4	3.83	-2.17	9.71e-12	unknown protein
AT1G77770.1	6.38	-2.1	1.12e-11	Protein of unknown function (DUF1644)
AT1G77770.2	5.92	-2.11	1.99e-11	Protein of unknown function (DUF1644)
AT1G77885.1	3.26	-1.58	0.00012	unknown protein
AT1G78080.1	6.83	-1.11	0.0044	related to AP2 4
AT1G79270.1	7.39	-2.57	5.95e-10	evolutionarily conserved C-terminal region 8
AT1G79380.1	5.57	-1.25	7.22e-06	Ca(2)-dependent phospholipid-binding protein (Copine) family
AT1G79520.1	3.75	-2.04	1.89e-05	Cation efflux family protein
AT1G79520.2	3.75	-2.03	1.97e-05	Cation efflux family protein
AT1G79900.1	6.05	-2.42	2.71e-10	Mitochondrial substrate carrier family protein
AT1G79970.1	5.59	-0.7	0.0036	unknown protein
AT1G79970.2	5.31	-0.74	0.0048	unknown protein
AT1G80300.1	7.12	-2.59	9.48e-16	nucleotide transporter 1
AT1G80310.1	3.92	-1.38	0.0006	sulfate transmembrane transporters
AT1G80830.1	3.6	-1.99	2.6e-06	natural resistance-associated macrophage protein 1
AT1G80940.1	7.42	-1.45	1.83e-07	unknown protein
AT1G80940.2	7.63	-1.45	5.99e-08	unknown protein
AT2G01460.1	3.09	-0.85	0.013	P-loop containing nucleoside triphosphate hydrolases superfamily protein
AT2G01460.2	3.09	-0.86	0.012	P-loop containing nucleoside triphosphate hydrolases superfamily protein
AT2G01660.1	3.46	-2.77	1.44e-11	plasmodesmata-located protein 6
AT2G01660.2	3.43	-2.74	1.79e-10	plasmodesmata-located protein 6
AT2G01890.1	4.1	-2.06	6.5e-06	purple acid phosphatase 8
AT2G01890.2	4.09	-2.06	6.04e-06	purple acid phosphatase 8
AT2G02390.1	4.89	-2.3	3.34e-16	glutathione S-transferase zeta 1
AT2G02390.2	2.95	-2.49	1.76e-12	glutathione S-transferase zeta 1
AT2G02390.3	4.89	-2.3	3.37e-16	glutathione S-transferase zeta 1
AT2G02990.1	3.3	-2.68	8.1e-05	ribonuclease 1
AT2G03200.1	3.48	-1.4	0.0014	Eukaryotic aspartyl protease family protein
AT2G04038.1	0.51	-1.34	0.023	basic leucine-zipper 48
AT2G09970.1	2.06	-1.39	0.012	Protein of unknown function (DUF1677)
AT2G14095.1	3.17	-1.15	0.017	unknown protein
AT2G14750.1	3.54	-1.01	0.0035	APS kinase
AT2G16500.1	6.37	-2	3.64e-05	arginine decarboxylase 1
AT2G16740.1	3.48	-1.72	2.75e-05	ubiquitin-conjugating enzyme 29
AT2G18670.1	3.4	-1.51	0.00047	RING/U-box superfamily protein
AT2G18700.1	7.03	-1.78	0.00044	trehalose phosphatase/synthase 11
AT2G18950.1	4.68	-0.82	0.0019	homogentisate phytyltransferase 1
AT2G19570.1	9.54	-1.57	1.37e-07	cytidine deaminase 1
AT2G20920.1	5.81	-0.93	0.0012	Protein of unknown function (DUF3353)
AT2G21560.1	6.26	-1.63	1.04e-05	unknown protein
AT2G21780.1	4.05	-1.5	6.53e-06	unknown protein
AT2G22470.1	2.92	-3.3	2.03e-16	arabinogalactan protein 2
AT2G22620.1	0.82	-2.7	0.018	Rhamnogalacturonate lyase family protein
AT2G22620.2	0.78	-2.51	0.044	Rhamnogalacturonate lyase family protein
AT2G23150.1	4.12	-1.87	1.7e-11	natural resistance-associated macrophage protein 3
AT2G23320.1	5.04	-1.11	0.001	WRKY DNA-binding protein 15
AT2G23430.1	6.93	-2.12	2.94e-11	Cyclin-dependent kinase inhibitor family protein
AT2G23800.1	1.14	-1.76	0.0038	geranylgeranyl pyrophosphate synthase 2
AT2G23840.1	1.96	-2.04	5.83e-07	HNH endonuclease
AT2G24580.1	4.2	-1.83	1.17e-05	FAD-dependent oxidoreductase family protein
AT2G24762.1	4.57	-4.35	1.89e-23	glutamine dumper 4
AT2G25460.1	4.88	-2.06	0.00015	unknown protein
AT2G25680.1	5.74	-2.86	2.9e-12	molybdate transporter 1
AT2G26310.1	3.95	-2.01	1.86e-08	Chalcone-flavanone isomerase family protein
AT2G26310.2	3.93	-1.99	2.96e-08	Chalcone-flavanone isomerase family protein
AT2G26310.3	3.78	-2.02	1.05e-09	Chalcone-flavanone isomerase family protein
AT2G26740.1	4.45	-0.84	0.015	soluble epoxide hydrolase
AT2G26830.1	5.13	-0.6	0.047	Protein kinase superfamily protein
AT2G27150.1	3.5	-1.98	1.21e-09	abscisic aldehyde oxidase 3
AT2G27150.2	3.11	-2.14	2.04e-08	abscisic aldehyde oxidase 3
AT2G27500.1	4.33	-1.9	1.17e-05	Glycosyl hydrolase superfamily protein
AT2G27500.2	4.11	-1.92	7.83e-05	Glycosyl hydrolase superfamily protein
AT2G27500.3	4.08	-1.83	2.06e-05	Glycosyl hydrolase superfamily protein
AT2G28110.1	4.29	-1.87	4.03e-05	Exostosin family protein
AT2G28305.1	5.38	-2.03	2.59e-05	Putative lysine decarboxylase family protein
AT2G28840.2	8.06	-0.6	0.047	XB3 ortholog 1 in Arabidopsis thaliana
AT2G29420.1	5.47	-1.22	0.0019	glutathione S-transferase tau 7
AT2G29460.1	5.74	-1.46	0.0033	glutathione S-transferase tau 4
AT2G29470.1	5.03	-2.92	3e-07	glutathione S-transferase tau 3
AT2G29620.1	2.38	-1.11	0.01	unknown protein
AT2G29950.1	0.17	-1.4	0.013	ELF4-like 1
AT2G29995.1	1.9	-1.05	0.035	unknown protein
AT2G30140.1	7.88	-4.77	1.71e-21	UDP-Glycosyltransferase superfamily protein
AT2G30140.2	7.88	-4.77	1.71e-21	UDP-Glycosyltransferase superfamily protein
AT2G30250.1	5	-2.64	4.68e-07	WRKY DNA-binding protein 25
AT2G31260.1	5.08	-1.67	3.13e-09	autophagy 9 (APG9)
AT2G31400.1	5.63	-1.18	2.49e-07	genomes uncoupled 1
AT2G31570.1	5.04	-1.32	3.86e-08	glutathione peroxidase 2
AT2G31880.1	6.91	-1.4	0.007	Leucine-rich repeat protein kinase family protein
AT2G32160.1	2.87	-2.35	1.25e-05	S-adenosyl-L-methionine-dependent methyltransferases superfamily protein
AT2G32160.2	2.97	-2.38	4.74e-06	S-adenosyl-L-methionine-dependent methyltransferases superfamily protein
AT2G32160.3	3.02	-2.37	7.92e-06	S-adenosyl-L-methionine-dependent methyltransferases superfamily protein
AT2G32190.1	3.56	-3.65	5.59e-11	unknown protein
AT2G32190.2	3.58	-3.66	5.94e-11	unknown protein
AT2G32510.1	4.53	-2.33	3.19e-06	mitogen-activated protein kinase kinase kinase 17
AT2G32530.1	7.89	-2.29	2.05e-06	cellulose synthase-like B3
AT2G32540.1	3.77	-2.27	6.25e-06	cellulose synthase-like B4
AT2G32610.1	1.09	-2.44	0.00023	cellulose synthase-like B1
AT2G32620.1	0.18	-3.64	1.36e-06	cellulose synthase-like B
AT2G32660.1	1.5	-3.14	2.87e-06	receptor like protein 22
AT2G34790.1	5.15	-0.96	0.035	FAD-binding Berberine family protein
AT2G34810.1	7.36	-1.9	4.05e-08	FAD-binding Berberine family protein
AT2G35390.1	3.76	-2.37	2.81e-13	Phosphoribosyltransferase family protein
AT2G35390.2	3.81	-2.37	3.92e-13	Phosphoribosyltransferase family protein
AT2G35390.3	3.8	-2.38	3.57e-13	Phosphoribosyltransferase family protein
AT2G36895.1	3.91	-1.06	0.0039	unknown protein
AT2G36895.2	3.91	-1.06	0.0039	unknown protein
AT2G36970.1	2.53	-2.41	0.00047	UDP-Glycosyltransferase superfamily protein
AT2G37760.1	3.29	-3.09	1.01e-09	NAD(P)-linked oxidoreductase superfamily protein
AT2G37760.2	3.29	-3.09	1.14e-09	NAD(P)-linked oxidoreductase superfamily protein
AT2G37760.3	3.05	-3.1	1.2e-09	NAD(P)-linked oxidoreductase superfamily protein
AT2G37760.4	3.1	-3.08	1.84e-10	NAD(P)-linked oxidoreductase superfamily protein
AT2G37760.5	3.1	-3.07	1.88e-10	NAD(P)-linked oxidoreductase superfamily protein
AT2G37970.1	7.3	-1.89	3.79e-08	SOUL heme-binding family protein
AT2G38250.1	5.15	-2.98	4.02e-10	Homeodomain-like superfamily protein
AT2G38340.1	1.87	-2.32	0.00023	Integrase-type DNA-binding superfamily protein
AT2G38710.2	4.28	-0.77	0.0087	AMMECR1 family
AT2G38790.1	3.43	-3.75	3.04e-08	unknown protein
AT2G38800.1	7.92	-1.68	1.37e-09	Plant calmodulin-binding protein-related
AT2G38970.1	5.11	-1.48	5.83e-07	Zinc finger (C3HC4-type RING finger) family protein
AT2G39780.1	4.37	-1.17	5.58e-05	ribonuclease 2
AT2G39780.2	4.33	-1.16	8.77e-05	ribonuclease 2
AT2G40110.1	6.37	-1.37	5.6e-06	Yippee family putative zinc-binding protein
AT2G40110.2	6.37	-1.37	4.79e-06	Yippee family putative zinc-binding protein
AT2G40113.1	0.08	-1.19	0.036	Pollen Ole e 1 allergen and extensin family protein
AT2G40330.1	5.15	-1.22	0.013	PYR1-like 6
AT2G40390.1	3.14	-1.7	0.00011	unknown protein
AT2G40460.1	5.48	-1.27	0.00013	Major facilitator superfamily protein
AT2G40670.1	4.72	-2.5	2.53e-06	response regulator 16
AT2G40670.2	4.76	-2.5	6.04e-06	response regulator 16
AT2G40890.1	5.24	-1.39	2.37e-07	cytochrome P450, family 98, subfamily A, polypeptide 3
AT2G41230.1	5.6	-2.74	2.12e-06	unknown protein
AT2G41231.1	5.07	-2.2	0.00031	unknown protein
AT2G41231.2	3.26	-2.64	6.2e-07	unknown protein
AT2G42520.1	7.23	-2.11	6.89e-21	P-loop containing nucleoside triphosphate hydrolases superfamily protein
AT2G42750.1	6.92	-1.6	2.01e-06	DNAJ heat shock N-terminal domain-containing protein
AT2G43100.1	4.44	-6.69	4.25e-18	isopropylmalate isomerase 2
AT2G43400.1	5.85	-1.66	1.55e-08	electron-transfer flavoprotein:ubiquinone oxidoreductase
AT2G43820.1	4.52	-7.45	1.29e-24	UDP-glucosyltransferase 74F2
AT2G44010.1	3.75	-2.94	2.31e-05	unknown protein
AT2G44290.1	2.27	-3.09	1.34e-12	Bifunctional inhibitor/lipid-transfer protein/seed storage 2S albumin superfamily protein
AT2G45720.1	5.4	-1.12	0.00062	ARM repeat superfamily protein
AT2G45720.2	5.4	-1.12	0.00064	ARM repeat superfamily protein
AT2G45740.1	4.69	-2.69	1.6e-16	peroxin 11D
AT2G45740.2	4.68	-2.67	6.51e-16	peroxin 11D
AT2G45740.3	4.68	-2.67	3.88e-16	peroxin 11D
AT2G45950.1	7.43	-1.74	4.19e-10	SKP1-like 20
AT2G45950.2	7.45	-1.75	3.13e-10	SKP1-like 20
AT2G46030.1	5.71	-2.32	2.81e-14	ubiquitin-conjugating enzyme 6
AT2G46320.1	2.25	-1.41	0.001	Mitochondrial substrate carrier family protein
AT2G46320.2	2.25	-1.41	0.001	Mitochondrial substrate carrier family protein
AT2G46320.3	2.45	-1.36	0.00053	Mitochondrial substrate carrier family protein
AT2G47800.1	5.14	-2.52	1.74e-16	multidrug resistance-associated protein 4
AT3G01830.2	0.85	-2.25	7.66e-06	Calcium-binding EF-hand family protein
AT3G02140.1	6.99	-2	4.48e-09	AFP2 (ABI five-binding protein 2) family protein
AT3G02150.1	3.84	-3.85	2.45e-10	plastid transcription factor 1
AT3G02150.2	3.89	-3.88	8.87e-11	plastid transcription factor 1
AT3G02290.1	4.55	-1.87	1.31e-09	RING/U-box superfamily protein
AT3G02290.2	4.27	-1.87	6.55e-10	RING/U-box superfamily protein
AT3G02885.1	2.42	-1.84	0.0013	GAST1 protein homolog 5
AT3G03470.1	7.92	-0.92	0.0065	cytochrome P450, family 87, subfamily A, polypeptide 9
AT3G03890.1	3.82	-1.38	2.23e-06	FMN binding
AT3G03890.2	3.51	-1.49	1.1e-06	FMN binding
AT3G03910.1	-0.09	-4.98	1.01e-05	glutamate dehydrogenase 3
AT3G04060.1	4.37	-2.12	1.26e-07	NAC domain containing protein 46
AT3G05165.1	5.74	-2.2	2.01e-05	Major facilitator superfamily protein
AT3G05165.2	5.77	-2.18	3.79e-06	Major facilitator superfamily protein
AT3G05165.3	5.74	-2.2	2.01e-05	Major facilitator superfamily protein
AT3G05165.4	3.35	-2.24	8.91e-12	Major facilitator superfamily protein
AT3G05165.5	3.19	-2.37	7.79e-10	Major facilitator superfamily protein
AT3G05400.1	4.53	-2.86	1.09e-06	Major facilitator superfamily protein
AT3G05400.2	4.44	-2.86	2.43e-06	Major facilitator superfamily protein
AT3G05630.1	1.67	-4.19	2.58e-11	phospholipase D P2
AT3G05937.1	5.8	-1.54	8.13e-05	unknown protein
AT3G06210.1	3.74	-1.2	0.011	ARM repeat superfamily protein
AT3G06390.1	0.59	-2.94	1.26e-06	Uncharacterised protein family (UPF0497)
AT3G06420.1	6.23	-2.45	1.5e-13	Ubiquitin-like superfamily protein
AT3G06510.1	4.07	-1.84	9.07e-09	Glycosyl hydrolase superfamily protein
AT3G06510.2	3.87	-1.64	1.45e-06	Glycosyl hydrolase superfamily protein
AT3G06780.1	6.35	-1.12	0.00059	glycine-rich protein
AT3G06810.1	5.35	-2.08	1.31e-10	acyl-CoA dehydrogenase-related
AT3G07730.1	3.75	-1.14	1.14e-05	unknown protein
AT3G08760.1	5.97	-0.76	0.0013	Protein kinase superfamily protein
AT3G08870.1	1.77	-2.99	6.2e-07	Concanavalin A-like lectin protein kinase family protein
AT3G10420.1	5.76	-1.38	2.9e-06	P-loop containing nucleoside triphosphate hydrolases superfamily protein
AT3G10420.2	5.76	-1.38	2.82e-06	P-loop containing nucleoside triphosphate hydrolases superfamily protein
AT3G10480.1	4.45	-0.81	0.0059	NAC domain containing protein 50
AT3G10480.2	4.42	-0.8	0.0067	NAC domain containing protein 50
AT3G10480.3	4.46	-0.81	0.0063	NAC domain containing protein 50
AT3G10985.1	8.18	-1.12	0.00087	senescence associated gene 20
AT3G11150.1	3.52	-1.22	0.024	2-oxoglutarate (2OG) and Fe(II)-dependent oxygenase superfamily protein
AT3G11580.1	5.24	-1.19	1.93e-07	AP2/B3-like transcriptional factor family protein
AT3G11580.2	4.22	-0.74	0.0085	AP2/B3-like transcriptional factor family protein
AT3G12830.1	5.01	-1.97	9.58e-06	SAUR-like auxin-responsive protein family
AT3G13275.1	3.73	-0.96	0.0039	unknown protein
AT3G14770.1	6.5	-4.31	4.99e-20	Nodulin MtN3 family protein
AT3G14850.1	1.93	-2.6	3.97e-07	TRICHOME BIREFRINGENCE-LIKE 41
AT3G14850.2	1.95	-2.58	6.96e-06	TRICHOME BIREFRINGENCE-LIKE 41
AT3G15760.1	4.63	-1.75	2.13e-05	unknown protein
AT3G15830.1	-1.06	-3.04	0.0055	phosphatidic acid phosphatase-related / PAP2-related
AT3G16220.1	3.03	-1.3	0.031	Predicted eukaryotic LigT
AT3G16990.1	4.13	-1.08	0.00025	Haem oxygenase-like, multi-helical
AT3G17000.1	5.42	-1.48	2.27e-06	ubiquitin-conjugating enzyme 32
AT3G17110.1	3.03	-2.35	4.17e-06	pseudogene
AT3G17770.1	5.06	-1.84	2.81e-09	Dihydroxyacetone kinase
AT3G17790.1	4.82	-1.16	0.00019	purple acid phosphatase 17
AT3G17810.1	5.47	-1.89	6.46e-12	pyrimidine 1
AT3G18830.1	6.87	-2.19	1.99e-06	polyol/monosaccharide transporter 5
AT3G19380.1	5.49	-0.66	0.033	plant U-box 25
AT3G19660.1	2.86	-2.39	1.82e-07	unknown protein
AT3G19900.1	4.97	-1.67	1.06e-07	unknown protein
AT3G21690.1	6.31	-3.22	3.05e-25	MATE efflux family protein
AT3G21780.1	0.21	-2.7	0.00079	UDP-glucosyl transferase 71B6
AT3G21790.1	4.63	-3.69	1.54e-19	UDP-Glycosyltransferase superfamily protein
AT3G21890.1	1.83	-2.35	0.00016	B-box type zinc finger family protein
AT3G22160.1	4.19	-1.55	0.001	VQ motif-containing protein
AT3G22370.1	5.38	-2.67	2.84e-06	alternative oxidase 1A
AT3G22530.1	7.25	-1.68	1.48e-11	unknown protein
AT3G22740.1	3.9	-2.81	1.47e-05	homocysteine S-methyltransferase 3
AT3G23570.1	0.96	-3.16	8.23e-09	alpha/beta-Hydrolases superfamily protein
AT3G23605.1	5.11	-1.1	5.67e-05	Ubiquitin-like superfamily protein
AT3G24460.1	3.56	-2.49	9.87e-11	Serinc-domain containing serine and sphingolipid biosynthesis protein
AT3G24503.1	2.92	-3.01	1.32e-10	aldehyde dehydrogenase 2C4
AT3G25570.1	4.53	-1.29	5.84e-05	Adenosylmethionine decarboxylase family protein
AT3G25570.2	4.72	-1.29	3.12e-05	Adenosylmethionine decarboxylase family protein
AT3G25572.1	4.44	-1.32	4.03e-05	conserved peptide upstream open reading frame 11
AT3G25950.1	4.1	-3.74	5.37e-13	TRAM, LAG1 and CLN8 (TLC) lipid-sensing domain containing protein
AT3G26100.1	7.1	-2.06	1.34e-10	Regulator of chromosome condensation (RCC1) family protein
AT3G26100.2	7.1	-2.06	1.48e-10	Regulator of chromosome condensation (RCC1) family protein
AT3G26160.1	1.98	-1.66	0.00088	cytochrome P450, family 71, subfamily B, polypeptide 17
AT3G26170.1	4.66	-1.56	0.002	cytochrome P450, family 71, subfamily B, polypeptide 19
AT3G26180.1	4.94	-1.53	0.0027	cytochrome P450, family 71, subfamily B, polypeptide 20
AT3G26180.2	3.94	-1.54	0.0079	cytochrome P450, family 71, subfamily B, polypeptide 20
AT3G26210.1	5.15	-2.05	0.00026	cytochrome P450, family 71, subfamily B, polypeptide 23
AT3G26440.1	4.05	-3.38	3.74e-10	Protein of unknown function (DUF707)
AT3G26440.2	4.05	-3.38	3.75e-10	Protein of unknown function (DUF707)
AT3G26440.3	4.02	-3.35	5.6e-10	Protein of unknown function (DUF707)
AT3G26440.4	4.05	-3.39	1.97e-10	Protein of unknown function (DUF707)
AT3G26580.1	9.76	-1.72	2.74e-07	Tetratricopeptide repeat (TPR)-like superfamily protein
AT3G26740.1	6.77	-1.22	0.012	CCR-like
AT3G26910.1	3.44	-1.16	0.0023	hydroxyproline-rich glycoprotein family protein
AT3G26910.2	3.33	-1.19	0.0019	hydroxyproline-rich glycoprotein family protein
AT3G26940.1	1.25	-2.1	4.57e-06	Protein kinase superfamily protein
AT3G27330.1	5.52	-1.14	0.0018	zinc finger (C3HC4-type RING finger) family protein
AT3G29200.1	6.06	-1.06	2.81e-07	chorismate mutase 1
AT3G29250.1	3.64	-2.69	2.91e-05	NAD(P)-binding Rossmann-fold superfamily protein
AT3G29250.2	3.28	-2.61	2.28e-05	NAD(P)-binding Rossmann-fold superfamily protein
AT3G44300.1	5.78	-3.26	2.53e-18	nitrilase 2
AT3G44550.1	2.61	-2.44	0.0018	fatty acid reductase 5
AT3G44880.1	4.36	-0.99	0.00011	Pheophorbide a oxygenase family protein with Rieske [2Fe-2S] domain
AT3G46660.1	2.51	-6.07	2.44e-42	UDP-glucosyl transferase 76E12
AT3G47250.1	3.35	-2.21	0.003	Plant protein of unknown function (DUF247)
AT3G47250.2	3.35	-2.21	0.0031	Plant protein of unknown function (DUF247)
AT3G47250.3	3.35	-2.21	0.0031	Plant protein of unknown function (DUF247)
AT3G47420.1	5.63	-1.79	0.00074	phosphate starvation-induced gene 3
AT3G47540.1	3.2	-1.88	2.88e-09	Chitinase family protein
AT3G47540.2	2.25	-1.66	6.05e-06	Chitinase family protein
AT3G47950.1	2.75	-1.18	0.024	H(+)-ATPase 4
AT3G48000.1	6.19	-0.99	0.002	aldehyde dehydrogenase 2B4
AT3G48690.1	6.5	-0.91	0.0067	alpha/beta-Hydrolases superfamily protein
AT3G48700.1	3.8	-1.01	0.012	carboxyesterase 13
AT3G49210.1	4.75	-2.84	1.15e-10	O-acyltransferase (WSD1-like) family protein
AT3G49590.1	4.39	-1.46	4.38e-08	Autophagy-related protein 13
AT3G49590.2	4.38	-1.46	4.85e-08	Autophagy-related protein 13
AT3G49590.3	4.38	-1.47	2.94e-08	Autophagy-related protein 13
AT3G50260.1	0.06	-2.95	0.0023	cooperatively regulated by ethylene and jasmonate 1
AT3G51090.1	3.22	-1.53	8.2e-06	Protein of unknown function (DUF1640)
AT3G51420.1	5.13	-1.44	4.34e-05	strictosidine synthase-like 4
AT3G51430.1	4.92	-1.76	9.14e-08	Calcium-dependent phosphotriesterase superfamily protein
AT3G51430.2	4.75	-1.73	1.18e-07	Calcium-dependent phosphotriesterase superfamily protein
AT3G51440.1	2.95	-3.39	1.88e-19	Calcium-dependent phosphotriesterase superfamily protein
AT3G51660.1	2.89	-1.92	0.0035	Tautomerase/MIF superfamily protein
AT3G51730.1	7	-1.24	3.45e-06	saposin B domain-containing protein
AT3G51960.1	1.13	-4.06	5.28e-11	basic leucine zipper 24
AT3G51960.2	1.13	-4.06	5.57e-11	basic leucine zipper 24
AT3G51970.1	2.14	-2.17	1.54e-07	acyl-CoA sterol acyl transferase 1
AT3G52820.1	1.7	-1.85	0.00013	purple acid phosphatase 22
AT3G52970.1	2.84	-6.49	1.97e-13	cytochrome P450, family 76, subfamily G, polypeptide 1
AT3G52970.2	2.84	-6.49	1.97e-13	cytochrome P450, family 76, subfamily G, polypeptide 1
AT3G53040.1	2.35	-3.76	1.24e-06	late embryogenesis abundant protein, putative / LEA protein, putative
AT3G53650.1	3.62	-2.44	5.93e-08	Histone superfamily protein
AT3G53960.1	5.38	-0.56	0.024	Major facilitator superfamily protein
AT3G54140.1	7.2	-1.48	4.36e-06	peptide transporter 1
AT3G54600.1	3.96	-2.59	2.46e-09	Class I glutamine amidotransferase-like superfamily protein
AT3G54950.1	5.82	-3.15	1.28e-16	patatin-like protein 6
AT3G55090.1	0.93	-1.45	0.013	ABC-2 type transporter family protein
AT3G55890.1	3.09	-2.38	0.00089	Yippee family putative zinc-binding protein
AT3G55900.1	0.29	-3.42	8.76e-07	F-box family protein
AT3G56200.1	2.97	-2.19	1.78e-06	Transmembrane amino acid transporter family protein
AT3G56240.1	8.28	-1.01	0.029	copper chaperone
AT3G56260.1	1.95	-1.55	0.0004	unknown protein
AT3G56260.2	1.96	-1.55	0.00039	unknown protein
AT3G56620.1	4.13	-2.3	2.14e-05	nodulin MtN21 /EamA-like transporter family protein
AT3G56880.1	8.25	-0.77	0.032	VQ motif-containing protein
AT3G57380.1	0.35	-3.47	3.92e-05	Glycosyltransferase family 61 protein
AT3G57540.1	3.51	-2.69	4.55e-09	Remorin family protein
AT3G57550.1	7.76	-1.31	4.72e-05	guanylate kinase
AT3G57550.2	7.7	-1.32	4.43e-05	guanylate kinase
AT3G58750.1	4.42	-1.21	1.33e-06	citrate synthase 2
AT3G59690.1	4.93	-1.81	1.63e-10	IQ-domain 13
AT3G60080.1	6.37	-1.07	1.83e-06	RING/U-box superfamily protein
AT3G60130.1	4.37	-2.6	1.37e-14	beta glucosidase 16
AT3G60130.2	4.36	-2.59	1.35e-14	beta glucosidase 16
AT3G60130.3	4.37	-2.6	1.77e-14	beta glucosidase 16
AT3G60164.1	0.44	-2.59	0.00065	pseudogene
AT3G60690.1	5.94	-1.95	0.0078	SAUR-like auxin-responsive protein family
AT3G60966.1	1.57	-2.52	0.00015	RING/U-box superfamily protein
AT3G61890.1	8.16	-1.71	0.0026	homeobox 12
AT3G62590.1	6.17	-1.99	2.03e-10	alpha/beta-Hydrolases superfamily protein
AT3G63010.1	6.58	-1.51	8.65e-05	alpha/beta-Hydrolases superfamily protein
AT3G63210.1	6.4	-2	4.23e-08	Protein of unknown function (DUF581)
AT3G63280.1	2.57	-2.18	4.25e-06	NIMA-related kinase 4
AT3G63280.2	2.54	-2.2	4.24e-06	NIMA-related kinase 4
AT3G63310.1	5.24	-1.05	7.72e-05	Bax inhibitor-1 family protein
AT4G00210.1	0.62	-1.93	0.0035	LOB domain-containing protein 31
AT4G00305.1	1.82	-1.37	0.0057	RING/U-box superfamily protein
AT4G00550.1	2.79	-1.06	0.0049	digalactosyl diacylglycerol deficient 2
AT4G00750.1	2.34	-1.79	7.71e-05	S-adenosyl-L-methionine-dependent methyltransferases superfamily protein
AT4G00870.1	4.88	-1.97	1.82e-05	basic helix-loop-helix (bHLH) DNA-binding superfamily protein
AT4G01360.1	2.3	-1.61	0.013	unknown protein
AT4G01610.1	8.22	-1.12	0.002	Cysteine proteinases superfamily protein
AT4G01610.2	8.22	-1.12	0.002	Cysteine proteinases superfamily protein
AT4G01870.1	4.3	-2.48	3.59e-06	tolB protein-related
AT4G02280.1	5.8	-2.78	4.63e-07	sucrose synthase 3
AT4G02940.1	7.76	-1.71	1.03e-10	oxidoreductase, 2OG-Fe(II) oxygenase family protein
AT4G03926.1	0.25	-1.63	0.019	pseudogene
AT4G04800.1	4.45	-1.02	1.74e-05	methionine sulfoxide reductase B3
AT4G04955.1	5.88	-0.87	0.00083	allantoinase
AT4G08850.1	5.19	-1.14	0.047	Leucine-rich repeat receptor-like protein kinase family protein
AT4G09760.1	5.09	-2.13	1.26e-05	Protein kinase superfamily protein
AT4G09760.2	5.08	-2.13	1.26e-05	Protein kinase superfamily protein
AT4G09760.3	5.09	-2.13	1.29e-05	Protein kinase superfamily protein
AT4G10120.1	4.94	-3.56	5.25e-17	Sucrose-phosphate synthase family protein
AT4G10120.2	4.94	-3.58	2.23e-16	Sucrose-phosphate synthase family protein
AT4G10955.1	3.61	-1.35	5.13e-05	alpha/beta-Hydrolases superfamily protein
AT4G10960.1	3.83	-1.45	9.88e-06	UDP-D-glucose/UDP-D-galactose 4-epimerase 5
AT4G11330.1	1.48	-2.32	3.16e-07	MAP kinase 5
AT4G11910.1	5.51	-2	5.02e-06	unknown protein
AT4G12030.2	-0.14	-3.32	0.0067	bile acid transporter 5
AT4G12910.1	2.49	-2.81	9.97e-10	serine carboxypeptidase-like 20
AT4G13250.1	8.25	-1.37	1.77e-06	NAD(P)-binding Rossmann-fold superfamily protein
AT4G13250.2	8.25	-1.37	1.86e-06	NAD(P)-binding Rossmann-fold superfamily protein
AT4G13920.1	2.16	-2.19	3.35e-10	receptor like protein 50
AT4G14780.1	2.75	-1.19	0.0052	Protein kinase superfamily protein
AT4G14950.1	4.9	-1.9	1.66e-09	SNARE associated Golgi protein family
AT4G14950.2	4.9	-1.9	1.81e-09	SNARE associated Golgi protein family
AT4G14950.3	4.9	-1.9	1.73e-09	SNARE associated Golgi protein family
AT4G15230.1	0.06	-3.24	2.65e-05	pleiotropic drug resistance 2
AT4G15490.1	3.99	-2.69	1.3e-14	UDP-Glycosyltransferase superfamily protein
AT4G16000.1	3.93	-1.56	0.0015	unknown protein
AT4G16110.1	6.24	-1.39	3.45e-06	response regulator 2
AT4G16640.1	4.46	-2.8	2.06e-05	Matrixin family protein
AT4G16670.1	4.29	-1.72	6.49e-07	Plant protein of unknown function (DUF828) with plant pleckstrin homology-like region
AT4G16680.1	5.94	-1.97	6.91e-05	P-loop containing nucleoside triphosphate hydrolases superfamily protein
AT4G16690.1	7.18	-2.44	2.02e-18	methyl esterase 16
AT4G16730.1	0.15	-2.96	0.00018	terpene synthase 02
AT4G16740.1	2.44	-6.66	1.31e-19	terpene synthase 03
AT4G16740.2	2.18	-6.42	5.71e-18	terpene synthase 03
AT4G17340.1	2.54	-1.66	0.018	tonoplast intrinsic protein 2;2
AT4G17483.1	2.51	-1.02	0.02	alpha/beta-Hydrolases superfamily protein
AT4G17790.1	4.28	-0.68	0.013	SNARE associated Golgi protein family
AT4G17840.1	3.63	-1.48	4.01e-06	unknown protein
AT4G18010.1	5.78	-2.03	1.32e-07	myo-inositol polyphosphate 5-phosphatase 2
AT4G18010.2	5.55	-2	1.91e-07	myo-inositol polyphosphate 5-phosphatase 2
AT4G18210.1	1.5	-2.46	6.05e-07	purine permease 10
AT4G18290.1	5.28	-7.61	4.12e-44	potassium channel in Arabidopsis thaliana 2
AT4G18800.1	5.23	-2.12	7.02e-20	RAB GTPase homolog A1D
AT4G20110.1	1.62	-3.34	5.61e-08	VACUOLAR SORTING RECEPTOR 7
AT4G20110.2	1.61	-3.33	6.58e-08	VACUOLAR SORTING RECEPTOR 7
AT4G20460.1	1.4	-1.39	0.01	NAD(P)-binding Rossmann-fold superfamily protein
AT4G20930.1	3.96	-1.42	1e-06	6-phosphogluconate dehydrogenase family protein
AT4G21120.1	5.15	-3.33	1.23e-05	amino acid transporter 1
AT4G21440.1	0.03	-2.62	6.22e-05	MYB-like 102
AT4G21470.1	3.41	-1.54	7.5e-07	riboflavin kinase/FMN hydrolase
AT4G21980.1	7.88	-1.68	9.32e-10	Ubiquitin-like superfamily protein
AT4G21980.2	7.88	-1.68	9.32e-10	Ubiquitin-like superfamily protein
AT4G22920.1	8.76	-1.43	2.06e-05	non-yellowing 1
AT4G23680.1	5.53	-2.97	9.76e-08	Polyketide cyclase/dehydrase and lipid transport superfamily protein
AT4G23990.1	4.29	-1.69	3.06e-05	cellulose synthase like G3
AT4G24590.1	5.43	-1.06	3.93e-06	unknown protein
AT4G25640.1	7.75	-1.6	4.48e-10	detoxifying efflux carrier 35
AT4G25640.2	6.69	-1.45	7.75e-07	detoxifying efflux carrier 35
AT4G25900.1	4.72	-0.94	0.0022	Galactose mutarotase-like superfamily protein
AT4G26080.1	7.71	-2.16	8.69e-11	Protein phosphatase 2C family protein
AT4G27020.1	4.73	-1.55	5.57e-06	unknown protein
AT4G27260.1	7.15	-1.57	0.0015	Auxin-responsive GH3 family protein
AT4G27740.1	5.35	-1.49	0.0035	Yippee family putative zinc-binding protein
AT4G28460.1	1.09	-2.16	0.027	unknown protein
AT4G28490.1	5.15	-1.9	2.09e-06	Leucine-rich receptor-like protein kinase family protein
AT4G28550.1	3.56	-0.99	0.0036	Ypt/Rab-GAP domain of gyp1p superfamily protein
AT4G29100.1	5.05	-1.62	1.19e-09	basic helix-loop-helix (bHLH) DNA-binding superfamily protein
AT4G29190.1	7.1	-1.69	0.0066	Zinc finger C-x8-C-x5-C-x3-H type family protein
AT4G29950.1	5.34	-1.58	1.83e-05	Ypt/Rab-GAP domain of gyp1p superfamily protein
AT4G29950.2	5.33	-1.57	1.79e-05	Ypt/Rab-GAP domain of gyp1p superfamily protein
AT4G30490.1	3.38	-2.31	2.78e-06	AFG1-like ATPase family protein
AT4G30530.1	6.12	-1.82	5.48e-11	Class I glutamine amidotransferase-like superfamily protein
AT4G31240.1	3.78	-2.16	0.00016	protein kinase C-like zinc finger protein
AT4G31380.1	6.04	-1.1	0.01	FPF1-like protein 1
AT4G32250.1	7.83	-2.64	3.2e-13	Protein kinase superfamily protein
AT4G32250.2	7.84	-2.64	3.25e-13	Protein kinase superfamily protein
AT4G32250.3	7.84	-2.64	3.2e-13	Protein kinase superfamily protein
AT4G32320.1	3.25	-0.88	0.012	ascorbate peroxidase 6
AT4G32870.1	5.4	-2.19	0.00088	Polyketide cyclase/dehydrase and lipid transport superfamily protein
AT4G33090.1	6.06	-0.92	0.00038	aminopeptidase M1
AT4G33467.1	3.98	-4.1	0.00025	unknown protein
AT4G33467.2	4.03	-4.12	0.00023	unknown protein
AT4G34050.1	6.72	-0.9	0.0023	S-adenosyl-L-methionine-dependent methyltransferases superfamily protein
AT4G34050.2	5.03	-0.91	0.021	S-adenosyl-L-methionine-dependent methyltransferases superfamily protein
AT4G34131.1	3.61	-2.4	2.78e-06	UDP-glucosyl transferase 73B3
AT4G34180.1	6.56	-1.33	4.98e-06	Cyclase family protein
AT4G34230.1	5.32	-1.74	4.11e-07	cinnamyl alcohol dehydrogenase 5
AT4G34230.2	5.28	-1.73	3.24e-07	cinnamyl alcohol dehydrogenase 5
AT4G34890.1	4.46	-1.47	2.41e-09	xanthine dehydrogenase 1
AT4G35750.1	9.75	-0.97	0.00086	SEC14 cytosolic factor family protein / phosphoglyceride transfer family protein
AT4G35840.1	4.84	-3.17	1.09e-19	RING/U-box superfamily protein
AT4G36010.1	5.14	-0.72	0.02	Pathogenesis-related thaumatin superfamily protein
AT4G36010.2	5	-0.76	0.015	Pathogenesis-related thaumatin superfamily protein
AT4G36040.1	6.33	-2.27	0.0026	Chaperone DnaJ-domain superfamily protein
AT4G36220.1	4.04	-1.69	3.41e-05	ferulic acid 5-hydroxylase 1
AT4G36820.1	1.63	-1.78	0.021	Protein of unknown function (DUF607)
AT4G36930.1	4.69	-0.84	0.036	basic helix-loop-helix (bHLH) DNA-binding superfamily protein
AT4G36950.1	1.4	-2.69	1.57e-05	mitogen-activated protein kinase kinase kinase 21
AT4G36988.1	8.29	-0.93	0.00039	conserved peptide upstream open reading frame 49
AT4G36990.1	8.29	-0.93	0.00039	heat shock factor 4
AT4G37150.1	3.82	-4.48	2.11e-09	methyl esterase 9
AT4G37310.1	4.7	-2.49	1.63e-10	cytochrome P450, family 81, subfamily H, polypeptide 1
AT4G37430.1	7.62	-2.62	7.97e-15	cytochrome P450, family 91, subfamily A, polypeptide 2
AT4G37520.1	4.43	-1.71	0.0028	Peroxidase superfamily protein
AT4G37520.2	4.43	-1.71	0.0028	Peroxidase superfamily protein
AT4G37530.1	2.08	-1.74	0.0018	Peroxidase superfamily protein
AT4G37530.2	1.85	-1.72	0.0032	Peroxidase superfamily protein
AT4G38060.1	5.63	-1.8	0.0002	unknown protein
AT4G38060.2	7.61	-1.55	2.56e-06	unknown protein
AT4G38550.1	7.05	-0.99	0.034	Arabidopsis phospholipase-like protein (PEARLI 4) family
AT4G39140.1	4.28	-1.98	2.12e-08	RING/U-box superfamily protein
AT4G39140.2	4.28	-1.98	2.12e-08	RING/U-box superfamily protein
AT4G39140.3	4.28	-1.98	2.12e-08	RING/U-box superfamily protein
AT4G39140.4	4.28	-1.98	2.22e-08	RING/U-box superfamily protein
AT4G39140.5	4.28	-1.98	2.04e-08	RING/U-box superfamily protein
AT4G39270.1	4.61	-1.84	1.22e-09	Leucine-rich repeat protein kinase family protein
AT4G39270.2	4.63	-1.79	1.18e-09	Leucine-rich repeat protein kinase family protein
AT4G39780.1	3.23	-1.95	2.59e-05	Integrase-type DNA-binding superfamily protein
AT4G39955.1	4.96	-1.73	6.91e-09	alpha/beta-Hydrolases superfamily protein
AT5G01500.1	3.4	-1.46	0.00017	thylakoid ATP/ADP carrier
AT5G01550.1	3.15	-5.38	2.12e-15	lectin receptor kinase a4.1
AT5G03210.1	4.04	-1.76	0.03	unknown protein
AT5G03330.1	3.65	-2.14	3.41e-09	Cysteine proteinases superfamily protein
AT5G03330.2	3.62	-2.18	1.11e-09	Cysteine proteinases superfamily protein
AT5G04900.1	1.91	-0.93	0.034	NYC1-like
AT5G04980.1	1.89	-2.28	1.68e-08	DNAse I-like superfamily protein
AT5G04980.2	1.89	-2.28	1.68e-08	DNAse I-like superfamily protein
AT5G07440.1	5.63	-1.76	4.63e-08	glutamate dehydrogenase 2
AT5G07440.2	5.45	-1.77	6.5e-09	glutamate dehydrogenase 2
AT5G08480.1	2.62	-1.89	1.25e-05	VQ motif-containing protein
AT5G08480.2	2.73	-1.89	6.23e-06	VQ motif-containing protein
AT5G10300.1	5.34	-1.56	4.48e-08	methyl esterase 5
AT5G10650.1	5.59	-2.22	1.19e-10	RING/U-box superfamily protein
AT5G10650.2	5.44	-2.23	5.13e-10	RING/U-box superfamily protein
AT5G11210.1	1.32	-4.58	9.37e-15	glutamate receptor 2.5
AT5G11520.1	5.18	-2.96	4.85e-27	aspartate aminotransferase 3
AT5G11620.1	0.36	-2.18	0.0071	SWIM zinc finger family protein / mitogen-activated protein kinase kinase kinase (MAPKKK)-related
AT5G12170.2	2.48	-1.25	0.0014	CRT (chloroquine-resistance transporter)-like transporter 3
AT5G13180.1	4.41	-3.17	8.23e-13	NAC domain containing protein 83
AT5G13760.1	4.84	-1.65	7.26e-11	Plasma-membrane choline transporter family protein
AT5G13800.1	7.81	-1.69	3.11e-10	pheophytinase
AT5G13800.2	7.81	-1.69	3.22e-10	pheophytinase
AT5G13820.1	3.93	-2.36	1.22e-16	telomeric DNA binding protein 1
AT5G14880.1	3.43	-1.24	6.52e-05	Potassium transporter family protein
AT5G14940.1	2.88	-1.23	0.013	Major facilitator superfamily protein
AT5G15180.1	2.61	-2.43	7.91e-07	Peroxidase superfamily protein
AT5G15190.1	4.86	-5.13	4.51e-29	unknown protein
AT5G15190.2	4.84	-5.1	7.23e-29	unknown protein
AT5G15260.1	4.99	-1.53	0.00036	Ribosomal protein L34e superfamily protein
AT5G16010.1	3.16	-2.64	2.39e-14	3-oxo-5-alpha-steroid 4-dehydrogenase family protein
AT5G16120.1	3.83	-1.33	6.48e-05	alpha/beta-Hydrolases superfamily protein
AT5G16120.2	3.98	-1.29	0.00039	alpha/beta-Hydrolases superfamily protein
AT5G16360.1	2.6	-2	1.4e-06	NC domain-containing protein-related
AT5G16570.1	2.8	-2.45	0.0017	glutamine synthetase 1;4
AT5G16630.1	5.05	-1	0.00049	DNA repair protein Rad4 family
AT5G16630.2	5.06	-1.01	0.00043	DNA repair protein Rad4 family
AT5G16970.1	4.74	-2.77	1.06e-07	alkenal reductase
AT5G17650.1	2.79	-2.89	4.34e-11	glycine/proline-rich protein
AT5G18310.1	6.52	-1.34	0.00039	unknown protein
AT5G18310.2	6.52	-1.33	0.00043	unknown protein
AT5G18640.1	3.95	-1	0.00012	alpha/beta-Hydrolases superfamily protein
AT5G18980.1	5.03	-0.77	0.04	ARM repeat superfamily protein
AT5G22300.1	2.81	-5.15	3.01e-14	nitrilase 4
AT5G22860.1	2.08	-4.85	5.83e-39	Serine carboxypeptidase S28 family protein
AT5G22860.2	1.11	-4.4	1.96e-18	Serine carboxypeptidase S28 family protein
AT5G23660.1	5.43	-1.21	0.045	homolog of Medicago truncatula MTN3
AT5G24670.1	3.99	-1.44	1.99e-06	Cytidine/deoxycytidylate deaminase family protein
AT5G24670.2	3.46	-1.44	3.68e-05	Cytidine/deoxycytidylate deaminase family protein
AT5G25130.1	1.59	-3.35	1.24e-07	cytochrome P450, family 71, subfamily B, polypeptide 12
AT5G25140.1	0.9	-4.5	2.41e-07	cytochrome P450, family 71, subfamily B, polypeptide 13
AT5G25770.1	5.25	-2.16	3.05e-16	alpha/beta-Hydrolases superfamily protein
AT5G25770.2	5.21	-2.17	1.74e-16	alpha/beta-Hydrolases superfamily protein
AT5G25770.3	5.21	-2.17	2.03e-16	alpha/beta-Hydrolases superfamily protein
AT5G25820.1	0.73	-2.15	0.0019	Exostosin family protein
AT5G26340.1	4.53	-2.82	1.01e-07	Major facilitator superfamily protein
AT5G26940.1	4.34	-2.35	7.58e-10	Polynucleotidyl transferase, ribonuclease H-like superfamily protein
AT5G26940.2	4.34	-2.35	8.1e-10	Polynucleotidyl transferase, ribonuclease H-like superfamily protein
AT5G26940.3	4.35	-2.34	8.13e-10	Polynucleotidyl transferase, ribonuclease H-like superfamily protein
AT5G26940.4	4.34	-2.35	5.78e-10	Polynucleotidyl transferase, ribonuclease H-like superfamily protein
AT5G27150.1	4.83	-1.24	1.19e-07	Na+/H+ exchanger 1
AT5G33290.1	4.58	-1.91	0.00011	xylogalacturonan deficient 1
AT5G34930.1	1.52	-2.46	1.11e-08	arogenate dehydrogenase
AT5G34940.1	3.15	-4.02	3.09e-12	glucuronidase 3
AT5G34940.2	3.18	-3.98	1.71e-13	glucuronidase 3
AT5G34940.3	3.15	-3.97	2.53e-13	glucuronidase 3
AT5G35370.1	2.74	-1.57	0.00011	S-locus lectin protein kinase family protein
AT5G39030.1	1.79	-4.3	1.71e-11	Protein kinase superfamily protein
AT5G39090.1	2.05	-3.65	1.18e-10	HXXXD-type acyl-transferase family protein
AT5G40240.1	2.23	-1	0.028	nodulin MtN21 /EamA-like transporter family protein
AT5G40240.2	2.21	-0.99	0.032	nodulin MtN21 /EamA-like transporter family protein
AT5G40690.1	9.53	-2.94	5.78e-07	unknown protein
AT5G41080.1	4.31	-1.51	0.015	PLC-like phosphodiesterases superfamily protein
AT5G41080.2	4.32	-1.5	0.02	PLC-like phosphodiesterases superfamily protein
AT5G41800.1	2.83	-1.97	6.98e-07	Transmembrane amino acid transporter family protein
AT5G42500.1	0.6	-3.33	0.0031	Disease resistance-responsive (dirigent-like protein) family protein
AT5G42510.1	-0.06	-3.5	0.00017	Disease resistance-responsive (dirigent-like protein) family protein
AT5G43180.1	3.84	-3.48	3.09e-10	Protein of unknown function, DUF599
AT5G43980.1	2.12	-1.25	0.001	plasmodesmata-located protein 1
AT5G45380.1	3.31	-3.12	8.92e-10	solute:sodium symporters;urea transmembrane transporters
AT5G45800.1	6.28	-1.67	1.91e-06	Leucine-rich repeat protein kinase family protein
AT5G45900.1	4.04	-2.75	2.82e-10	ThiF family protein
AT5G46060.1	2.48	-2.05	4.38e-05	Protein of unknown function, DUF599
AT5G46240.1	4.71	-3.13	8.9e-10	potassium channel in Arabidopsis thaliana 1
AT5G46460.1	4.75	-1.5	1.68e-06	Pentatricopeptide repeat (PPR) superfamily protein
AT5G47450.1	1.04	-3.01	8.86e-05	tonoplast intrinsic protein 2;3
AT5G48020.1	5.23	-1.07	3.06e-05	2-oxoglutarate (2OG) and Fe(II)-dependent oxygenase superfamily protein
AT5G48180.1	10.62	-3.22	5.8e-36	nitrile specifier protein 5
AT5G48410.1	1.08	-6.85	4.78e-33	glutamate receptor 1.3
AT5G49448.1	6.75	-2.31	0.0033	conserved peptide upstream open reading frame 4
AT5G49450.1	6.75	-2.31	0.0033	basic leucine-zipper 1
AT5G49525.1	1.8	-2.5	2.49e-05	unknown protein
AT5G49630.1	4.41	-1.7	0.0025	amino acid permease 6
AT5G49700.1	2.81	-1.99	0.0012	Predicted AT-hook DNA-binding family protein
AT5G49900.1	2.57	-0.89	0.0032	Beta-glucosidase, GBA2 type family protein
AT5G50100.1	5.48	-1.69	3.25e-09	Putative thiol-disulphide oxidoreductase DCC
AT5G50210.1	4.11	-1.96	4.66e-12	quinolinate synthase
AT5G50260.1	3.27	-1.6	0.00058	Cysteine proteinases superfamily protein
AT5G50450.1	2.71	-1.38	0.027	HCP-like superfamily protein with MYND-type zinc finger
AT5G50640.1	1.29	-1.56	0.0057	CBS / octicosapeptide/Phox/Bemp1 (PB1) domains-containing protein
AT5G52450.1	3.82	-2.79	1.4e-11	MATE efflux family protein
AT5G52830.1	3.05	-2.97	3.1e-13	WRKY DNA-binding protein 27
AT5G53120.1	3.6	-1.89	2.71e-07	spermidine synthase 3
AT5G53120.2	3.59	-1.88	3.86e-07	spermidine synthase 3
AT5G53120.3	3.51	-1.9	1.08e-06	spermidine synthase 3
AT5G53120.4	3.51	-1.9	1.16e-06	spermidine synthase 3
AT5G53120.5	3.51	-1.9	1.16e-06	spermidine synthase 3
AT5G53120.6	3.36	-2	1.62e-06	spermidine synthase 3
AT5G53350.1	6.95	-1.35	5.4e-08	CLP protease regulatory subunit X
AT5G53450.1	5.67	-0.99	3.68e-05	OBP3-responsive gene 1
AT5G53450.2	5.67	-0.99	3.68e-05	OBP3-responsive gene 1
AT5G53970.1	4.57	-4.76	7.95e-29	Tyrosine transaminase family protein
AT5G54730.1	6.96	-1.68	7.5e-08	homolog of yeast autophagy 18 (ATG18) F
AT5G54840.1	2.23	-2.07	9.32e-06	Ras-related small GTP-binding family protein
AT5G54840.2	1.3	-1.78	3.33e-05	Ras-related small GTP-binding family protein
AT5G54870.1	5.55	-1.47	3.57e-07	unknown protein
AT5G55370.1	-0.18	-5.28	3.31e-14	MBOAT (membrane bound O-acyl transferase) family protein
AT5G55970.1	2.25	-2.39	0.00017	RING/U-box superfamily protein
AT5G55970.2	2.26	-2.38	0.00034	RING/U-box superfamily protein
AT5G58350.1	3.73	-1.84	2.08e-06	with no lysine (K) kinase 4
AT5G58650.1	5.16	-2.48	3.23e-05	plant peptide containing sulfated tyrosine 1
AT5G59400.1	4.14	-1.48	5.8e-07	unknown protein
AT5G59400.2	3.87	-1.48	2e-05	unknown protein
AT5G59430.1	6.73	-2.34	8.66e-13	telomeric repeat binding protein 1
AT5G59430.2	7.57	-2.37	1.39e-16	telomeric repeat binding protein 1
AT5G59430.3	7.55	-2.37	1.35e-16	telomeric repeat binding protein 1
AT5G59430.4	7.57	-2.37	1.37e-16	telomeric repeat binding protein 1
AT5G59840.1	5.99	-1.26	3.87e-07	Ras-related small GTP-binding family protein
AT5G61010.1	3.48	-2.11	1.12e-06	exocyst subunit exo70 family protein E2
AT5G61010.2	3.48	-2.11	1.15e-06	exocyst subunit exo70 family protein E2
AT5G63120.1	3.23	-1.01	0.0048	P-loop containing nucleoside triphosphate hydrolases superfamily protein
AT5G63120.2	3.22	-1.02	0.0049	P-loop containing nucleoside triphosphate hydrolases superfamily protein
AT5G63130.1	2.61	-1.74	0.00069	Octicosapeptide/Phox/Bem1p family protein
AT5G63790.1	5.82	-5.25	4.66e-27	NAC domain containing protein 102
AT5G64190.1	4.8	-3.35	1.51e-08	unknown protein
AT5G64230.1	5.78	-3.34	2.46e-20	unknown protein
AT5G64530.1	5.56	-1.9	3.43e-05	xylem NAC domain 1
AT5G64620.1	4.71	-1.16	0.00033	cell wall / vacuolar inhibitor of fructosidase 2
AT5G64660.1	4.22	-1.15	0.004	CYS, MET, PRO, and GLY protein 2
AT5G65210.1	4.97	-1.75	9.31e-07	bZIP transcription factor family protein
AT5G65210.2	4.97	-1.75	8.51e-07	bZIP transcription factor family protein
AT5G65210.3	4.96	-1.75	9.26e-07	bZIP transcription factor family protein
AT5G65210.4	4.96	-1.75	8.76e-07	bZIP transcription factor family protein
AT5G65210.5	4.97	-1.75	8.94e-07	bZIP transcription factor family protein
AT5G65210.6	4.97	-1.75	9.7e-07	bZIP transcription factor family protein
AT5G66440.1	4.23	-1.8	8.16e-05	unknown protein
AT5G66658.1	3.81	-1.65	2.03e-06	unknown protein
AT5G67440.1	4.95	-0.69	0.038	Phototropic-responsive NPH3 family protein
AT5G67440.2	4.95	-0.69	0.038	Phototropic-responsive NPH3 family protein
