# Supplementary material for: Petal abscission is promoted by jasmonic acid-induced autophagy at Arabidopsis petal bases
Source: Nat Commun. 2024 Feb 6;15:1098. doi: 10.1038/s41467-024-45371-3 (PMC10847506; doi:10.1038/s41467-024-45371-3)
Supplement: Supplementary file 15 — Supplementary Data 12 [file 41467_2024_45371_MOESM15_ESM.xlsx]

## Sheet: Sheet1
Supplementary Data 12. Primers used in this study.
Primers used for genotyping
Primer name	Sequence (5'→ 3')
ag (SALK_014999)-FW	TGGAGAAGAAAGTAATCACGTGG
ag (SALK_014999)-RV	ATCTTTTACGAGGGTTTTCGATC
dad1-3-FW	AACTTTGGTGATGACGTCGTC
dad1-3-RV	CTCTCTTTCTCCCGTACGTCC
LBb1.3	ATTTTGCCGATTTCGGAAC
coi1-FW (HIndIII)	AGATTGATTCCGAGACGAGAGAGCA
coi1-RV (HindIII)	ATCTCAGTAACCCAAGGAGTAACATAAGCT
med25-FW (RsaI)	TTTCTCTGACTTCATGACACAG
med25-RV (RsaI)	CTGCACACCAATATGGCA
atg8a-1 (SALK_012133)-FW	ATGTTGTGAACTTGAGCAGGC
atg8a-1 (SALK_012133)-RV	AGAAGGCTGGACAAAGTGATG
Primers used for cloning
Primer name	Sequence (5'→ 3')
pANAC102-FW	CACCCTTTTCTTCTCCTTCTCTTCC
pANAC102-RV	GGAGCTTTTATAAACGAAGG
pATG8a-FW	CACCTTTTGGCATGGCATGGAGCATGGCTGGATGATC
pATG8a-RV	AATTAATAAACTCGATCGTCTGCTAGATCGGGGG
pANAC102m1-FW	AGTCCAAGCCAAAAGTAAACCTCAG
pANAC102m1-RV	AATTGGATGATCGACATAC
pANAC102m2-FW	TTTTTATCACAAAAGTCCGAAAGAAAACTACAC
pANAC102m2-RV	CCAACCTTTTTCTTTTTCAAC
pANAC102m3-FW	AAAACTACACAAAAGTGGTTCATGAACCTC
pANAC102m3-RV	CTTTCGGACACGTGTGAT
gANAC102-FW	CACC GGATCCTCTGTTGATGTGTTATATAATCCTG
gANAC102-RV	CCCTTGAGGAGCAAAATTCCAATTC
gDAD1-FW	AACCAATTCAGTCGACAGACCATAGAGTCAGATCATTTCCACG
gDAD1-RV	GTCTAGATATCTCGATCTATGGAGAACTCTCCGAGCTGTTTC
pInMYB1-FW	AACCAATTCAGTCGACACGACTTGGATGTTAATGTTTTTAAC
pInMYB1-RV	GTAATTGTAAATAGTAATTGTAATGGATCTG
ANAC102cDNA-FW	ACTATTTACAATTACATGGACTTTGCTCTCTTCTCCTCG
ANAC102cDNA-RV	GTCTAGATATCTCGACCCTTGAGGAGCAAAATTCCAATTCAAG
ANAC102pro-FW	CTTTTCTTCTCCTTCTCTTCCTCTCTGATG
ANAC102pro-RV	GGAGCTTTTATAAACGAAGGGGAGGTTCAT
amiATG5_b_1	gaTATGTGGTATTAATACGGCGTtctctcttttgtattcc
amiATG5_b_2	gaACGCCGTATTAATACCACATAtcaaagagaatcaatga
amiATG5_b_3	gaACACCGTATTAATTCCACATTtcacaggtcgtgatatg
amiATG5_b_4	gaAATGTGGAATTAATACGGTGTtctacatatatattcct
amiATG7_a_1	gaTTTAAATCTGAGTCGCGCCGAtctctcttttgtattcc
amiATG7_a_2	gaTCGGCGCGACTCAGATTTAAAtcaaagagaatcaatga
amiATG7_a_3	gaTCAGCGCGACTCACATTTAATtcacaggtcgtgatatg
amiATG7_a_4	gaATTAAATGTGAGTCGCGCTGAtctacatatatattcct
mVenusATG7_1	CACCATGGTGAGCAAGGGCGAGGAGCTGTT
mVenusATG7_2	AGTTTCTTTCTCAGCCATGCCTGACCCACCCTTGTACAGC
mVenusATG7_3	TACAAGGGTGGGTCAGGCATGGCTGAGAAAGAAACTCCAG
mVenusATG7_4	TTAAAGATCTACAGCTACATCGTCATCATCAGTATCATCGTCT
Primers used for RT-qPCR
Primer name	Sequence (5'→ 3')
BFN1-FW	TTCGTGGACAGAATGCAACG
BFN1-RV	ACGTTTCACCAGACTTGACG
SWEET12-FW	GCCGCTTAGCATTATCAGAACG
SWEET12-RV	GCACCTAGAACAAACCCAATCAC
ATG8a-FW	AACACATTGCCTCCAACTGC
ATG8a-RV	GGAACCCATCCTCATCTTTGTG
AT1G68620-FW	ATGGAGATGTGCGATGGTAATG
AT1G68620-RV	TGGATAAAAGCGTCGATCTGG
EFE-FW	GAGCAATCACTATGGAGAAGATCAA
EFE-RV	CTTCCATGCACTTCTTGTAATGTTC
TCP13-FW	TGTTCAAGCTCAAGACCGTACAA
TCP13-RV	GGTGGCTCTGACTTCGGTTTC
LIV1-FW	CCCTCGAAGTTTGGAACGAG
LIV1-RV	AATGAAACGGCAAGGTGGA
AT3G23570-FW	CGTGGTTCCTGATTTCTTCC
AT3G23570-RV	GGCCTCCACTATTGGCTTTG
RAV1-FW	GCGGATCAAGCGTTGTGTTAG
RAV1-RV	CATCTTCCGTTTGGTTGTGG
STP13-FW	TTCGGCGAACGGAGTAGAG
STP13-RV	TTCGAGAAAGTCCGGCATC
SAG14-FW	CCGGTAAAACTTTCCGTGTAGG
SAG14-RV	ATGTGGCTAATGGGTTTCTCTTTC
GDH2-FW	ATTTGCCACCGAAGCTCTTC
GDH2-RV	ATGTCGCTTACTGCAACCAC
WRKY15-FW	CGATTATTCATGGAGGAAATACGG
WRKY15-RV	AATCATCAGCTGCTCTCTCAACA
ANAC102-FW	AGCTTCCAGAAATGGCGTTG
ANAC102-RV	GCTCCAGTCGCTTTCCAATAAC
DTX35-FW	ACAAATGGTGCTGCTTTGGC
DTX35-RV	ACCAGTCCAGCCTTCATTACAC
SPT-FW	TTGGACCTTTCCCTCTCCTT
SPT-RV	AGAGCTTGTTCCCCGGTTAT
RSH3-FW	GCGTCTTCTTCCACGAGTTC
RSH3-RV	TCCTCTCCTACGGATGGATG
GLP5-FW	CTTGGTGTCTCCCTCTCTCG
GLP5-RV	CCCAACGTCAAGTGTTCCTT
YLS4-FW	TTTCAGGCTTTCCCCGTTTG
YLS4-RV	TGAAACGCAAAGACCGCATC
ABS4-FW	AATGGCGATGGTGTTTGCTG
ABS4-RV	AATGCGATGGAAGTCAGCTG
PRX33-FW	TATGCTCACCATTGCTGCTC
PRX33-RV	GCTGGAAGATTTGCGTTAGC
PAO4-FW	AAGGGATGAAACTGCCAATG
PAO4-RV	TCGCATCTACAGCAAACCAC
PEX11d-FW	AAATTGTCTGGCTTGGGAGA
PEX11d-RV	GATCCCATCCAGCAGAAGAG
MDAR1-FW	GCGGTGGAGGAATACGACTA
MDAR1-RV	TGGTTTTGGGTTTGATGGAT
Primers used for RT-PCR
Primer name	Sequence (5'→ 3')
ATG8a-FW	AACACATTGCCTCCAACTGC
ATG8a-RV	GGAACCCATCCTCATCTTTGTG
UBC-FW	CTGCGACTCAGGGAATCTTCTAA
UBC-RV	TTGTGCCATTGAATTGAACCC
Primers used for ChIP-qPCR
Primer name	Sequence (5'→ 3')
ANAC102-I-FW	CGCGGTCAACGTTGAAAAAG
ANAC102-I-RV	ACGAAGGGGAGGTTCATGAAC
ANAC102-II-FW	TGCGTCAGAACCGATTAACG
ANAC102-II-RV	CTGGAAGCTCCCATGGATTG
STP13-I-FW	GCCTTTTTCTTGTTAACGACTTG
STP13-I-RV	TCCTGTTAAGAGTTGGAGTCG
STP13-II-FW	CTTGTTGTTGTTGTTGCATTGC
STP13-II-RV	ACCAAATATGCTCACTGCTACTC
RAV1-I-FW	ATCTCACGTGGACCCTTTATCC
RAV1-I-RV	ATATGTTGTGGGCTGTGTGC
SAG14-I-FW	GCAGACAAAATTGACCACAAGTG
SAG14-I-RV	TACGCAAGATACGGGAAGACG
TA3-FW	CTGCGTGGAAGTCTGTCAAA
TA3-RV	CTATGCCACAGGGCAGTTTT
GUS-I-FW	GATCATCCAATTAGTCCAAGCC
GUS-I-RV	GCGGGATATCACCACTTTGT
