# Supplementary material for: Petal abscission is promoted by jasmonic acid-induced autophagy at Arabidopsis petal bases
Source: Nat Commun. 2024 Feb 6;15:1098. doi: 10.1038/s41467-024-45371-3 (PMC10847506; doi:10.1038/s41467-024-45371-3)
Supplement: Supplementary file 17 — Source Data [file 41467_2024_45371_MOESM17_ESM.zip]

Archive with 4 entries (4 files):
- Data Source File 1_010324.xlsx
- __MACOSX/._Data Source File 1_010324.xlsx
- Data Source File 2_010324.xlsx
- __MACOSX/._Data Source File 2_010324.xlsx
