# Supplementary material for: Petal abscission is promoted by jasmonic acid-induced autophagy at Arabidopsis petal bases
Source: Nat Commun. 2024 Feb 6;15:1098. doi: 10.1038/s41467-024-45371-3 (PMC10847506; doi:10.1038/s41467-024-45371-3)
Supplement: Supplementary file 17 — Source Data [file 41467_2024_45371_MOESM17_ESM.zip › Data Source File 1_010324.xlsx]

## Sheet: Fig. 1c
		Fig. 1c	Abscission timing quantification			One way-ANOVA test
			Genotype	Condition	Value	source	sum of squares	degrees of freedom	mean square	F statistic	p-value
			1	1	8
			1	1	5	treatment	148.28	4	37.07	23.7628	1.3099e-10
			1	1	6	error	70.2	45	1.56
			1	1	4	total	218.48	49
			1	1	7	Post-hoc Tukey HSD test
			1	1	5	pair	Q statistic	p-value	inferfence	Condition	Tukey HSD
			1	1	5
			1	1	5	A vs B	7.0892	0.0010053	** p<0.01	1	a
			1	1	5	A vs C	7.3424	0.0010053	** p<0.01	2	b
			1	1	5	A vs D	11.8997	0.0010053	** p<0.01	3	b
			2	1	8	A vs E	11.8997	0.0010053	** p<0.01	4	c
			2	1	8	B vs C	0.2532	0.899995	insignificant	5	c
			2	1	9	B vs D	4.8105	0.0117494	* p<0.05
			2	1	11	B vs E	4.8105	0.0117494	* p<0.05
			2	1	8	C vs D	4.5573	0.0190656	* p<0.05
			2	1	8	C vs E	4.5573	0.0190656	* p<0.05
			2	1	8	D vs E	0	0.899995	insignificant
			2	1	9
			2	1	7
			2	1	7
			3	1	8
			3	1	7
			3	1	9
			3	1	6
			3	1	8
			3	1	10
			3	1	8
			3	1	9
			3	1	9
			3	1	10
			4	1	10
			4	1	9
			4	1	13
			4	1	9
			4	1	10
			4	1	10
			4	1	11
			4	1	9
			4	1	12
			4	1	9
			5	1	9
			5	1	10
			5	1	9
			5	1	12
			5	1	9
			5	1	11
			5	1	11
			5	1	10
			5	1	12
			5	1	9
			Genotype
			1	WT
			2	ag
			3	dad1
			4	aos
			5	coi1
			Condition
			1	22°C, continuous light

## Sheet: Fig. 1f
		Fig. 1f	DAB area quantification			One way-ANOVA test
			Genotype	Condition	Value	source	sum of squares	degrees of freedom	mean square	F statistic	p-value
			1	1	2133.99
			1	1	2118.2	treatment	3.71987e+06	4	929967	7.4085	7.8385e-05
			1	1	1946.5	error	6.77845e+06	54	125527
			1	1	2309.06	total	1.04983e+07	58
			1	1	1753.15	Post-hoc Tukey HSD test
			1	1	1958.44	pair	Q statistic	p-value	inferfence	Condition	Tukey HSD
			1	1	1707.67
			1	1	2649.76	A vs B	6.3681	0.0010053	** p<0.01	1	b
			1	1	2198.21	A vs C	5.3395	0.003523	** p<0.01	2	a
			1	1	995.244	A vs D	5.2149	0.0046054	** p<0.01	3	a
			1	1	1768.93	A vs E	5.5347	0.0022995	** p<0.01	4	a
			1	1	1723.39	B vs C	1.2331	0.899995	insignificant	5	a
			1	1	1799.43	B vs D	1.4736	0.813662	insignificant
			1	1	1581.85	B vs E	0.3594	0.899995	insignificant
			1	1	1861.76	C vs D	0.2294	0.899995	insignificant
			1	1	1709.02	C vs E	0.7833	0.899995	insignificant
			2	1	649.216	D vs E	1	0.899995	insignificant
			2	1	1763.33
			2	1	750.548
			2	1	1264.83
			2	1	1230.09
			2	1	1226.45
			2	1	774.633
			2	1	1569.71
			2	1	1656.4
			2	1	1567.75
			3	1	1464.26
			3	1	1150.89
			3	1	1716.65
			3	1	1439.03
			3	1	1535.37
			3	1	1740.39
			3	1	1243.92
			3	1	1323.12
			3	1	1051.98
			3	1	1220.31
			3	1	1250.73
			3	1	1394.23
			4	1	1364.82
			4	1	1586.57
			4	1	886.76
			4	1	1323.73
			4	1	1427.02
			4	1	1150.89
			4	1	1388.63
			4	1	1328.66
			4	1	750.346
			4	1	2035.35
			4	1	2486.69
			4	1	1312.53
			4	1	1165.59
			5	1	1333.58
			5	1	1105.75
			5	1	1037.34
			5	1	1621.66
			5	1	1578.28
			5	1	1396.26
			5	1	1095.29
			5	1	1135.91
			Genotype
			1	WT
			2	ag
			3	dad1
			4	aos
			5	coi1
			Condition
			1	22°C, continuous light

## Sheet: Fig. 2b
		Fig. 2b	Abscission timing quantification			One way-ANOVA test
			Genotype	Condition	Value	source	sum of squares	degrees of freedom	mean square	F statistic	p-value
			1	1	4
			1	1	4	treatment	321.583	5	64.3166	44.748	1.1102e-16
			1	1	5	error	169.602	118	1.4373
			1	1	4	total	491.185	123
			1	1	3	Post-hoc Tukey HSD test
			1	1	5	pair	Q statistic	p-value	inferfence	Genotype	Tukey HSD
			1	1	6
			1	1	7	A vs B	4.5706	0.0193885	* p<0.05	1	b
			1	1	5	A vs C	11.7721	0.0010053	** p<0.01	2	c
			1	1	4	A vs D	2.6395	0.429871	insignificant	3	a
			1	1	3	A vs E	9.6124	0.0010053	** p<0.01	4	bc
			1	1	5	A vs F	2.2078	0.608891	insignificant	5	a
			1	1	6	B vs C	18.2287	0.0010053	** p<0.01	6	c
			1	1	4	B vs D	8.4147	0.0010053	** p<0.01
			2	1	4	B vs E	15.4624	0.0010053	** p<0.01
			2	1	4	B vs F	7.9722	0.0010053	** p<0.01
			2	1	3	C vs D	10.839	0.0010053	** p<0.01
			2	1	4	C vs E	1.8526	0.752149	insignificant
			2	1	5	C vs F	11.4186	0.0010053	** p<0.01
			2	1	5	D vs E	8.3173	0.0010053	** p<0.01
			2	1	3	D vs F	0.5382	0.899995	insignificant
			2	1	3	E vs F	8.8453	0.0010053	** p<0.01
			2	1	2
			2	1	2
			2	1	5
			2	1	3
			2	1	4
			2	1	2
			2	1	4
			2	1	3
			2	1	1
			2	1	2
			2	1	4
			2	1	3
			2	1	4
			2	1	3
			3	1	6
			3	1	7
			3	1	6
			3	1	7
			3	1	6
			3	1	7
			3	1	8
			3	1	8
			3	1	9
			3	1	11
			3	1	10
			3	1	8
			3	1	8
			3	1	8
			3	1	7
			3	1	9
			3	1	9
			3	1	10
			3	1	11
			4	1	4
			4	1	5
			4	1	3
			4	1	4
			4	1	5
			4	1	4
			4	1	6
			4	1	7
			4	1	5
			4	1	6
			4	1	7
			4	1	4
			4	1	5
			4	1	6
			4	1	4
			4	1	3
			4	1	5
			4	1	6
			4	1	7
			4	1	6
			4	1	5
			4	1	6
			4	1	7
			4	1	7
			4	1	6
			4	1	7
			5	1	8
			5	1	7
			5	1	9
			5	1	7
			5	1	6
			5	1	7
			5	1	8
			5	1	8
			5	1	7
			5	1	8
			5	1	7
			5	1	9
			5	1	8
			5	1	7
			5	1	7
			5	1	9
			6	1	5
			6	1	7
			6	1	5
			6	1	5
			6	1	6
			6	1	7
			6	1	6
			6	1	4
			6	1	5
			6	1	5
			6	1	4
			6	1	4
			6	1	3
			6	1	5
			6	1	5
			6	1	4
			6	1	6
			6	1	5
			6	1	7
			6	1	6
			6	1	6
			6	1	6
			6	1	7
			6	1	5
			6	1	4
			6	1	6
			6	1	4
			Genotype
			1	WT
			2	WT + JA
			3	ag
			4	ag + JA
			5	dad1
			6	dad1 + JA
			Condition
			1	22 C, continuous light

## Sheet: Fig. 2d
		Fig. 2d	DAB area quantification			One way-ANOVA test
			Genotype	Condition	Value	source	sum of squares	degrees of freedom	mean square	F statistic	p-value
			1	1	1634.27
			1	1	1313.75	treatment	2.08205e+07	5	4.1641e+06	12.6706	2.2932e-10
			1	1	1309.77	error	5.22541e+07	159	328642
			1	1	2152.74	total	7.30747e+07	164
			1	1	1469.86	Post-hoc Tukey HSD test
			1	1	1479.57	pair	Q statistic	p-value	inferfence	Genotype	Tukey HSD
			1	1	1897.72
			1	1	1952.67	A vs B	2.0926	0.655058	insignificant	1	b
			1	1	1384.79	A vs C	4.1814	0.0410796	* p<0.05	2	c
			1	1	1047.87	A vs D	4.6054	0.0170361	* p<0.05	3	a
			1	1	1426.95	A vs E	4.3571	0.0288355	* p<0.05	4	bc
			1	1	857.683	A vs F	4.0576	0.0521649	insignificant	5	a
			1	1	2092.43	B vs C	5.9399	0.0010053	** p<0.01	6	c
			1	1	2041.63	B vs D	3.0815	0.253343	insignificant
			1	1	1364.21	B vs E	6.1382	0.0010053	** p<0.01
			1	1	1982.59	B vs F	1.8509	0.752835	insignificant
			1	1	2338.2	C vs D	7.415	0.0010053	** p<0.01
			1	1	2932.64	C vs E	0.1014	0.899995	insignificant
			1	1	1103.32	C vs F	7.7198	0.0010053	** p<0.01
			1	1	2004.72	D vs E	7.5632	0.0010053	** p<0.01
			1	1	1567.28	D vs F	1.8319	0.760521	insignificant
			1	1	1432.75	E vs F	7.9541	0.0010053	** p<0.01
			1	1	2234.1
			1	1	1411.64
			1	1	1461.76
			1	1	2158.21
			1	1	1659.84
			1	1	2519.21
			1	1	1377.57
			1	1	1510.95
			1	1	1783.77
			1	1	1741.41
			1	1	2335.98
			1	1	1455.62
			1	1	2191.63
			1	1	2109.06
			2	1	1148.52
			2	1	2160.87
			2	1	3795.31
			2	1	2422.13
			2	1	3743.7
			2	1	2101.13
			2	1	3536.52
			2	1	1676.64
			2	1	2039.6
			2	1	1271.58
			2	1	1498.74
			2	1	1862.64
			2	1	1909.46
			2	1	1878.43
			2	1	1154.39
			2	1	1782.29
			2	1	1531.73
			2	1	1479.64
			2	1	1083.62
			2	1	1419.46
			2	1	1744.24
			2	1	2191.63
			2	1	2109.06
			2	1	2027.96
			2	1	2222.2
			2	1	2267.33
			2	1	1235.01
			2	1	1488.48
			2	1	2209.71
			2	1	2075.66
			2	1	1492.06
			2	1	1259.3
			2	1	3002.8
			2	1	1327.98
			3	1	1368.19
			3	1	1318.27
			3	1	1883.22
			3	1	891.348
			3	1	934.93
			3	1	1008.33
			3	1	1199.39
			3	1	1369.13
			3	1	1230.16
			3	1	983.37
			3	1	990.015
			3	1	1594.13
			3	1	1711.72
			3	1	1320.36
			3	1	1241.63
			3	1	1577.87
			3	1	1980.1
			3	1	1563.37
			3	1	864.564
			3	1	996.526
			3	1	796.762
			4	1	2386.24
			4	1	1708.01
			4	1	2902.34
			4	1	2179.46
			4	1	2155.84
			4	1	2267.23
			4	1	2079.14
			4	1	2693.54
			4	1	1360.57
			4	1	3988.8
			4	1	3251.61
			4	1	1407.39
			5	1	1467.9
			5	1	2047.97
			5	1	1349.1
			5	1	1430.8
			5	1	1315.97
			5	1	1425.81
			5	1	1572.95
			5	1	1647.9
			5	1	1683.25
			5	1	796.762
			5	1	882.105
			5	1	1458.26
			5	1	1043.04
			5	1	996.526
			5	1	864.564
			5	1	1585.83
			5	1	1387.22
			5	1	1044.9
			5	1	796.762
			5	1	882.105
			5	1	1148.52
			5	1	996.526
			6	1	1889.96
			6	1	1722.92
			6	1	3776.56
			6	1	1286.42
			6	1	1617.14
			6	1	1591.9
			6	1	2028.27
			6	1	1623.82
			6	1	2090.3
			6	1	1114.86
			6	1	1903.53
			6	1	1492.66
			6	1	2431.51
			6	1	1323.66
			6	1	2013.97
			6	1	1424.39
			6	1	2261.7
			6	1	2705.85
			6	1	1257.82
			6	1	2638.22
			6	1	3276.91
			6	1	2912.94
			6	1	3058.83
			6	1	3477.92
			6	1	2872.29
			6	1	2554.56
			6	1	1435.39
			6	1	1960.74
			6	1	2081.06
			6	1	1657.48
			6	1	1468.71
			6	1	2110.68
			6	1	3382.29
			6	1	2304.47
			6	1	2511.32
			6	1	1798.01
			6	1	2174.09
			6	1	2249.96
			6	1	2069.69
			6	1	1271.18
			Genotype
			1	WT
			2	WT + JA
			3	ag
			4	ag + JA
			5	dad1
			6	dad1 + JA
			Condition
			1	22 C, continuous light

## Sheet: Fig.  4d, e
		Fig. 4d	MYC2 ChIP			t-Test: Two-Sample Assuming Unequal Variances											Fig. 4e	MED25 ChIP			t-Test: Two-Sample Assuming Unequal Variances
			Gene	Condition	Value	Gene	1		2		3		4					Gene	Condition	Value	Gene	1		2		3		4
			1	1	4.97605	Mean	3.60312	0.797308	4.19553	0.797308	1.87985	0.797308	1.45715	0.797308				1	1	2.01219	Mean	2.29546	0.894325	1.73401	0.894325	1.88754	0.894325	2.79867	0.894325
			1	1	2.42279	Variance	1.6576	0.0172267	2.03501	0.0172267	0.0242633	0.0172267	0.113203	0.0172267				1	1	2.38408	Variance	0.111344	0.0141203	0.0540989	0.0141203	0.377923	0.0141203	0.396108	0.0141203
			1	1	3.41054	Observations	3	3	3	3	3	3	3	3				1	1	2.72967	Observations	4	4	4	4	4	4	4	4
			2	1	3.62379	Hypothesized Mean Difference	0		0		0		0					1	1	2.0559	Hypothesized Mean Difference	0		0		0		0
			2	1	5.81925	Degrees of freedom (df)	2		2		4		3					2	1	2.07956	Degrees of freedom (df)	4		4		3		3
			2	1	3.14355	t Stat	3.75521		4.10864		9.20517		3.16453					2	1	1.66303	t Stat	7.91133		6.42972		3.17255		5.94651
			3	1	1.92964	P(T<=t) one-tail	0.032082		0.0272228		0.000386879		0.0253469					2	1	1.60568	P(T<=t) one-tail	0.000690595		0.00150444		0.0251909		0.00475464
			3	1	2.00463	t Critical one-tail	2.91999		2.91999		2.13185		2.35336					2	1	1.58777	t Critical one-tail	2.13185		2.13185		2.35336		2.35336
			3	1	1.70527	P(T<=t) two-tail	0.064164		0.0544456		0.000773757		0.0506938					3	1	2.27139	P(T<=t) two-tail	0.00138119		0.00300888		0.0503818		0.00950928
			4	1	1.79212	t Critical two-tail	4.30265		4.30265		2.77645		3.18245					3	1	2.54261	t Critical two-tail	2.77645		2.77645		3.18245		3.18245
			4	1	1.46009													3	1	1.46207
			4	1	1.11922													3	1	1.27411
			5	1	0.942785													4	1	2.84345
			5	1	0.687771													4	1	2.96164
			5	1	0.761368													4	1	1.94041
			Gene															4	1	3.44917
			1	STP13-2														5	1	0.958493
			2	ANAC102-2														5	1	0.96682
			3	RAV1-3														5	1	0.717252
			4	SAG14														5	1	0.934737
			5	TA3														Gene
			Condition															1	STP13-2
			1	22 C, continuous light														2	ANAC102-2
																		3	RAV1-3
																		4	SAG14
																		5	TA3
																		Condition
																		1	22 C, continuous light

## Sheet: Fig. 4f-k
		Fig. 4f	TPL-HA ChIP			t-Test: Two-Sample Assuming Unequal Variances					Fig. 4g	HDA19-GFP ChIP			t-Test: Two-Sample Assuming Unequal Variances					Fig. 4h	MED25-GFP ChIP			t-Test: Two-Sample Assuming Unequal Variances
			Genotype	Condition	Value	Condition	1					Genotype	Condition	Value	Condition	1					Genotype	Condition	Value	Condition	1
			1	1	0.986425	Mean	1	3.78899				1	1	1.20522	Mean	0.931595	5.7982				1	1	1.14287	Mean	1.00646	0.388337
			1	1	0.997073	Variance	0.000232591	1.57378				1	1	1.06216	Variance	0.12764	4.88153				1	1	0.857128	Variance	0.0164428	0.00228279
			1	1	1.0165	Observations	3	3				1	1	0.52741	Observations	3	3				1	1	1.07748	Observations	4	4
			2	1	5.15609	Hypothesized Mean Difference	0					2	1	3.97322	Hypothesized Mean Difference	0					1	1	0.948349	Hypothesized Mean Difference	0
			2	1	3.52026	Degrees of freedom (df)	2					2	1	5.1668	Degrees of freedom (df)	2					2	1	0.44812	Degrees of freedom (df)	4
			2	1	2.69063	t Stat	-3.85037					2	1	8.25459	t Stat	-3.7662					2	1	0.36831	t Stat	9.03409
			Genotype			P(T<=t) one-tail	0.0306569					Genotype			P(T<=t) one-tail	0.0319126					2	1	0.336187	P(T<=t) one-tail	0.00041583
			1	WT		t Critical one-tail	2.91999					1	WT		t Critical one-tail	2.91999					2	1	0.400731	t Critical one-tail	2.13185
			2	dad1		P(T<=t) two-tail	0.0613137					2	dad1		P(T<=t) two-tail	0.0638251					Genotype			P(T<=t) two-tail	0.00083166
			Condition			t Critical two-tail	4.30265					Condition			t Critical two-tail	4.30265					1	WT		t Critical two-tail	2.77645
			1	22 C, continuous light								1	22 C, continuous light								2	dad1
																					Condition
																					1	22 C, continuous light
		Fig. 4i	H3K9ac ChIP			t-Test: Two-Sample Assuming Unequal Variances					Fig. 4j	Pol II ChIP			t-Test: Two-Sample Assuming Unequal Variances					Fig. 4k	FAIRE			t-Test: Two-Sample Assuming Unequal Variances
			Genotype	Condition	Value	Condition	1					Genotype	Condition	Value	Condition	1					Genotype	Condition	Value	Condition	1
			1	1	1.17377	Mean	1	0.360474				1	1	0.80398	Mean	1	0.506537				1	1	1.02496	Mean	1	0.494206
			1	1	0.748018	Variance	0.0499036	0.0100097				1	1	1.08315	Variance	0.0290387	0.0145075				1	1	1.02556	Variance	0.00191473	0.0218368
			1	1	1.07822	Observations	3	3				1	1	1.11287	Observations	3	3				1	1	0.949474	Observations	3	3
			2	1	0.298054	Hypothesized Mean Difference	0					2	1	0.391676	Hypothesized Mean Difference	0					2	1	0.536723	Hypothesized Mean Difference	0
			2	1	0.475872	Degrees of freedom (df)	3					2	1	0.631884	Degrees of freedom (df)	4					2	1	0.329836	Degrees of freedom (df)	2
			2	1	0.307497	t Stat	4.5254					2	1	0.496053	t Stat	4.09581					2	1	0.61606	t Stat	5.68445
			Genotype			P(T<=t) one-tail	0.0100913					Genotype			P(T<=t) one-tail	0.00745202					Genotype			P(T<=t) one-tail	0.0147905
			1	WT		t Critical one-tail	2.35336					1	WT		t Critical one-tail	2.13185					1	WT		t Critical one-tail	2.91999
			2	dad1		P(T<=t) two-tail	0.0201826					2	dad1		P(T<=t) two-tail	0.014904					2	dad1		P(T<=t) two-tail	0.029581
			Condition			t Critical two-tail	3.18245					Condition			t Critical two-tail	2.77645					Condition			t Critical two-tail	4.30265
			1	22 C, continuous light								1	22 C, continuous light								1	22 C, continuous light

## Sheet: Fig. 4m, n
		Fig. 4m	PLA signals in petal cell nuclei
				negative	positive
			MYC/TPL	6	27
			MYC/MED	17	16
			*Chi-square test: X2 (1, N = 66) = 8.0748, p = .004488
		Fig. 4n	PLA signal quantification			t-Test: Two-Sample Assuming Unequal Variances
			Sample #	MYC/TPL	MYC/MED		MYC/TPL	MYC/MED
			1	1	0	Mean	0.212121	0.939394
			2	1	0	Variance	0.234848	1.05871
			3	0	0	Observations	33	33
			4	0	2	Hypothesized Mean Difference	0
			5	0	0	Degrees of freedom (df)	46
			6	0	2	t Stat	-3.67334
			7	0	3	P(T<=t) one-tail	0.0003113
			8	0	2	t Critical one-tail	1.67866
			9	2	1	P(T<=t) two-tail	0.000622601
			10	1	0	t Critical two-tail	2.0129
			11	0	2
			12	0	0
			13	0	2
			14	0	0
			15	0	2
			16	1	1
			17	0	0
			18	0	1
			19	0	2
			20	0	1
			21	0	2
			22	0	2
			23	0	3
			24	0	1
			25	0	0
			26	0	0
			27	0	0
			28	0	0
			29	0	0
			30	1	0
			31	0	0
			32	0	0
			33	0	2

## Sheet: Fig. 5e
		Fig. 5e	MYC2-FLAG ChIP			t-Test: Two-Sample Assuming Unequal Variances
			Condition	Genotype	Value	Condition	1		2
			1	1	7.35355	Mean	7.36616	2.1046	1.69498	1.30522
			1	1	11.1052	Variance	7.00434	0.0320559	0.526354	0.254027
			1	1	5.71461	Observations	4	4	4	4
			1	1	5.2913	Hypothesized Mean Difference	0		0
			1	2	2.04022	Degrees of freedom (df)	3		5
			1	2	1.98085	t Stat	3.96706		0.882401
			1	2	2.0269	P(T<=t) one-tail	0.0143103		0.208978
			1	2	2.37044	t Critical one-tail	2.35336		2.01505
			2	1	1.5762	P(T<=t) two-tail	0.0286205		0.417957
			2	1	2.75296	t Critical two-tail	3.18245		2.57058
			2	1	1.27323
			2	1	1.17752
			2	2	1.65946
			2	2	1.80216
			2	2	0.996707
			2	2	0.762571
			Condition
			1	GUS-I
			2	TA3
			Condition
			1	pANAC102
			2	pANAC102m

## Sheet: Fig. 5f
		Fig. 5f	Relative ANAC102 expression			One way-ANOVA test
			Genotype	Condition	Value	source	sum of squares	degrees of freedom	mean square	F statistic	p-value
			1	1	1
			1	1	1	treatment	1.6262	6	0.271	22.6191	1.89781e-06
			1	1	1	error	0.1678	14	0.012
			2	1	0.256435	total	1.7939	20
			2	1	0.164938	Post-hoc Tukey HSD test
			2	1	0.149339	pair	Q statistic	p-value	inferfence	Genotype	Tukey HSD
			3	1	0.125289
			3	1	0.185995	A vs B	12.813	0.0010053	** p<0.01	1	c
			3	1	0.268563	A vs C	12.7648	0.0010053	** p<0.01	2	a
			4	1	0.469761	A vs D	10.2515	0.0010053	** p<0.01	3	a
			4	1	0.440333	A vs E	10.0517	0.0010053	** p<0.01	4	a
			4	1	0.146266	A vs F	3.9402	0.147014	insignificant	5	a
			5	1	0.169576	A vs G	9.1666	0.0010053	** p<0.01	6	b
			5	1	0.582367	B vs C	0.0482	0.899995	insignificant	7	a
			5	1	0.3423	B vs D	2.5615	0.555968	insignificant
			6	1	0.754607	B vs E	2.7613	0.482104	insignificant
			6	1	0.746176	B vs F	8.8728	0.0010053	** p<0.01
			6	1	0.752176	B vs G	3.6463	0.204561	insignificant
			7	1	0.435275	C vs D	2.5133	0.573766	insignificant
			7	1	0.399171	C vs E	2.7131	0.499952	insignificant
			7	1	0.427598	C vs F	8.8246	0.0010053	** p<0.01
			Genotype			C vs G	3.5982	0.215604	insignificant
			1	WT		D vs E	0.1998	0.899995	insignificant
			2	ag		D vs F	6.3113	0.0074763	** p<0.01
			3	dad1		D vs G	1.0849	0.899995	insignificant
			4	aos		E vs F	6.1115	0.0096708	** p<0.01
			5	coi1		E vs G	0.8851	0.899995	insignificant
			6	myc		F vs G	5.2265	0.0302095	* p<0.05
			7	med25
			Condition
			1	22°C, continuous light

## Sheet: Fig. 5i
		Fig. 5i	Abscission timing quantification			One way-ANOVA test
			Genotype	Condition	Value	source	sum of squares	degrees of freedom	mean square	F statistic	p-value
			1	1	6
			1	1	5	treatment	207.5	3	69.1667	48.0939	1.1102e-16
			1	1	7	error	109.3	76	1.4382
			1	1	4	total	316.8	79
			1	1	8	Post-hoc Tukey HSD test
			1	1	6	pair	Q statistic	p-value	inferfence	Genotype	Tukey HSD
			1	1	6
			1	1	5	A vs B	5.4073	0.0015006	** p<0.01	1	a
			1	1	5	A vs C	16.2219	0.0010053	** p<0.01	2	b
			1	1	5	A vs D	10.4417	0.0010053	** p<0.01	3	d
			1	1	5	B vs C	10.8146	0.0010053	** p<0.01	4	c
			1	1	5	B vs D	5.0344	0.0035332	** p<0.01
			1	1	6	C vs D	5.7802	0.0010053	** p<0.01
			1	1	4
			1	1	6
			1	1	3
			1	1	4
			1	1	4
			1	1	4
			1	1	5
			2	1	6
			2	1	7
			2	1	7
			2	1	8
			2	1	7
			2	1	6
			2	1	7
			2	1	6
			2	1	6
			2	1	6
			2	1	6
			2	1	7
			2	1	7
			2	1	8
			2	1	7
			2	1	6
			2	1	7
			2	1	6
			2	1	6
			2	1	6
			3	1	9
			3	1	8
			3	1	10
			3	1	7
			3	1	9
			3	1	11
			3	1	9
			3	1	10
			3	1	10
			3	1	11
			3	1	9
			3	1	8
			3	1	10
			3	1	7
			3	1	9
			3	1	11
			3	1	9
			3	1	10
			3	1	10
			3	1	13
			4	1	7
			4	1	8
			4	1	8
			4	1	7
			4	1	12
			4	1	7
			4	1	7
			4	1	7
			4	1	7
			4	1	10
			4	1	7
			4	1	8
			4	1	8
			4	1	7
			4	1	7
			4	1	8
			4	1	8
			4	1	9
			4	1	7
			4	1	10
			Genotype
			1	WT
			2	snac sep
			3	dad1
			4	dad1 pinMYB::ANAC102
			Condition
			1	22°C, continuous light

[truncated: 7 more sheets: Fig. 5k, Fig.7g, Fig. 8d, Fig. 8j, Fig.9e, Fig. 9f, Fig. 9g]
