# Supplementary material for: Petal abscission is promoted by jasmonic acid-induced autophagy at Arabidopsis petal bases
Source: Nat Commun. 2024 Feb 6;15:1098. doi: 10.1038/s41467-024-45371-3 (PMC10847506; doi:10.1038/s41467-024-45371-3)
Supplement: Supplementary file 17 — Source Data [file 41467_2024_45371_MOESM17_ESM.zip › Data Source File 2_010324.xlsx]

## Sheet:  Supplementary Fig. 2 
Supplementary Fig. 2a	Abscission timing quantification			t-Test: Two-Sample Assuming Unequal Variances				Supplementary Fig. 2b	Abscission timing quantification			t-Test: Two-Sample Assuming Unequal Variances
	Genotype	Condition	Value	Condition	1				Genotype	Condition	Value	Condition	1
	1	1	8	Mean	5.8	9.4			1	1	9	Mean	6.1	9.6
	1	1	5	Variance	1.95556	1.6			1	1	5	Variance	2.1	1.6
	1	1	6	Observations	10	10			1	1	6	Observations	10	10
	1	1	5	Hypothesized Mean Difference	0				1	1	6	Hypothesized Mean Difference	0
	1	1	7	Degrees of freedom (df)	18				1	1	7	Degrees of freedom (df)	18
	1	1	4	t Stat	-6.03738				1	1	5	t Stat	-5.75396
	1	1	5	P(T<=t) one-tail	5.22013e-06				1	1	5	P(T<=t) one-tail	9.36284e-06
	1	1	5	t Critical one-tail	1.73406				1	1	5	t Critical one-tail	1.73406
	1	1	5	P(T<=t) two-tail	1.04403e-05				1	1	5	P(T<=t) two-tail	1.87257e-05
	1	1	8	t Critical two-tail	2.10092				1	1	8	t Critical two-tail	2.10092
	2	1	9						2	1	9
	2	1	8						2	1	9
	2	1	10						2	1	10
	2	1	7						2	1	7
	2	1	9						2	1	9
	2	1	11						2	1	11
	2	1	9						2	1	9
	2	1	10						2	1	10
	2	1	10						2	1	11
	2	1	11						2	1	11
	Genotype								Genotype
	1	WT							1	WT
	2	dad1							2	dad1
	Condition								Condition
	1	22°C, continuous light							1	22°C, continuous light

## Sheet:  Supplementary  Fig. 4 
		Supplementary Fig. 4c
		Flower position	Genotype	DAB area size	Average			Flower position	Genotype	DAB area size	Average			Flower position	Genotype	DAB area size	Average			Flower position	Genotype	DAB area size	Average			Flower position	Genotype	DAB area size	Average
		0	WT	1232.92				2	WT	1428.17				4	WT	2212.58				6	WT	N/A	N/A			8	WT	N/A	N/A
				1412.38						1213.9						2581.48					dad1	1551.43					dad1	1803.41
				751.088						1752.88						1662.07						1512.43						2051.75
				1140.16						1494.15						1878.16						1715.5						2034.68
				1145.08						1498.13						2391.7						2073.74						1626.78
				1196.9						1602.16						1710.91						1912.43						2687
				1046.65						1473.71						2380.17						1847.66						1932.27
				734.424						2087.7						1821.82						1409.82						2645.91
				1376.42						1621.45						1610.05						1884.97						2064.63
				1063.45						1499.81						1824.86						2114.42						1878.5
				1568.56						1655.12						1806.04						1910.27						1583.13
				1280.89						1865.81						2504.3						1525.92						1467.9
				1106.16						1433.16						1830.12						1926.06						2154.43
				1496.44						2247.06						2154.22						1719.08						2206.98
				1300.86						1085.98						1689.26						1869.79						2301.23
				1462.24						1324.14						1948.73	2000.4					2945.12						1803.27
				976.826						1662.27					dad1	1621.93						1597.64						2145.39
				815.382						1085.38						1315.03						1447.33						1766.98	2009.07
				807.421						1413.39						875.223						1958.71
				795.547						1093.34						1172.68						1699.58
				822.871						1407.32						1026.75						2149.1
				813.763						1247.56						1634.07						2023.55
				884.129						1840.24						1167.55						1985.97
				811.402	1085.08					1087.4						1280.35						1662.07
			dad1	939.315						1406.98	1501.09					1343.9						1460.62
				1183.94					dad1	1098.33						1616.46						1967.08	1834.81
				835.622						997.807						1522.01
				790.69						919.346						1551.43
				824.76						885.546						1277.45
				1007.32						1245.34						1538.88
				1293.03						1134.96						1350.99
				794.063						1357.87						1129.84
				943.97						951.999						1485.78
				818.148						880.081						904.368
				851.408						1191.7						1729.8
				1213.49						1471.88						877.247
				1197.77						957.868						1048.95
				823.41						603.542						957.531
				1222.87						937.291						1050.77
				925.215						939.653						1047.53
				818.89						605.836						1334.93
				1098.53						987.215						1302.82
				1050.97						872.795						1375.81
				892.157						1040.11						1164.72
				1172						1162.96						929.195
				1150.28						961.511						1064.26
				1056.03						981.683						886.962
				1466.82						1016.56						1157.56
				991.803						1583.4						1741.88
				1197.71						820.982						1157.77	1254.19
				1027.96						986.136
				1144.48						1472.15
				648.136						1102.72
				1050.5						1291.15
				927.441	1011.57					1414.94
										617.912
										1253.84
										844.325
										1226.11	1053.4

## Sheet:  Supplementary Fig. 5
Supplementary Fig. 5f	DAB area quantification			One way-ANOVA test								Supplementary Fig. 5g	DAB area quantification			One way-ANOVA test
	Genotype	Condition	Value	source	sum of squares	degrees of freedom	mean square	F statistic	p-value				Genotype	Condition	Value	source	sum of squares	degrees of freedom	mean square	F statistic	p-value
	1	1	1556.62										1	1	1580.3
	1	1	1577.47	treatment	3.55098e+06	4	887746	8.5002	9.0963e-06				1	1	2054.51	treatment	239776	4	59944	0.265	0.8996
	1	1	2004.12	error	8.35503e+06	80	104438						1	1	1626.65	error	1.71923e+07	76	226215
	1	1	2392.51	total	1.1906e+07	84							1	1	1831.88	total	1.74321e+07	80
	1	1	1907.98	Post-hoc Tukey HSD test									1	1	1727.64	Post-hoc Tukey HSD test
	1	1	2093.37	pair	Q statistic	p-value	inferfence	Condition	Tukey HSD				1	1	2362.76	pair	Q statistic	p-value	inferfence	Condition	Tukey HSD
	1	1	1949.27										1	1	1543.87
	1	1	1211.74	A vs B	6.3144	0.0010053	** p<0.01	1	b				1	1	1575.24	A vs B	0.5949	0.899995	insignificant	1	-
	1	1	1922.55	A vs C	5.9837	0.0010053	** p<0.01	2	a				1	1	1751.32	A vs C	0.5598	0.899995	insignificant	2	-
	1	1	1442.27	A vs D	7.6642	0.0010053	** p<0.01	3	a				1	1	2442.71	A vs D	0.3804	0.899995	insignificant	3	-
	1	1	1458.66	A vs E	6.6818	0.0010053	** p<0.01	4	a				1	1	1428.3	A vs E	0.3313	0.899995	insignificant	4	-
	1	1	1500.35	B vs C	0.145	0.899995	insignificant	5	a				1	1	1736.75	B vs C	1.2264	0.899995	insignificant	5	-
	1	1	1757.8	B vs D	1.0456	0.899995	insignificant						2	1	1146.97	B vs D	1.0726	0.899995	insignificant
	2	1	1435.18	B vs E	0.0008	0.899995	insignificant						2	1	2043.58	B vs E	1.086	0.899995	insignificant
	2	1	871.311	C vs D	1.1594	0.899995	insignificant						2	1	1096.78	C vs D	0.2097	0.899995	insignificant
	2	1	1018.05	C vs E	0.1546	0.899995	insignificant						2	1	2704	C vs E	0.3003	0.899995	insignificant
	2	1	1174.3	D vs E	1.1234	0.899995	insignificant						2	1	1967.28	D vs E	0.0812	0.899995	insignificant
	2	1	948.423										2	1	1926.6
	2	1	902.884										2	1	2312.36
	2	1	976.961										2	1	1660.45
	2	1	1283.72										2	1	1014
	2	1	1007.93										2	1	1631.71
	2	1	1432.75										2	1	1408.26
	2	1	2480.55										2	1	3010.83
	2	1	1939.35										2	1	1022.3
	2	1	436.971										2	1	2848.71
	2	1	1485.38										2	1	2000.27
	2	1	1453.6										2	1	1942.99
	2	1	562.456										2	1	1533.14
	3	1	1501.57										2	1	1298.77
	3	1	1328.72										2	1	2296.37
	3	1	1048.2										2	1	2312.97
	3	1	1525.65										2	1	2250.43
	3	1	1363.33										3	1	1275.7
	3	1	860.179										3	1	1432.35
	3	1	935.065										3	1	3082.88
	3	1	1231.17										3	1	2145.99
	3	1	1047.8										3	1	1308.48
	3	1	1594.87										3	1	2263.38
	3	1	1521										3	1	2588.63
	3	1	1001.45										3	1	1620.17
	3	1	1214.98										3	1	1131.19
	3	1	979.389										3	1	1132.8
	4	1	964.007										3	1	1585.56
	4	1	879.609										3	1	1172.47
	4	1	1072.9										4	1	1577.67
	4	1	1314.15										4	1	1998.45
	4	1	1415.96										4	1	1461.9
	4	1	1033.63										4	1	1545.29
	4	1	1791.2										4	1	1248.98
	4	1	1115.4										4	1	2126.97
	4	1	1347.34										4	1	1420.21
	4	1	1229.95										4	1	1530.51
	4	1	1058.12										4	1	2419.83
	4	1	954.697										4	1	2780.1
	4	1	1313.54										4	1	1751.53
	4	1	956.114										4	1	1343.3
	4	1	1063.79										4	1	1620.78
	4	1	866.453										4	1	1750.51
	4	1	1037.07										4	1	1758.21
	4	1	981.616										5	1	1975.58
	4	1	1155.27										5	1	1708.62
	4	1	1206.27										5	1	1490.64
	4	1	1053.26										5	1	1548.52
	5	1	901.872										5	1	1573.22
	5	1	918.266										5	1	1748.29
	5	1	1006.31										5	1	1513.91
	5	1	1120.46										5	1	1552.37
	5	1	1046.58										5	1	1555.81
	5	1	1250.8										5	1	1597.5
	5	1	1331.96										5	1	1425.87
	5	1	1064.19										5	1	1825.6
	5	1	1303.22										5	1	1895.23
	5	1	1044.76										5	1	2392.51
	5	1	1330.54										5	1	1493.27
	5	1	1268										5	1	1602.97
	5	1	1017.03										5	1	2039.74
	5	1	1779.86										5	1	1543.26
	5	1	1000.44										5	1	1763.06
	5	1	1484.16										5	1	2470.64
	5	1	1497.72										5	1	2345.15
	5	1	1354.43										Genotype
	5	1	1661.46										1	WT
	5	1	1446.52										2	ag
	5	1	645.438										3	dad1
	Genotype												4	aos
	1	WT											5	coi1
	2	ag											Condition
	3	dad1											1	22°C, continuous light
	4	aos
	5	coi1
	Condition
	1	22°C, continuous light

## Sheet:  Supplementary Fig. 10
		Supplementary Fig. 10b	Abscission timing quantification			One way-ANOVA test								Supplementary Fig. 10e	DAB area quantification			One way-ANOVA test
			Genotype	Condition	Value	source	sum of squares	degrees of freedom	mean square	F statistic	p-value				Genotype	Condition	Value	source	sum of squares	degrees of freedom	mean square	F statistic	p-value
			1	1	4										1	1	1820.88
			1	1	5	treatment	216.22	2	108.11	79.7527	1.1102e-16				1	1	2625.13	treatment	4.07055e+06	2	2.03527e+06	18.3477	1.46641e-07
			1	1	5	error	74.5561	55	1.3556						1	1	1705.04	error	1.16474e+07	105	110928
			1	1	3	total	290.776	57							1	1	1513.98	total	1.5718e+07	107
			1	1	4	Post-hoc Tukey HSD test									1	1	1705.31	Post-hoc Tukey HSD test
			1	1	5	pair	Q statistic	p-value	inferfence	Condition	Tukey HSD				1	1	1393.56	pair	Q statistic	p-value	inferfence	Condition	Tukey HSD
			1	1	3										1	1	1942.32
			1	1	2	A vs B	17.2364	0.0010053	** p<0.01	1	a				1	1	1667.87	A vs B	8.0769	0.0010053	** p<0.01	1	b
			1	1	3	A vs C	3.2008	0.0697194	insignificant	2	b				1	1	2277.89	A vs C	1.5142	0.532951	insignificant	2	a
			1	1	4	B vs C	13.6126	0.0010053	** p<0.01	3	a				1	1	2090.54	B vs C	6.9139	0.0010053	** p<0.01	3	b
			1	1	4										1	1	1410.36
			1	1	4										1	1	1870.2
			1	1	4										1	1	2069.83
			1	1	4										1	1	1508.52
			1	1	4										1	1	1367.38
			1	1	4										1	1	2213.59
			1	1	4										1	1	1654.65
			1	1	4										1	1	1223.68
			1	1	5										1	1	1523.02
			1	1	6										1	1	1925.18
			1	1	5										1	1	1811.44
			1	1	5										1	1	1343.5
			1	1	4										1	1	1493.07
			2	1	10										1	1	2100.52
			2	1	6										1	1	1965.66
			2	1	7										1	1	1788.77
			2	1	8										1	1	1975.91
			2	1	10										1	1	2347.38
			2	1	9										1	1	1421.29
			2	1	11										1	1	1308.08
			2	1	8										1	1	1482.75
			2	1	8										1	1	1394.91
			2	1	10										1	1	2289.76
			2	1	9										1	1	1580.37
			2	1	9										1	1	1649.38
			2	1	9										1	1	1729.47
			2	1	8										2	1	1385.12
			2	1	8										2	1	1513.11
			2	1	10										2	1	1422.36
			3	1	5										2	1	1306.19
			3	1	3										2	1	950.514
			3	1	6										2	1	1268.14
			3	1	3										2	1	1146.97
			3	1	3										2	1	1467.97
			3	1	4										2	1	1351.46
			3	1	5										2	1	1159.18
			3	1	4										2	1	1267.13
			3	1	6										2	1	1467.84
			3	1	5										2	1	1356.65
			3	1	3										2	1	1002.4
			3	1	6										2	1	1465
			3	1	8										2	1	1415.96
			3	1	5										2	1	1529.36
			3	1	6										2	1	1174.43
			3	1	6										2	1	1269.08
			3	1	5										2	1	1440.04
			3	1	6										2	1	1487.87
			3	1	5										2	1	1197.91
			Genotype												2	1	1302.41
			1	WT											2	1	1112.77
			2	dad1											2	1	1048.47
			3	dad1 gDAD1-GFP											2	1	1096.71
			Condition												2	1	1761.65
			1	22°C, continuous light											2	1	1003
															2	1	918.603
															2	1	1264.1
															3	1	1308.48
															3	1	1285.07
															3	1	1707.67
															3	1	1806.65
															3	1	1669.96
															3	1	2172.44
															3	1	2291.31
															3	1	1665.44
															3	1	1897.86
															3	1	1711.99
															3	1	884.736
															3	1	1973.96
															3	1	867.398
															3	1	1651.21
															3	1	1430.26
															3	1	1468.71
															3	1	1725.96
															3	1	1355.24
															3	1	1778.38
															3	1	1304.23
															3	1	1839.43
															3	1	1107.84
															3	1	1615.79
															3	1	2616.5
															3	1	1120.53
															3	1	1584.69
															3	1	2188.09
															3	1	1752
															3	1	1765.63
															3	1	1717.59
															3	1	2128.86
															3	1	1139.55
															3	1	1733.72
															3	1	2621.62
															3	1	1488.62
															3	1	1706.05
															3	1	1945.42
															3	1	1754.22
															3	1	1397
															3	1	1326.83
															3	1	2121.98
															3	1	1692.35
															Genotype
															1	WT
															2	dad1
															3	dad1 gDAD1-GFP
															Condition
															1	22°C, continuous light

## Sheet:  Supplementary Fig. 11
		Supplementary Fig. 11a	Relative BFN1 expression			t-Test: Two-Sample Assuming Unequal Variances					Supplementary Fig. 11b	Relative SWEET12 expression			t-Test: Two-Sample Assuming Unequal Variances					Supplementary Fig. 11c	Relative ATG8a expression			t-Test: Two-Sample Assuming Unequal Variances					Supplementary Fig. 11d	Relative AT1G68620			t-Test: Two-Sample Assuming Unequal Variances
			Genotype	Condition	Value	Condition	1					Genotype	Condition	Value	Condition	1					Genotype	Condition	Value	Condition	1					Genotype	Condition	Value	Condition	1
			1	1	1.65672	Mean	1.30254	0.0662598				1	1	0.949891	Mean	1.05074	0.0585603				1	1	0.911371	Mean	1.01813	0.0482753				1	1	0.965379	Mean	1.03049	0.00191246
			1	1	1.0397	Variance	0.101439	0.00210765				1	1	0.701412	Variance	0.167425	0.00306054				1	1	1.29709	Variance	0.0594342	0.000109841				1	1	0.756109	Variance	0.0973927	1.62133e-06
			1	1	1.21118	Observations	3	3				1	1	1.50091	Observations	3	3				1	1	0.845931	Observations	3	3				1	1	1.36999	Observations	3	3
			2	1	0.107383	Hypothesized Mean Difference	0					2	1	0.0451489	Hypothesized Mean Difference	0					2	1	0.0544513	Hypothesized Mean Difference	0					2	1	0.001952	Hypothesized Mean Difference	0
			2	1	0.0746697	Degrees of freedom (df)	2					2	1	0.0111769	Degrees of freedom (df)	2					2	1	0.0542003	Degrees of freedom (df)	2					2	1	0.00061983	Degrees of freedom (df)	2
			2	1	0.0167271	t Stat	6.65439					2	1	0.119355	t Stat	4.16203					2	1	0.0361744	t Stat	6.88412					2	1	0.00316554	t Stat	5.70863
			Genotype			P(T<=t) one-tail	0.0109229					Genotype			P(T<=t) one-tail	0.0265832					Genotype			P(T<=t) one-tail	0.0102279					Genotype			P(T<=t) one-tail	0.0146709
			1	WT		t Critical one-tail	2.91999					1	WT		t Critical one-tail	2.91999					1	WT		t Critical one-tail	2.91999					1	WT		t Critical one-tail	2.91999
			2	dad1		P(T<=t) two-tail	0.0218458					2	dad1		P(T<=t) two-tail	0.0531664					2	dad1		P(T<=t) two-tail	0.0204558					2	dad1		P(T<=t) two-tail	0.0293418
			Condition			t Critical two-tail	4.30265					Condition			t Critical two-tail	4.30265					Condition			t Critical two-tail	4.30265					Condition			t Critical two-tail	4.30265
			1	22°C, continuous light								1	22°C, continuous light								1	22°C, continuous light								1	22°C, continuous light
		Supplementary Fig. 11e	Relative EFE expression			t-Test: Two-Sample Assuming Unequal Variances					Supplementary Fig. 11f	Relative TCP13 expression			t-Test: Two-Sample Assuming Unequal Variances					Supplementary Fig. 11g	Relative LIV1 expression			t-Test: Two-Sample Assuming Unequal Variances					Supplementary Fig. 11h	Relative AT3G23570			t-Test: Two-Sample Assuming Unequal Variances
			Genotype	Condition	Value	Condition	1					Genotype	Condition	Value	Condition	1					Genotype	Condition	Value	Condition	1					Genotype	Condition	Value	Condition	1
			1	1	1.00347	Mean	1.00885	0.0391932				1	1	1.17466	Mean	1.06229	0.014965				1	1	1.05641	Mean	1.00094	0.00951255				1	1	1.26511	Mean	1.12027	0.00478684
			1	1	0.848214	Variance	0.0266976	0.000433415				1	1	0.946969	Variance	0.0129668	5.37828e-05				1	1	0.995965	Variance	0.00282586	2.22938e-05				1	1	0.788218	Variance	0.0831422	9.05105e-06
			1	1	1.17487	Observations	3	3				1	1	1.06525	Observations	3	3				1	1	0.950439	Observations	3	3				1	1	1.30748	Observations	3	3
			2	1	0.060058	Hypothesized Mean Difference	0					2	1	0.0147282	Hypothesized Mean Difference	0					2	1	0.0125095	Hypothesized Mean Difference	0					2	1	0.00461859	Hypothesized Mean Difference	0
			2	1	0.0184211	Degrees of freedom (df)	2					2	1	0.00775256	Degrees of freedom (df)	2					2	1	0.00406978	Degrees of freedom (df)	2					2	1	0.001866	Degrees of freedom (df)	2
			2	1	0.0391006	t Stat	10.1964					2	1	0.0224142	t Stat	15.8974					2	1	0.0119584	t Stat	32.1765					2	1	0.00787593	t Stat	6.70022
			Genotype			P(T<=t) one-tail	0.00474096					Genotype			P(T<=t) one-tail	0.00196675					Genotype			P(T<=t) one-tail	0.000482241					Genotype			P(T<=t) one-tail	0.0107788
			1	WT		t Critical one-tail	2.91999					1	WT		t Critical one-tail	2.91999					1	WT		t Critical one-tail	2.91999					1	WT		t Critical one-tail	2.91999
			2	dad1		P(T<=t) two-tail	0.00948192					2	dad1		P(T<=t) two-tail	0.00393349					2	dad1		P(T<=t) two-tail	0.000964481					2	dad1		P(T<=t) two-tail	0.0215575
			Condition			t Critical two-tail	4.30265					Condition			t Critical two-tail	4.30265					Condition			t Critical two-tail	4.30265					Condition			t Critical two-tail	4.30265
			1	22°C, continuous light								1	22°C, continuous light								1	22°C, continuous light								1	22°C, continuous light

## Sheet:  Supplementary Fig. 14
Supplementary Fig. 14c	DAB area size			t-Test: Two-Sample Assuming Unequal Variances					Supplementary Fig. 14d	Abscission timing quantification			t-Test: Two-Sample Assuming Unequal Variances
	Genotype	Condition	Value	Condition	1					Genotype	Condition	Value	Condition	1
	1	1	1846.25	Mean	1895.69	1561.09				1	1	2018.08	Mean	1870.84	1795.76
	1	1	2397.57	Variance	59204.1	40684.2				1	1	1459.07	Variance	277920	47302.6
	1	1	1827.63	Observations	13	14				1	1	1784.31	Observations	12	16
	1	1	1679.27	Hypothesized Mean Difference	0					1	1	2063.62	Hypothesized Mean Difference	0
	1	1	2326.53	Degrees of freedom (df)	23					1	1	2957.6	Degrees of freedom (df)	14
	1	1	1585.16	t Stat	3.874					1	1	2612.92	t Stat	0.464562
	1	1	1713.27	P(T<=t) one-tail	0.000384416					1	1	1319.21	P(T<=t) one-tail	0.324694
	1	1	2070.3	t Critical one-tail	1.71387					1	1	1432.96	t Critical one-tail	1.76131
	1	1	1828.23	P(T<=t) two-tail	0.000768832					1	1	1461.49	P(T<=t) two-tail	0.649387
	1	1	1774.19	t Critical two-tail	2.06866					1	1	2293.95	t Critical two-tail	2.14479
	1	1	1780.67							1	1	1575.85
	1	1	2021.52							1	1	1471.01
	1	1	1793.42							2	1	2247.39
	2	1	1400.57							2	1	1756.59
	2	1	1974.57							2	1	1757.8
	2	1	1641.42							2	1	1795.85
	2	1	1609.24							2	1	1582.12
	2	1	1224.09							2	1	1810.63
	2	1	1217							2	1	1631.51
	2	1	1773.39							2	1	2128.18
	2	1	1631.91							2	1	1679.07
	2	1	1657.41							2	1	1553.99
	2	1	1414.13							2	1	1733.11
	2	1	1624.83							2	1	1883.49
	2	1	1618.76							2	1	1550.75
	2	1	1562.29							2	1	2151.46
	2	1	1505.62							2	1	1879.44
	Genotype									2	1	1590.82
	1	WT								Genotype
	2	myc2								1	WT
	Condition									2	myc2
	1	22°C, continuous light								Condition
										1	22°C, continuous light

## Sheet:  Supplementary Fig. 15
		Supplementary Fig. 15a	Relative RAV1 expression			One way-ANOVA test								Supplementary Fig. 15b	Relative STP13 expression			One way-ANOVA test								Supplementary Fig. 15c	Relative SAG14 expression			One way-ANOVA test
			Genotype	Condition	Value	source	sum of squares	degrees of freedom	mean square	F statistic	p-value				Genotype	Condition	Value	source	sum of squares	degrees of freedom	mean square	F statistic	p-value				Genotype	Condition	Value	source	sum of squares	degrees of freedom	mean square	F statistic	p-value
			1	1	0.991373										1	1	0.991373										1	1	1
			1	1	1	treatment	2.4606	6	0.4101	167.117	3.2985e-12				1	1	1	treatment	2.4426	6	0.4071	60.2555	3.3718e-09				1	1	1	treatment	2.3307	6	0.3885	153.345	5.9576e-12
			1	1	1	error	0.0344	14	0.0025						1	1	1	error	0.0946	14	0.0068						1	1	1	error	0.0355	14	0.0025
			2	1	0.0117394	total	2.4949	20							2	1	0.0218307	total	2.5372	20							2	1	0.0301332	total	2.3662	20
			2	1	0.00408627	Post-hoc Tukey HSD test									2	1	0.00818671	Post-hoc Tukey HSD test									2	1	0.0159349	Post-hoc Tukey HSD test
			2	1	0.012582	pair	Q statistic	p-value	inferfence	Genotype	Tukey HSD				2	1	0.0143199	pair	Q statistic	p-value	inferfence	Genotype	Tukey HSD				2	1	0.0536603	pair	Q statistic	p-value	inferfence	Genotype	Tukey HSD
			3	1	0.0135318										3	1	0.0107837										3	1	0.112331
			3	1	0.00576885	A vs B	34.5328	0.0010053	** p<0.01	1	c				3	1	0.00605916	A vs B	20.7001	0.0010053	** p<0.01	1	c				3	1	0.00386585	A vs B	33.2693	0.0010053	** p<0.01	1	c
			3	1	0.00943671	A vs C	34.529	0.0010053	** p<0.01	2	a				3	1	0.00901577	A vs C	20.8299	0.0010053	** p<0.01	2	a				3	1	0.00783962	A vs C	32.9904	0.0010053	** p<0.01	2	a
			4	1	0.22688	A vs D	30.5801	0.0010053	** p<0.01	3	a				4	1	0.0999026	A vs D	20.0709	0.0010053	** p<0.01	3	a				4	1	0.0506486	A vs D	33.4991	0.0010053	** p<0.01	3	a
			4	1	0.0353209	A vs E	33.2749	0.0010053	** p<0.01	4	a				4	1	0.0259162	A vs E	20.4456	0.0010053	** p<0.01	4	a				4	1	0.016176	A vs E	33.2671	0.0010053	** p<0.01	4	a
			4	1	0.105355	A vs F	16.8069	0.0010053	** p<0.01	5	a				4	1	0.00808801	A vs F	12.1798	0.0010053	** p<0.01	5	a				4	1	0.0128686	A vs F	22.8213	0.0010053	** p<0.01	5	a
			5	1	0.0331848	A vs G	30.8004	0.0010053	** p<0.01	6	b				5	1	0.0177423	A vs G	19.07	0.0010053	** p<0.01	6	b				5	1	0.0170195	A vs G	31.179	0.0010053	** p<0.01	6	b
			5	1	0.0536603	B vs C	0.0038	0.899995	insignificant	7	a				5	1	0.049721	B vs C	0.1298	0.899995	insignificant	7	a				5	1	0.0524347	B vs C	0.2788	0.899995	insignificant	7	a
			5	1	0.0494918	B vs D	3.9527	0.144879	insignificant						5	1	0.0131087	B vs D	0.6291	0.899995	insignificant						5	1	0.0304658	B vs D	0.2298	0.899995	insignificant
			6	1	0.51883	B vs E	1.2579	0.899995	insignificant						6	1	0.608502	B vs E	0.2545	0.899995	insignificant						6	1	0.43728	B vs E	0.0022	0.899995	insignificant
			6	1	0.454809	B vs F	17.7259	0.0010053	** p<0.01						6	1	0.452712	B vs F	8.5203	0.0010053	** p<0.01						6	1	0.342043	B vs F	10.448	0.0010053	** p<0.01
			6	1	0.575678	B vs G	3.7324	0.185966	insignificant						6	1	0.196146	B vs G	1.6301	0.899995	insignificant						6	1	0.231215	B vs G	2.0902	0.730057	insignificant
			7	1	0.153893	C vs D	3.9489	0.14553	insignificant						7	1	0.0736417	C vs D	0.7589	0.899995	insignificant						7	1	0.0496063	C vs D	0.5087	0.899995	insignificant
			7	1	0.0436866	C vs E	1.2541	0.899995	insignificant						7	1	0.0724602	C vs E	0.3843	0.899995	insignificant						7	1	0.0894154	C vs E	0.2766	0.899995	insignificant
			7	1	0.151075	C vs F	17.7221	0.0010053	** p<0.01						7	1	0.130308	C vs F	8.6501	0.0010053	** p<0.01						7	1	0.142925	C vs F	10.1691	0.0010053	** p<0.01
			Genotype			C vs G	3.7286	0.186764	insignificant						Genotype			C vs G	1.7599	0.852103	insignificant						Genotype			C vs G	1.8114	0.83307	insignificant
			1	WT		D vs E	2.6948	0.506714	insignificant						1	WT		D vs E	0.3746	0.899995	insignificant						1	WT		D vs E	0.232	0.899995	insignificant
			2	ag		D vs F	13.7732	0.0010053	** p<0.01						2	ag		D vs F	7.8912	0.0010297	** p<0.01						2	ag		D vs F	10.6778	0.0010053	** p<0.01
			3	dad1		D vs G	0.2203	0.899995	insignificant						3	dad1		D vs G	1.0009	0.899995	insignificant						3	dad1		D vs G	2.3201	0.645154	insignificant
			4	aos		E vs F	16.468	0.0010053	** p<0.01						4	aos		E vs F	8.2658	0.0010053	** p<0.01						4	aos		E vs F	10.4458	0.0010053	** p<0.01
			5	coi1		E vs G	2.4745	0.588096	insignificant						5	coi1		E vs G	1.3756	0.899995	insignificant						5	coi1		E vs G	2.088	0.73087	insignificant
			6	myc		F vs G	13.9935	0.0010053	** p<0.01						6	myc		F vs G	6.8902	0.0035756	** p<0.01						6	myc		F vs G	8.3577	0.0010053	** p<0.01
			7	med25											7	med25											7	med25
			Condition												Condition												Condition
			1	22°C, continuous light											1	22°C, continuous light											1	22°C, continuous light
		Supplementary Fig. 15d	Relative GSH2 expression			One way-ANOVA test								Supplementary Fig. 15e	Relative WRKY15 expression			One way-ANOVA test
			Genotype	Condition	Value	source	sum of squares	degrees of freedom	mean square	F statistic	p-value				Genotype	Condition	Value	source	sum of squares	degrees of freedom	mean square	F statistic	p-value
			1	1	1										1	1	1
			1	1	1	treatment	2.3307	6	0.3885	153.345	5.9576e-12				1	1	1	treatment	2.1336	6	0.3556	177.668	2.1643e-12
			1	1	0.910144	error	0.0355	14	0.0025						1	1	1	error	0.028	14	0.002
			2	1	0.00638617	total	2.3662	20							2	1	0.0597466	total	2.1616	20
			2	1	0.000828334	Post-hoc Tukey HSD test									2	1	0.0417861	Post-hoc Tukey HSD test
			2	1	0.00271939	pair	Q statistic	p-value	inferfence	Genotype	Tukey HSD				2	1	0.0427628	pair	Q statistic	p-value	inferfence	Genotype	Tukey HSD
			3	1	0.00694408										3	1	0.0977337
			3	1	0.00236737	A vs B	33.2693	0.0010053	** p<0.01	1	c				3	1	0.0394864	A vs B	36.8531	0.0010053	** p<0.01	1	c
			3	1	0.00412898	A vs C	32.9904	0.0010053	** p<0.01	2	a				3	1	0.0817578	A vs C	35.8893	0.0010053	** p<0.01	2	a
			4	1	0.121863	A vs D	33.4991	0.0010053	** p<0.01	3	a				4	1	0.194791	A vs D	34.098	0.0010053	** p<0.01	3	a
			4	1	0.109576	A vs E	33.2671	0.0010053	** p<0.01	4	a				4	1	0.0693481	A vs E	34.1726	0.0010053	** p<0.01	4	a
			4	1	0.0727958	A vs F	22.8213	0.0010053	** p<0.01	5	a				4	1	0.0936442	A vs F	20.9815	0.0010053	** p<0.01	5	a
			5	1	0.0739828	A vs G	31.179	0.0010053	** p<0.01	6	b				5	1	0.15822	A vs G	32.1627	0.0010053	** p<0.01	6	b
			5	1	0.189027	B vs C	0.2788	0.899995	insignificant	7	a				5	1	0.105599	B vs C	0.9638	0.899995	insignificant	7	a
			5	1	0.0906636	B vs D	0.2298	0.899995	insignificant						5	1	0.0881844	B vs D	2.7551	0.484418	insignificant
			6	1	0.450625	B vs E	0.0022	0.899995	insignificant						6	1	0.487452	B vs E	2.6805	0.512011	insignificant
			6	1	0.554785	B vs F	10.448	0.0010053	** p<0.01						6	1	0.516438	B vs F	15.8715	0.0010053	** p<0.01
			6	1	0.355191	B vs G	2.0902	0.730057	insignificant						6	1	0.370274	B vs G	4.6903	0.0595624	insignificant
			7	1	0.125289	C vs D	0.5087	0.899995	insignificant						7	1	0.187722	C vs D	1.7913	0.840497	insignificant
			7	1	0.185995	C vs E	0.2766	0.899995	insignificant						7	1	0.191666	C vs E	1.7167	0.868058	insignificant
			7	1	0.268563	C vs F	10.1691	0.0010053	** p<0.01						7	1	0.128356	C vs F	14.9078	0.0010053	** p<0.01
			Genotype			C vs G	1.8114	0.83307	insignificant						Genotype			C vs G	3.7265	0.187188	insignificant
			1	WT		D vs E	0.232	0.899995	insignificant						1	WT		D vs E	0.0746	0.899995	insignificant
			2	ag		D vs F	10.6778	0.0010053	** p<0.01						2	ag		D vs F	13.1165	0.0010053	** p<0.01
			3	dad1		D vs G	2.3201	0.645154	insignificant						3	dad1		D vs G	1.9352	0.787317	insignificant
			4	aos		E vs F	10.4458	0.0010053	** p<0.01						4	aos		E vs F	13.1911	0.0010053	** p<0.01
			5	coi1		E vs G	2.088	0.73087	insignificant						5	coi1		E vs G	2.0098	0.759759	insignificant
			6	myc		F vs G	8.3577	0.0010053	** p<0.01						6	myc		F vs G	11.1812	0.0010053	** p<0.01
			7	med25											7	med25
			Condition												Condition
			1	22°C, continuous light											1	22°C, continuous light

## Sheet:  Supplementary Fig. 16
		Extended Data Fig. 16a	TPL-HA ChIP			t-Test: Two-Sample Assuming Unequal Variances					Supplementary Fig. 16b	HDA19-GFP ChIP			t-Test: Two-Sample Assuming Unequal Variances					Supplementary Fig. 16c	MED25-GFP ChIP			t-Test: Two-Sample Assuming Unequal Variances
			Genotype	Condition	Value	Condition	1					Genotype	Condition	Value	Condition	1					Genotype	Condition	Value	Condition	1
			1	1	1.07091	Mean	1	2.31716				1	1	0.718902	Mean	0.95593	4.34578				1	1	0.956822	Mean	1	0.447892
			1	1	0.551053	Variance	0.174746	0.227428				1	1	1.13221	Variance	0.0454737	3.48745				1	1	1.04318	Variance	0.0238971	0.0277083
			1	1	1.37804	Observations	3	3				1	1	1.01668	Observations	3	3				1	1	1.18434	Observations	4	4
			2	1	2.86124	Hypothesized Mean Difference	0					2	1	6.47045	Hypothesized Mean Difference	0					1	1	0.81566	Hypothesized Mean Difference	0
			2	1	2.11868	Degrees of freedom (df)	4					2	1	2.96442	Degrees of freedom (df)	2					2	1	0.367509	Degrees of freedom (df)	6
			2	1	1.97156	t Stat	-3.59743					2	1	3.60247	t Stat	-3.12373					2	1	0.676223	t Stat	4.86079
			Genotype			P(T<=t) one-tail	0.0114051					Genotype			P(T<=t) one-tail	0.0445061					2	1	0.456332	P(T<=t) one-tail	0.0014103
			1	WT		t Critical one-tail	2.13185					1	WT		t Critical one-tail	2.91999					2	1	0.291504	t Critical one-tail	1.94318
			2	dad1		P(T<=t) two-tail	0.0228102					2	dad1		P(T<=t) two-tail	0.0890122					Genotype			P(T<=t) two-tail	0.00282059
			Condition			t Critical two-tail	2.77645					Condition			t Critical two-tail	4.30265					1	WT		t Critical two-tail	2.44691
			1	22°C, continuous light								1	22°C, continuous light								2	dad1
																					Condition
																					1	22°C, continuous light
		Extended Data Fig. 16d	H3K9ac ChIP			t-Test: Two-Sample Assuming Unequal Variances					Supplementary Fig. 16e	Pol II ChIP			t-Test: Two-Sample Assuming Unequal Variances					Supplementary Fig. 16f	FAIRE			t-Test: Two-Sample Assuming Unequal Variances
			Genotype	Condition	Value	Condition	1					Genotype	Condition	Value	Condition	1					Genotype	Condition	Value	Condition	1
			1	1	0.689116	Mean	1	0.318075				1	1	0.978444	Mean	1	0.576758				1	1	0.950979	Mean	1	0.478456
			1	1	1.07947	Variance	0.0782587	0.0270782				1	1	0.847858	Variance	0.0268914	0.00167547				1	1	0.882542	Variance	0.0219575	0.00023734
			1	1	1.23142	Observations	3	3				1	1	1.1737	Observations	3	3				1	1	1.16648	Observations	3	3
			2	1	0.458603	Hypothesized Mean Difference	0					2	1	0.610006	Hypothesized Mean Difference	0					2	1	0.462036	Hypothesized Mean Difference	0
			2	1	0.137054	Degrees of freedom (df)	3					2	1	0.531041	Degrees of freedom (df)	2					2	1	0.480738	Degrees of freedom (df)	2
			2	1	0.358568	t Stat	3.63921					2	1	0.589227	t Stat	4.33729					2	1	0.492594	t Stat	6.06353
			Genotype			P(T<=t) one-tail	0.0178808					Genotype			P(T<=t) one-tail	0.0246312					Genotype			P(T<=t) one-tail	0.0130685
			1	WT		t Critical one-tail	2.35336					1	WT		t Critical one-tail	2.91999					1	WT		t Critical one-tail	2.91999
			2	dad1		P(T<=t) two-tail	0.0357617					2	dad1		P(T<=t) two-tail	0.0492624					2	dad1		P(T<=t) two-tail	0.0261371
			Condition			t Critical two-tail	3.18245					Condition			t Critical two-tail	4.30265					Condition			t Critical two-tail	4.30265
			1	22°C, continuous light								1	22°C, continuous light								1	22°C, continuous light

## Sheet:  Supplementary Fig. 17
		Supplementary Fig. 17	HDA-GFP ChIP			t-Test: Two-Sample Assuming Unequal Variances
			Condition	Genotype	Value	Condition	1		2
			1	1	0.861719	Mean	1	1.22401	1	1.23102
			1	1	0.800641	Variance	0.0864333	0.266259	0.0102053	0.60851
			1	1	1.33764	Observations	3	3	3	3
			1	2	1.79981	Hypothesized Mean Difference	0		0
			1	2	0.803461	Degrees of freedom (df)	3		2
			1	2	1.06874	t Stat	-0.653315		-0.508698
			2	1	1.10187	P(T<=t) one-tail	0.280079		0.330764
			2	1	0.998288	t Critical one-tail	2.35336		2.91999
			2	1	0.899845	P(T<=t) two-tail	0.560158		0.661527
			2	2	2.07718	t Critical two-tail	3.18245		4.30265
			2	2	1.07535
			2	2	0.54052
			Condition
			1	ANAC102-I
			2	STP13-I
			Condition
			1	WT
			2	dad1

## Sheet:  Supplementary Fig. 20
		Supplementary Fig. 20	MYC2-FLAG ChIP			t-Test: Two-Sample Assuming Unequal Variances
			Condition	Genotype	Value	Genotype	1		2
			1	1	2.95576	Condition	1	2	1	2
			1	1	2.96528	Mean	3	1.69498	2.66667	1.30522
			1	1	3.07896	Variance	0.00469847	0.526354	0.296997	0.254027
			2	1	1.5762	Observations	3	4	3	4
			2	1	2.75296	Hypothesized Mean Difference	0		0
			2	1	1.27323	Degrees of freedom (df)	3		4
			2	1	1.17752	t Stat	3.57635		3.37726
			1	2	2.20007	P(T<=t) one-tail	0.0186915		0.0139279
			1	2	3.26563	t Critical one-tail	2.35336		2.13185
			1	2	2.5343	P(T<=t) two-tail	0.037383		0.0278559
			2	2	1.65946	t Critical two-tail	3.18245		2.77645
			2	2	1.80216
			2	2	0.996707
			2	2	0.762571
			Condition
			1	ANAC102-I
			2	TA3
			Condition
			1	pANAC102
			2	pANAC102m

[truncated: 7 more sheets:  Supplementary Fig. 23,  Supplementary Fig.25,  Supplementary Fig. 28,  Supplementary Fig. 30,  Supplementary Fig. 31,  Supplementary Fig. 34,  Supplementary Fig. 35]
